# Supplementary material for: Transcriptome analysis in switchgrass discloses ecotype difference in photosynthetic efficiency
Source: BMC Genomics. 2016 Dec 16;17:1040. doi: 10.1186/s12864-016-3377-8 (PMC5162099; doi:10.1186/s12864-016-3377-8)
Supplement: Additional file 1: Table S1. — Analysis of variance for the number of RNA-Seq clean reads for AP13, K5 and VS16 switchgrass genotypes across three replicates (XLSX 8707 kb) [file 12864_2016_3377_MOESM1_ESM.xlsx]

## Sheet: AP13 vs VS16
AP13 vs VS16 - Gene total expression differential expression results
Significant (q-value <= 0.05) comparisons only
ID	Locus	Sample 1	Sample 2	FPKM_AP13	FPKM_VS16	log2(fold_change)	Test statistic	P-value	Q-value	PF	PTHR	KOG	E.C	KEGG	slimGO term	Arabidopsis homologue	Arabidopsis homolog function	Rice homologue	Rice homolog function
Pavir.Aa00002	Chr01a_provisional_V1:68200-71992	AP13	VS16	0.114127	1.05294	3.20571	4.02894	5e-05	0.000145544	PF03552	PTHR10587:SF9,PTHR10587				GO:0016760,GO:0030244,GO:0016020	AT4G24000.1	cellulose synthase like G2	LOC_Os09g30130.1	CSLE6 - cellulose synthase-like family E, expressed
Pavir.Aa00016	Chr01a_provisional_V1:411576-414896	AP13	VS16	2.37879	0.196446	-3.59802	-4.80626	0.0001	0.000279569	PF01545	PTHR11562	KOG1484			GO:0008324,GO:0006812,GO:0055085,GO:0016021	AT3G12100.1	Cation efflux family protein	LOC_Os02g58580.5	cation efflux family protein, putative, expressed
Pavir.Aa00017	Chr01a_provisional_V1:419128-445288	AP13	VS16	11.8789	23.6835	0.995487	2.95903	5e-05	0.000145544	PF04652,PF02364	PTHR12741:SF4,PTHR12741	KOG0916			GO:0003843,GO:0006075,GO:0000148,GO:0016020	AT5G13000.1	glucan synthase-like 12	LOC_Os06g51270.1	1,3-beta-glucan synthase component domain containing protein, expressed
Pavir.Aa00019	Chr01a_provisional_V1:462138-462411	AP13	VS16	58.5643	18.6963	-1.64727	-10.1332	5e-05	0.000145544	PF01058	PTHR11995:SF5,PTHR11995				GO:0008137,GO:0048038,GO:0051539,GO:0055114	ATCG00430.1	photosystem II reaction center protein G	LOC_Os01g58022.1	NADPH-dependent oxidoreductase, putative, expressed
Pavir.Aa00020	Chr01a_provisional_V1:467782-475119	AP13	VS16	0.733851	4.01303	2.45113	6.09978	5e-05	0.000145544	PF08699,PF02171,PF02170	PTHR22891	KOG1041		K11596	GO:0005515	AT1G48410.1	Stabilizer of iron transporter SufD / Polynucleotidyl transferase	LOC_Os02g58490.1	PINHEAD, putative, expressed
Pavir.Aa00022	Chr01a_provisional_V1:485202-487271	AP13	VS16	3.87508	0.401994	-3.26898	-5.71358	5e-05	0.000145544							AT4G09060.2		LOC_Os02g58470.1	expressed protein
Pavir.Aa00023	Chr01a_provisional_V1:487649-490712	AP13	VS16	4.7664	8.79243	0.883362	2.7419	5e-05	0.000145544	PF08216	PTHR14978	KOG2734		K12864		AT3G02710.1	ARM repeat superfamily protein	LOC_Os02g58460.1	beta-catenin-like protein 1, putative, expressed
Pavir.Aa00024	Chr01a_provisional_V1:490895-496194	AP13	VS16	75.3752	20.5105	-1.87773	-3.33748	5e-05	0.000145544	PF02620						AT3G19810.1	Protein of unknown function (DUF177)	LOC_Os02g58450.1	uncharacterized ACR, COG1399 family protein, expressed
Pavir.Aa00025	Chr01a_provisional_V1:490895-496194	AP13	VS16	19.4681	9.93615	-0.970354	-2.03861	0.0008	0.00188214	PF00642	PTHR11224:SF27,PTHR11224	KOG4791			GO:0003676,GO:0008270	AT2G02160.1	CCCH-type zinc finger family protein	LOC_Os02g58440.1	zinc finger C-x8-C-x5-C-x3-H type family protein, expressed
Pavir.Aa00026	Chr01a_provisional_V1:502716-521372	AP13	VS16	3.49168	4.68424	0.42389	1.24117	0.03055	0.0496076		PTHR12295:SF2,PTHR12295					AT5G15680.1	ARM repeat superfamily protein	LOC_Os02g58410.1	expressed protein
Pavir.Aa00027	Chr01a_provisional_V1:540736-545225	AP13	VS16	0.765667	0.405307	-0.917702	-1.55309	0.0098	0.01788	PF00069,PF08263	PTHR24420	KOG1187			GO:0004672,GO:0005524,GO:0006468	AT1G10850.1	Leucine-rich repeat protein kinase family protein	LOC_Os02g58390.1	inactive receptor kinase At2g26730 precursor, putative, expressed
Pavir.Aa00029	Chr01a_provisional_V1:554555-562571	AP13	VS16	0.537775	1.5427	1.52039	3.27238	5e-05	0.000145544							AT4G31080.1	Protein of unknown function (DUF2296)	LOC_Os02g58360.1	expressed protein
Pavir.Aa00030	Chr01a_provisional_V1:562845-563505	AP13	VS16	0.340018	1.32551	1.96287	2.50303	0.01145	0.0205311
Pavir.Aa00032	Chr01a_provisional_V1:567262-572121	AP13	VS16	0.225415	9.79385	5.44122	9.07021	5e-05	0.000145544	PF01432	PTHR11804:SF7,PTHR11804	KOG2089	3.4.24.70	K01414	GO:0004222,GO:0006508	AT5G65620.1	Zincin-like metalloproteases family protein	LOC_Os02g58340.1	oligopeptidase, putative, expressed
Pavir.Aa00034	Chr01a_provisional_V1:574089-576309	AP13	VS16	30.4378	7.82169	-1.96031	-6.79566	5e-05	0.000145544					K05752		AT2G22640.1	BRICK1, putative
Pavir.Aa00037	Chr01a_provisional_V1:588293-593493	AP13	VS16	0.296602	2.46388	3.05433	5.1629	5e-05	0.000145544							AT3G19895.1	RING/U-box superfamily protein	LOC_Os02g58280.1	expressed protein
Pavir.Aa00038	Chr01a_provisional_V1:595028-599159	AP13	VS16	5.99078	3.49673	-0.776736	-2.28859	0.0006	0.00144965	PF10296,PF00168	PTHR10774:SF2,PTHR10774				GO:0005515	AT3G19830.1	Calcium-dependent lipid-binding (CaLB domain) family protein	LOC_Os02g58230.1	C2 domain containing protein, putative, expressed
Pavir.Aa00045	Chr01a_provisional_V1:637268-638963	AP13	VS16	80.8221	56.0537	-0.52794	-1.75754	0.0076	0.0142671							AT3G19990.1		LOC_Os02g58150.1	expressed protein
Pavir.Aa00046	Chr01a_provisional_V1:639767-642849	AP13	VS16	6.79049	0.832398	-3.02817	-4.61838	5e-05	0.000145544
Pavir.Aa00048	Chr01a_provisional_V1:644120-650616	AP13	VS16	1.48848	2.89816	0.961294	2.09063	0.0003	0.000769735	PF03097	PTHR23030:SF17,PTHR23030					AT1G73390.1	Endosomal targeting BRO1-like domain-containing protein	LOC_Os02g58160.1	expressed protein
Pavir.Aa00050	Chr01a_provisional_V1:667503-670343	AP13	VS16	38.6206	10.1876	-1.92255	-6.46223	5e-05	0.000145544	PF12049						AT5G08400.2	Protein of unknown function (DUF3531)	LOC_Os02g58120.1	oxidoreductase/ transition metal ion binding protein, putative, expressed
Pavir.Aa00054	Chr01a_provisional_V1:680905-685210	AP13	VS16	1.43612	3.30526	1.20259	2.91035	5e-05	0.000145544	PF07690	PTHR19432:SF2,PTHR19432	KOG0637			GO:0055085,GO:0016021	AT2G02860.1	sucrose transporter 2	LOC_Os02g58080.1	transporter, major facilitator family, putative, expressed
Pavir.Aa00057	Chr01a_provisional_V1:699645-705725	AP13	VS16	69.5261	45.7184	-0.604782	-1.89304	0.0023	0.00489022	PF00005	PTHR19211:SF18,PTHR19211	KOG0062		K06158	GO:0005524,GO:0016887	AT1G64550.1	general control non-repressible 3	LOC_Os02g58020.1	ABC transporter, ATP-binding protein, putative, expressed
Pavir.Aa00058	Chr01a_provisional_V1:705725-707372	AP13	VS16	8.83347	2.60267	-1.76299	-5.04843	5e-05	0.000145544							AT4G10810.1		LOC_Os02g58010.1	expressed protein
Pavir.Aa00063	Chr01a_provisional_V1:724650-727737	AP13	VS16	28.3069	8.75647	-1.69273	-4.5259	5e-05	0.000145544	PF01990	PTHR13861	KOG3432			GO:0046933,GO:0046961,GO:0015991,GO:0033178	AT4G02620.1	vacuolar ATPase subunit F family protein	LOC_Os02g57854.1	vacuolar ATP synthase subunit F, putative, expressed
Pavir.Aa00064	Chr01a_provisional_V1:728942-731240	AP13	VS16	1.81468	0.308897	-2.55452	-3.97127	5e-05	0.000145544									LOC_Os02g57850.1	expressed protein
Pavir.Aa00067	Chr01a_provisional_V1:761780-763641	AP13	VS16	1.85086	0	-999	nan	5e-05	0.000145544
Pavir.Aa00068	Chr01a_provisional_V1:773152-774626	AP13	VS16	0.400523	1.48136	1.88697	3.22657	0.00015	0.000408167		PTHR26374:SF459,PTHR26374					AT5G04390.1	C2H2-type zinc finger family protein	LOC_Os02g57790.1	ZOS2-19 - C2H2 zinc finger protein, expressed
Pavir.Aa00070	Chr01a_provisional_V1:780015-785270	AP13	VS16	1.18523	1.86251	0.652083	1.7036	0.0049	0.00959267	PF10220	PTHR13091							LOC_Os02g57780.1	expressed protein
Pavir.Aa00071	Chr01a_provisional_V1:786923-788836	AP13	VS16	43.5526	21.3321	-1.02973	-4.21464	5e-05	0.000145544							AT5G03460.1
Pavir.Aa00074	Chr01a_provisional_V1:800255-806152	AP13	VS16	3.23961	5.59253	0.787681	2.37582	0.0001	0.000279569		PTHR12183:SF2,PTHR12183	KOG4172				AT5G04460.1	RING/U-box superfamily protein	LOC_Os02g57750.1	protein binding protein, putative, expressed
Pavir.Aa00075	Chr01a_provisional_V1:810606-812141	AP13	VS16	4.18957	1.37738	-1.60488	-3.83884	5e-05	0.000145544	PF00230	PTHR19139:SF55,PTHR19139	KOG0223		K09872	GO:0005215,GO:0006810,GO:0016020	AT4G23400.1	plasma membrane intrinsic protein 1;5	LOC_Os02g57720.1	aquaporin protein, putative, expressed
Pavir.Aa00080	Chr01a_provisional_V1:831426-839720	AP13	VS16	6.22213	16.9969	1.44979	4.66342	5e-05	0.000145544		PTHR22939:SF28,PTHR22939					AT5G27660.1	Trypsin family protein with PDZ domain	LOC_Os05g05354.1	expressed protein
Pavir.Aa00082	Chr01a_provisional_V1:848683-855506	AP13	VS16	4.17578	2.33263	-0.840086	-2.12842	0.00075	0.00177545	PF07646,PF01344	PTHR23244:SF29,PTHR23244	KOG0379			GO:0005515	AT5G04420.1	Galactose oxidase/kelch repeat superfamily protein	LOC_Os02g57690.1	kelch repeat protein, putative, expressed
Pavir.Aa00084	Chr01a_provisional_V1:858718-861148	AP13	VS16	113.992	52.9558	-1.10607	-3.32425	5e-05	0.000145544	PF01281,PF03948	PTHR21368:SF17,PTHR21368	KOG4607		K02939		AT3G44890.1	ribosomal protein L9	LOC_Os02g57670.1	ribosomal L9, putative, expressed
Pavir.Aa00085	Chr01a_provisional_V1:861616-865169	AP13	VS16	34.3555	22.5324	-0.608539	-1.99715	0.0013	0.00291848	PF02365					GO:0003677,GO:0006355	AT5G04410.1	NAC domain containing protein 2	LOC_Os02g57650.1	No apical meristem protein, putative, expressed
Pavir.Aa00086	Chr01a_provisional_V1:865500-870351	AP13	VS16	25.6188	17.7035	-0.533171	-1.82331	0.00485	0.00950579	PF00013	PTHR10288	KOG2191			GO:0003723	AT5G04430.2	binding to TOMV RNA 1L (long form)	LOC_Os02g57640.1	KH domain containing protein, putative, expressed
Pavir.Aa00088	Chr01a_provisional_V1:892717-894777	AP13	VS16	43.4183	68.5926	0.659751	2.15621	0.0005	0.00122772	PF03600	PTHR10283:SF40,PTHR10283				GO:0015105,GO:0016021,GO:0015137,GO:0015746,GO:0055085,GO:0015385,GO:0006814	AT1G02260.1	Divalent ion symporter	LOC_Os02g57620.1	Citrate transporter protein, putative, expressed
Pavir.Aa00090	Chr01a_provisional_V1:901713-904655	AP13	VS16	40.1767	25.4587	-0.658203	-2.281	0.001	0.00230198							AT2G45980.1		LOC_Os02g57600.2	expressed protein
Pavir.Aa00091	Chr01a_provisional_V1:909778-913265	AP13	VS16	33.9459	22.8899	-0.568523	-1.72222	0.0027	0.00563862	PF01269	PTHR10335	KOG1596	2.1.1.-	K14563	GO:0003723,GO:0008168,GO:0006364,GO:0008033,GO:0016429,GO:0030488	AT4G25630.1	fibrillarin 2	LOC_Os02g57590.1	rRNA 2-O-methyltransferase fibrillarin 2, putative, expressed
Pavir.Aa00096	Chr01a_provisional_V1:934191-936905	AP13	VS16	11.8413	2.43839	-2.27983	-6.51319	5e-05	0.000145544							AT3G04560.1		LOC_Os02g57500.1	expressed protein
Pavir.Aa00098	Chr01a_provisional_V1:948662-950377	AP13	VS16	0.319057	1.87182	2.55256	4.33166	5e-05	0.000145544	PF02458					GO:0016747	AT1G03495.1	HXXXD-type acyl-transferase family protein	LOC_Os02g57480.1	transferase family protein, putative, expressed
Pavir.Aa00099	Chr01a_provisional_V1:952311-955387	AP13	VS16	1.89498	2.86464	0.596173	1.61205	0.00985	0.0179623		PTHR19959:SF78,PTHR19959	KOG1840				AT2G31240.1	Tetratricopeptide repeat (TPR)-like superfamily protein	LOC_Os02g57470.1	tetratricopeptide repeat containing protein, putative, expressed
Pavir.Aa00106	Chr01a_provisional_V1:1003370-1004517	AP13	VS16	26.8142	123.55	2.20403	7.61435	5e-05	0.000145544			KOG1603						LOC_Os02g57350.1	expressed protein
Pavir.Aa00107	Chr01a_provisional_V1:1007882-1011363	AP13	VS16	0.350229	0.714149	1.02793	1.85259	0.00455	0.00898965	PF01535	PTHR24015					AT2G29760.1	Tetratricopeptide repeat (TPR)-like superfamily protein	LOC_Os02g57340.1	tetratricopeptide-like helical, putative, expressed
Pavir.Aa00108	Chr01a_provisional_V1:1011363-1014108	AP13	VS16	6.78832	4.77395	-0.507871	-1.51564	0.0255	0.0421653	PF10294	PTHR14614	KOG2793				AT1G08125.1	S-adenosyl-L-methionine-dependent methyltransferases superfamily protein	LOC_Os02g57330.1	expressed protein
Pavir.Aa00113	Chr01a_provisional_V1:1036508-1041254	AP13	VS16	14.2357	23.6943	0.735028	2.5022	0.0002	0.000531302	PF00248	PTHR11732:SF14,PTHR11732	KOG1575				AT1G04690.1	potassium channel beta subunit 1	LOC_Os02g57240.1	oxidoreductase, aldo/keto reductase family protein, putative, expressed
Pavir.Aa00119	Chr01a_provisional_V1:1082915-1083377	AP13	VS16	99.3823	34.1631	-1.54055	-7.19755	5e-05	0.000145544									LOC_Os02g57020.1	YCF37, putative, expressed
Pavir.Aa00121	Chr01a_provisional_V1:1090368-1091921	AP13	VS16	84.2621	13.333	-2.65988	-10.3998	5e-05	0.000145544	PF01907	PTHR10768	KOG3475		K02922	GO:0003735,GO:0006412,GO:0005622,GO:0005840	AT3G16080.1	Zinc-binding ribosomal protein family protein	LOC_Os02g56990.1	ribosomal protein L37, putative, expressed
Pavir.Aa00122	Chr01a_provisional_V1:1092070-1096045	AP13	VS16	3.87543	0.774643	-2.32275	-2.07667	0.00275	0.00573166	PF01467	PTHR12039	KOG3199	2.7.7.1,2.7.7.18	K06210	GO:0016779,GO:0009058	AT5G55810.1	nicotinate/nicotinamide mononucleotide adenyltransferase	LOC_Os09g17870.1	cytidylyltransferase domain containing protein, expressed
Pavir.Aa00124	Chr01a_provisional_V1:1096401-1098910	AP13	VS16	84.0682	38.6055	-1.12276	-4.40987	5e-05	0.000145544	PF00238	PTHR11761	KOG0901		K02894	GO:0003735,GO:0006412,GO:0005840	AT3G04400.1	Ribosomal protein L14p/L23e family protein	LOC_Os02g56960.1	ribosomal protein, putative, expressed
Pavir.Aa00125	Chr01a_provisional_V1:1099249-1103273	AP13	VS16	0.443409	1.00315	1.17783	2.23062	0.00115	0.00261121	PF11107						AT5G44010.1		LOC_Os02g56950.1	expressed protein
Pavir.Aa00127	Chr01a_provisional_V1:1106809-1107984	AP13	VS16	77.7239	25.306	-1.61888	-5.89617	5e-05	0.000145544	PF02167					GO:0005506,GO:0009055,GO:0020037	AT5G40810.1	Cytochrome C1 family	LOC_Os02g56940.2	expressed protein
Pavir.Aa00129	Chr01a_provisional_V1:1119783-1121254	AP13	VS16	20.3402	30.1727	0.568909	1.97722	0.0042	0.00838141	PF05903	PTHR12378	KOG0324				AT3G07090.1	PPPDE putative thiol peptidase family protein	LOC_Os02g56900.1	thioredoxin family protein, putative, expressed
Pavir.Aa00130	Chr01a_provisional_V1:1125924-1133205	AP13	VS16	6.41418	9.5908	0.580385	1.85784	0.0023	0.00489022	PF00483,PF02020	PTHR22572:SF7,PTHR22572	KOG1461		K03240	GO:0016779,GO:0009058,GO:0005488	AT2G34970.1	Trimeric LpxA-like enzyme	LOC_Os02g56740.1	translation initiation factor eIF-2B subunit epsilon, putative, expressed
Pavir.Aa00133	Chr01a_provisional_V1:1145939-1148357	AP13	VS16	3.56319	10.5175	1.56155	4.78843	5e-05	0.000145544	PF00564					GO:0005515	AT5G64430.1	Octicosapeptide/Phox/Bem1p family protein	LOC_Os02g56480.1	PB1 domain containing protein, expressed
Pavir.Aa00134	Chr01a_provisional_V1:1157444-1160689	AP13	VS16	2.11296	0.644761	-1.71243	-2.47171	0.0003	0.000769735									LOC_Os02g56490.1	expressed protein
Pavir.Aa00139	Chr01a_provisional_V1:1202880-1206426	AP13	VS16	10.8314	6.35728	-0.768743	-2.43865	0.0003	0.000769735	PF00005	PTHR12847	KOG2355		K12608	GO:0005524,GO:0016887	AT1G03905.1	P-loop containing nucleoside triphosphate hydrolases superfamily protein	LOC_Os02g56550.1	ABC transporter, ATP-binding protein, putative, expressed
Pavir.Aa00144	Chr01a_provisional_V1:1241321-1244365	AP13	VS16	0.159624	0.594487	1.89697	2.55329	0.00105	0.00240585	PF02365					GO:0003677,GO:0006355	AT4G28530.1	NAC domain containing protein 74	LOC_Os02g56600.1	no apical meristem protein, putative, expressed
Pavir.Aa00146	Chr01a_provisional_V1:1276143-1279385	AP13	VS16	25.0207	11.5794	-1.11156	-3.28009	5e-05	0.000145544	PF07498					GO:0006353	AT1G06190.1	Rho termination factor	LOC_Os03g08480.1	rho termination factor, N-terminal domain containing protein, expressed
Pavir.Aa00149	Chr01a_provisional_V1:1305359-1311354	AP13	VS16	4.02359	6.41424	0.672796	1.94308	0.0006	0.00144965	PF01417	PTHR12276:SF44,PTHR12276	KOG2056			GO:0005543	AT2G43160.1	ENTH/VHS family protein	LOC_Os02g56270.1	ENTH domain containing protein, expressed
Pavir.Aa00151	Chr01a_provisional_V1:1320901-1326587	AP13	VS16	33.273	74.5151	1.16318	3.47382	5e-05	0.000145544	PF00320	PTHR10071:SF113,PTHR10071	KOG1601			GO:0003700,GO:0008270,GO:0043565,GO:0006355	AT3G54810.1	Plant-specific GATA-type zinc finger transcription factor family protein	LOC_Os02g56250.1	GATA zinc finger domain containing protein, expressed
Pavir.Aa00152	Chr01a_provisional_V1:1347113-1350614	AP13	VS16	17.4805	12.3635	-0.499664	-1.45888	0.0113	0.0202891	PF05026,PF00293	PTHR23114:SF3,PTHR23114	KOG2839	3.-.-.-	K12613	GO:0016787,GO:0003723,GO:0030145	AT5G13570.1	decapping 2	LOC_Os02g56210.1	hydrolase, NUDIX family, domain containing protein, expressed
Pavir.Aa00153	Chr01a_provisional_V1:1351266-1358190	AP13	VS16	14.418	5.1365	-1.48902	-4.69493	5e-05	0.000145544	PF03109	PTHR10566:SF10,PTHR10566	KOG1235		K08869		AT2G39190.2	Protein kinase superfamily protein	LOC_Os02g56200.1	ELMO/CED-12 family protein, putative, expressed
Pavir.Aa00156	Chr01a_provisional_V1:1366388-1369973	AP13	VS16	24.6421	0.669495	-5.20191	-11.8633	5e-05	0.000145544	PF00459	PTHR20854:SF3,PTHR20854				GO:0046854	AT5G54390.1	HAL2-like	LOC_Os02g56170.1	inositol-1-monophosphatase, putative, expressed
Pavir.Aa00164	Chr01a_provisional_V1:1714099-1718317	AP13	VS16	5.09948	8.72117	0.774171	2.10839	0.0003	0.000769735	PF08513	PTHR12610:SF11,PTHR12610					AT2G32700.1	LEUNIG_homolog	LOC_Os02g56880.1	transcriptional corepressor LEUNIG, putative, expressed
Pavir.Aa00167	Chr01a_provisional_V1:1773349-1793185	AP13	VS16	0.582072	20.9404	5.16895	13.3372	5e-05	0.000145544	PF01843,PF02736,PF00063,PF00612	PTHR13140:SF36,PTHR13140	KOG0160			GO:0003774,GO:0005524,GO:0016459,GO:0005515	AT5G43900.3	myosin 2	LOC_Os02g57190.1	Myosin head domain containing protein, expressed
Pavir.Aa00172	Chr01a_provisional_V1:1965042-1975531	AP13	VS16	1.0956	2.26995	1.05093	2.53295	5e-05	0.000145544	PF02883,PF01602	PTHR22780:SF5,PTHR22780	KOG1062			GO:0006886,GO:0016192,GO:0030117,GO:0030131	AT1G60070.1	Adaptor protein complex AP-1, gamma subunit	LOC_Os02g56110.1	AP-1 complex subunit gamma-1, putative, expressed
Pavir.Aa00173	Chr01a_provisional_V1:1980368-1984428	AP13	VS16	45.3311	27.0206	-0.746441	-2.26877	5e-05	0.000145544	PF00004	PTHR23073:SF7,PTHR23073	KOG0652		K03065	GO:0005524,GO:0009378,GO:0006281,GO:0006310,GO:0016887	AT3G05530.1	regulatory particle triple-A ATPase 5A	LOC_Os06g07630.1	26S protease regulatory subunit 6A, putative, expressed
Pavir.Aa00178	Chr01a_provisional_V1:2008795-2011518	AP13	VS16	40.9666	29.8406	-0.45717	-1.38022	0.0163	0.0281352	PF00312	PTHR23321:SF9,PTHR23321	KOG2815			GO:0003735,GO:0006412,GO:0005622,GO:0005840	AT1G15810.1	S15/NS1, RNA-binding protein	LOC_Os02g55940.1	ribosomal protein S15 containing protein, expressed
Pavir.Aa00181	Chr01a_provisional_V1:2049307-2053196	AP13	VS16	0.0732742	2.09273	4.83594	5.00138	5e-05	0.000145544	PF03030			3.6.1.1	K01507	GO:0004427,GO:0009678,GO:0015992,GO:0016020	AT1G15690.1	Inorganic H pyrophosphatase family protein	LOC_Os02g55890.1	inorganic H+ pyrophosphatase, putative, expressed
Pavir.Aa00183	Chr01a_provisional_V1:2062391-2067847	AP13	VS16	0.949028	1.89978	1.00131	2.19306	0.0002	0.000531302	PF03662	PTHR14363:SF7,PTHR14363				GO:0016798,GO:0016020	AT5G34940.2	glucuronidase 3	LOC_Os02g55870.1	heparanase-like protein precursor, putative, expressed
Pavir.Aa00185	Chr01a_provisional_V1:2076685-2081374	AP13	VS16	111.686	76.9217	-0.537992	-1.5377	0.00775	0.0145164	PF07683,PF02492	PTHR13748:SF11,PTHR13748	KOG2743				AT1G80480.1	plastid transcriptionally active 17	LOC_Os02g55630.1	COBW domain containing protein, putative, expressed
Pavir.Aa00186	Chr01a_provisional_V1:2083067-2087234	AP13	VS16	17.6694	10.6343	-0.732536	-2.45257	0.0001	0.000279569							AT2G12400.1		LOC_Os02g55590.1	expressed protein
Pavir.Aa00187	Chr01a_provisional_V1:2096773-2103390	AP13	VS16	2.44903	6.08864	1.31391	3.57748	5e-05	0.000145544	PF05536	PTHR13109:SF1,PTHR13109	KOG2611				AT4G32050.1	neurochondrin family protein	LOC_Os02g55530.1	neurochondrin family protein, putative, expressed
Pavir.Aa00189	Chr01a_provisional_V1:2107378-2109214	AP13	VS16	4.33786	1.75318	-1.30701	-3.21607	5e-05	0.000145544	PF00097	PTHR14155:SF38,PTHR14155					AT2G15580.1	RING/U-box superfamily protein	LOC_Os02g55480.1	zinc finger, C3HC4 type domain containing protein, expressed
Pavir.Aa00193	Chr01a_provisional_V1:2139474-2140997	AP13	VS16	1.23788	0.505674	-1.29159	-2.33408	0.00115	0.00261121
Pavir.Aa00195	Chr01a_provisional_V1:2148014-2149093	AP13	VS16	14.8676	28.3547	0.931416	5.14625	0.0023	0.00489022	PF00832	PTHR19970	KOG0002		K02924	GO:0003735,GO:0006412,GO:0005622,GO:0005840	AT4G31985.1	Ribosomal protein L39 family protein	LOC_Os02g55370.1	60S ribosomal protein L39, putative, expressed
Pavir.Aa00200	Chr01a_provisional_V1:2168434-2168975	AP13	VS16	0.866141	3.02257	1.8031	3.29395	0.0023	0.00489022
Pavir.Aa00206	Chr01a_provisional_V1:2203754-2209843	AP13	VS16	0.23662	5.25596	4.47331	8.31574	5e-05	0.000145544	PF00443	PTHR24006:SF250,PTHR24006	KOG1865			GO:0004221,GO:0006511	AT5G57990.1	ubiquitin-specific protease 23	LOC_Os02g55180.1	ubiquitin carboxyl-terminal hydrolase domain containing protein, expressed
Pavir.Aa00208	Chr01a_provisional_V1:2218928-2226226	AP13	VS16	0.0669758	1.56408	4.54553	4.80038	0.0008	0.00188214	PF00450	PTHR11802:SF8,PTHR11802	KOG1282			GO:0004185,GO:0006508	AT4G30610.1	alpha/beta-Hydrolases superfamily protein	LOC_Os02g55130.1	OsSCP10 - Putative Serine Carboxypeptidase homologue, expressed
Pavir.Aa00211	Chr01a_provisional_V1:2262873-2264091	AP13	VS16	1.59524	8.16961	2.3565	5.91595	5e-05	0.000145544							AT1G64980.1	Nucleotide-diphospho-sugar transferases superfamily protein	LOC_Os07g23120.1	expressed protein
Pavir.Aa00218	Chr01a_provisional_V1:2304049-2307376	AP13	VS16	3.67038	0.485816	-2.91745	-5.30575	5e-05	0.000145544									LOC_Os02g55090.1	expressed protein
Pavir.Aa00219	Chr01a_provisional_V1:2307934-2311140	AP13	VS16	23.2276	13.1595	-0.819737	-2.39452	0.0001	0.000279569		PTHR26266:SF147,PTHR26266					AT1G80940.1		LOC_Os02g55080.1	snf1-related kinase interactor 2, putative, expressed
Pavir.Aa00225	Chr01a_provisional_V1:2349674-2361279	AP13	VS16	0.350178	0.872544	1.31714	2.03518	0.00125	0.00281786	PF03571,PF00293	PTHR23422:SF4,PTHR23422				GO:0016787,GO:0008239,GO:0006508,GO:0005737	AT1G79690.1	nudix hydrolase homolog 3	LOC_Os02g55030.1	hydrolase, NUDIX family, domain containing protein, expressed
Pavir.Aa00230	Chr01a_provisional_V1:2383456-2387375	AP13	VS16	0.343617	0.691567	1.00907	1.2449	0.02295	0.0383061	PF00400	PTHR11227:SF21,PTHR11227	KOG2110			GO:0005515	AT4G30510.1	homolog of yeast autophagy 18 (ATG18) B	LOC_Os02g54910.1	atATG18b, putative, expressed
Pavir.Aa00232	Chr01a_provisional_V1:2401967-2404484	AP13	VS16	22.1828	37.8683	0.771553	2.41482	0.00025	0.000651404	PF01370	PTHR10366:SF42,PTHR10366	KOG1371	5.1.3.6	K08679	GO:0016491,GO:0008152,GO:0003854,GO:0016616,GO:0006694,GO:0055114,GO:0003824,GO:0050662,GO:0044237,GO:0009058,GO:0008831,GO:0045226	AT4G30440.1	UDP-D-glucuronate 4-epimerase 1	LOC_Os02g54890.1	UDP-glucuronate 4-epimerase, putative, expressed
Pavir.Aa00235	Chr01a_provisional_V1:2421276-2425387	AP13	VS16	1.61233	3.13465	0.959156	2.3206	0.0001	0.000279569	PF00023	PTHR24128:SF158,PTHR24128	KOG4412			GO:0005515	AT5G57740.1	XB3 ortholog 2 in Arabidopsis thaliana	LOC_Os02g54860.1	ankyrin repeat-rich protein, putative, expressed
Pavir.Aa00238	Chr01a_provisional_V1:2462971-2466233	AP13	VS16	8.74374	17.876	1.0317	3.09713	5e-05	0.000145544	PF08553		KOG2395				AT3G19240.1	Vacuolar import/degradation, Vid27-related protein	LOC_Os02g54780.1	CYPRO4, putative, expressed
Pavir.Aa00239	Chr01a_provisional_V1:2466756-2469747	AP13	VS16	4.09638	1.32386	-1.6296	-4.02015	5e-05	0.000145544	PF00076	PTHR10548				GO:0003676	AT1G23860.3	RS-containing zinc finger protein 21	LOC_Os02g54770.1	RNA recognition motif containing protein, expressed
Pavir.Aa00253	Chr01a_provisional_V1:2538169-2538787	AP13	VS16	4.12944	0	-999	nan	5e-05	0.000145544	PF00521	PTHR10169:SF19,PTHR10169				GO:0003677,GO:0003918,GO:0005524,GO:0006265,GO:0005694	AT3G23890.2	topoisomerase II	LOC_Os02g47150.1	DNA topoisomerase 2, putative, expressed
Pavir.Aa00254	Chr01a_provisional_V1:2542159-2545487	AP13	VS16	1.06997	0.125127	-3.0961	-4.72481	5e-05	0.000145544
Pavir.Aa00255	Chr01a_provisional_V1:2548027-2554434	AP13	VS16	2.52404	11.5836	2.19828	6.21373	5e-05	0.000145544	PF01094,PF00497,PF00060	PTHR18966:SF6,PTHR18966	KOG1052		K05387	GO:0004970,GO:0005234,GO:0016020,GO:0005215,GO:0006810,GO:0030288	AT2G29110.1	glutamate receptor 2.8	LOC_Os02g54640.1	glutamate receptor, putative, expressed
Pavir.Aa00265	Chr01a_provisional_V1:2621370-2626134	AP13	VS16	16.9054	12.6929	-0.413467	-1.31873	0.03015	0.0490186	PF00564	PTHR23257:SF68,PTHR23257				GO:0005515	AT1G79570.1	Protein kinase superfamily protein with octicosapeptide/Phox/Bem1p domain	LOC_Os02g54510.1	protein kinase domain containing protein, expressed
Pavir.Aa00266	Chr01a_provisional_V1:2627715-2641034	AP13	VS16	2.71545	4.82548	0.829483	2.43042	5e-05	0.000145544	PF07064	PTHR22746:SF4,PTHR22746	KOG2006				AT5G28350.1	Quinoprotein amine dehydrogenase, beta chain-like; RIC1-like guanyl-nucleotide exchange factor	LOC_Os02g54500.1	WD40-like, putative, expressed
Pavir.Aa00269	Chr01a_provisional_V1:2656666-2660322	AP13	VS16	17.9149	8.65632	-1.04933	-3.01036	5e-05	0.000145544	PF00160	PTHR11071:SF20,PTHR11071	KOG0881			GO:0003755,GO:0006457	AT3G66654.1	Cyclophilin-like peptidyl-prolyl cis-trans isomerase family protein	LOC_Os07g29390.1	peptidyl-prolyl cis-trans isomerase, putative, expressed
Pavir.Aa00270	Chr01a_provisional_V1:2660525-2662467	AP13	VS16	78.5687	54.5534	-0.526284	-2.10369	0.0062	0.011872	PF01247	PTHR10902	KOG0887		K02917	GO:0003735,GO:0006412,GO:0005622,GO:0005840	AT1G74270.1	Ribosomal protein L35Ae family protein	LOC_Os02g54470.1	60S ribosomal protein L35a-3, putative, expressed
Pavir.Aa00281	Chr01a_provisional_V1:2711400-2714306	AP13	VS16	42.9396	17.2123	-1.31887	-3.98628	5e-05	0.000145544	PF00847				K09286	GO:0003700,GO:0006355	AT1G53910.1	related to AP2 12	LOC_Os02g54160.1	AP2 domain containing protein, expressed
Pavir.Aa00283	Chr01a_provisional_V1:2734145-2738418	AP13	VS16	24.8042	52.1192	1.07123	3.20368	5e-05	0.000145544	PF00226	PTHR24077:SF88,PTHR24077				GO:0031072	AT3G14200.1	Chaperone DnaJ-domain superfamily protein	LOC_Os02g54130.1	heat shock protein DnaJ, putative, expressed
Pavir.Aa00292	Chr01a_provisional_V1:2817672-2822458	AP13	VS16	10.157	14.954	0.558058	1.68981	0.0041	0.00819983							AT3G54190.1	Transducin/WD40 repeat-like superfamily protein	LOC_Os02g54090.1	expressed protein
Pavir.Aa00296	Chr01a_provisional_V1:2837701-2838352	AP13	VS16	1.72663	4.17019	1.27215	2.8318	0.001	0.00230198	PF00847					GO:0003700,GO:0006355	AT1G19210.1	Integrase-type DNA-binding superfamily protein	LOC_Os02g54050.1	ethylene-responsive transcription factor, putative, expressed
Pavir.Aa00301	Chr01a_provisional_V1:2855943-2858766	AP13	VS16	6.98155	47.1322	2.7551	8.52771	5e-05	0.000145544	PF05922,PF02225,PF00082	PTHR10795:SF17,PTHR10795				GO:0004252,GO:0006508,GO:0042802,GO:0043086	AT3G14067.1	Subtilase family protein	LOC_Os02g53860.1	OsSub22 - Putative Subtilisin homologue, expressed
Pavir.Aa00302	Chr01a_provisional_V1:2860207-2862751	AP13	VS16	0.036239	0.70342	4.27877	3.43852	0.01175	0.0210038	PF05922,PF02225,PF00082	PTHR10795:SF17,PTHR10795				GO:0004252,GO:0006508,GO:0042802,GO:0043086	AT3G14067.1	Subtilase family protein	LOC_Os02g53860.1	OsSub22 - Putative Subtilisin homologue, expressed
Pavir.Aa00304	Chr01a_provisional_V1:2871090-2879099	AP13	VS16	0.816361	3.22613	1.98253	4.29227	5e-05	0.000145544	PF02431					GO:0016872,GO:0042398	AT2G26310.1	Chalcone-flavanone isomerase family protein	LOC_Os02g53810.1	expressed protein
Pavir.Aa00307	Chr01a_provisional_V1:2902557-2913095	AP13	VS16	9.53341	22.3395	1.22854	3.6987	5e-05	0.000145544	PF08264,PF06827,PF00133	PTHR11946,PTHR11946:SF9	KOG0433	6.1.1.5	K01870	GO:0000166,GO:0004812,GO:0005524,GO:0006418,GO:0005737,GO:0003824	AT5G49030.3	tRNA synthetase class I (I, L, M and V) family protein	LOC_Os02g53770.1	tRNA synthetase class I, putative, expressed
Pavir.Aa00310	Chr01a_provisional_V1:2925243-2938923	AP13	VS16	2.02287	4.21098	1.05775	2.97744	5e-05	0.000145544	PF01843,PF02736,PF00063	PTHR13140:SF36,PTHR13140				GO:0003774,GO:0005524,GO:0016459	AT4G33200.1	myosin, putative	LOC_Os03g48140.1	myosin, putative, expressed
Pavir.Aa00312	Chr01a_provisional_V1:2949455-2954520	AP13	VS16	6.23548	8.72298	0.484321	1.53159	0.01685	0.0289852	PF03456	PTHR15288					AT5G35560.1	DENN (AEX-3) domain-containing protein	LOC_Os02g53700.1	DENN domain containing protein, expressed
Pavir.Aa00315	Chr01a_provisional_V1:2994025-2997284	AP13	VS16	14.3428	8.65295	-0.729062	-2.35711	0.0003	0.000769735	PF08646,PF04057,PF01336	PTHR23273			K07466	GO:0003676,GO:0003677,GO:0006260,GO:0005634	AT2G06510.1	replication protein A 1A	LOC_Os02g53680.1	RPA1A - Putative single-stranded DNA binding complex subunit 1, expressed
Pavir.Aa00316	Chr01a_provisional_V1:2997352-3003213	AP13	VS16	6.18128	8.68853	0.491207	1.44218	0.01275	0.0225757		PTHR21717:SF9,PTHR21717					AT1G72650.1	TRF-like 6	LOC_Os02g53670.1	MYB family transcription factor, putative, expressed
Pavir.Aa00319	Chr01a_provisional_V1:3038657-3039517	AP13	VS16	25.579	3.03299	-3.07615	-8.99471	5e-05	0.000145544							AT2G31940.1		LOC_Os02g53510.1	oxidoreductase/ transition metal ion binding protein, putative, expressed
Pavir.Aa00320	Chr01a_provisional_V1:3050962-3053390	AP13	VS16	7.46962	14.5615	0.963052	3.1433	5e-05	0.000145544	PF01545	PTHR11562:SF10,PTHR11562	KOG1485			GO:0008324,GO:0006812,GO:0055085,GO:0016021	AT3G58060.1	Cation efflux family protein	LOC_Os02g53490.1	cation efflux family protein, putative, expressed
Pavir.Aa00322	Chr01a_provisional_V1:3056794-3059382	AP13	VS16	3.95094	0.556205	-2.82851	-4.1187	0.02025	0.0342195
Pavir.Aa00324	Chr01a_provisional_V1:3067408-3071219	AP13	VS16	1.58716	0.201965	-2.97428	-4.91917	5e-05	0.000145544
Pavir.Aa00328	Chr01a_provisional_V1:3100756-3103245	AP13	VS16	1.67859	0.656502	-1.35438	-2.61593	0.0002	0.000531302	PF08879					GO:0005515	AT2G42040.1		LOC_Os02g53360.1	expressed protein
Pavir.Aa00329	Chr01a_provisional_V1:3105525-3115321	AP13	VS16	192.175	118.958	-0.691964	-1.83941	0.0016	0.0035228	PF11947	PTHR25947:SF297,PTHR25947					AT4G19100.1	Protein of unknown function (DUF3464)	LOC_Os02g53350.1	expressed protein
Pavir.Aa00331	Chr01a_provisional_V1:3116545-3120025	AP13	VS16	20.2984	4.15943	-2.2869	-7.13176	5e-05	0.000145544	PF00291	PTHR10314:SF6,PTHR10314				GO:0003824,GO:0030170,GO:0008152	AT1G48420.1	D-cysteine desulfhydrase	LOC_Os02g53330.2	1-aminocyclopropane-1-carboxylate deaminase, putative, expressed
Pavir.Aa00332	Chr01a_provisional_V1:3120137-3122094	AP13	VS16	1.973	0.90493	-1.12452	-2.18504	0.0039	0.00784125	PF00582					GO:0006950	AT3G03270.2	Adenine nucleotide alpha hydrolases-like superfamily protein	LOC_Os02g53320.1	universal stress protein domain containing protein, putative, expressed
Pavir.Aa00334	Chr01a_provisional_V1:3152682-3161841	AP13	VS16	1.68584	3.99782	1.24575	3.49777	5e-05	0.000145544	PF08424	PTHR13471					AT3G17740.1		LOC_Os02g53270.1	expressed protein
Pavir.Aa00337	Chr01a_provisional_V1:3182415-3185351	AP13	VS16	0.710556	0.357757	-0.989968	-1.23617	0.01765	0.0302164	PF00583	PTHR20531	KOG2488			GO:0008080	AT1G18335.1	Acyl-CoA N-acyltransferases (NAT) superfamily protein	LOC_Os05g32180.1	acetyltransferase, GNAT family, putative, expressed
Pavir.Aa00338	Chr01a_provisional_V1:3193913-3198683	AP13	VS16	0.200576	0.782788	1.96447	3.01121	0.0002	0.000531302	PF03439	PTHR11125	KOG1999				AT4G08350.1	global transcription factor group A2	LOC_Os02g53230.1	transcription elongation factor SPT5 homolog 1, putative, expressed
Pavir.Aa00339	Chr01a_provisional_V1:3200333-3203723	AP13	VS16	0	1.0181	999	nan	5e-05	0.000145544							AT2G32970.2		LOC_Os02g53210.4	expressed protein
Pavir.Aa00341	Chr01a_provisional_V1:3215834-3219721	AP13	VS16	1.71211	4.49817	1.39356	3.33008	5e-05	0.000145544	PF07983,PF00332	PTHR16631				GO:0004553,GO:0005975	AT2G05790.1	O-Glycosyl hydrolases family 17 protein	LOC_Os02g53200.2	glucan endo-1,3-beta-glucosidase precursor, putative, expressed
Pavir.Aa00343	Chr01a_provisional_V1:3223580-3225989	AP13	VS16	47.5029	33.0282	-0.524315	-1.78503	0.0066	0.0125587	PF03171	PTHR10209:SF55,PTHR10209	KOG0143			GO:0016491,GO:0016706,GO:0055114	AT1G05010.1	ethylene-forming enzyme	LOC_Os02g53180.2	1-aminocyclopropane-1-carboxylate oxidase protein, putative, expressed
Pavir.Aa00353	Chr01a_provisional_V1:3317797-3319693	AP13	VS16	5.38512	2.02071	-1.41412	-3.87866	5e-05	0.000145544	PF01535	PTHR24015:SF190,PTHR24015					AT1G05750.1	Tetratricopeptide repeat (TPR)-like superfamily protein	LOC_Os02g53050.1	tetratricopeptide-like helical, putative, expressed
Pavir.Aa00354	Chr01a_provisional_V1:3319742-3324222	AP13	VS16	3.58865	7.50217	1.06387	3.1391	5e-05	0.000145544	PF00069	PTHR24361:SF63,PTHR24361	KOG0198	2.7.11.25	K13414	GO:0004672,GO:0005524,GO:0006468	AT4G08500.1	MAPK/ERK kinase kinase 1	LOC_Os03g49640.1	STE_MEKK_ste11_MAP3K.14 - STE kinases include homologs to sterile 7, sterile 11 and sterile 20 from yeast, expressed
Pavir.Aa00358	Chr01a_provisional_V1:3383120-3385807	AP13	VS16	2.62628	1.67297	-0.650603	-1.54323	0.02515	0.0416302	PF04504						AT4G00250.1	DNA-binding storekeeper protein-related transcriptional regulator	LOC_Os02g52950.1	expressed protein
Pavir.Aa00360	Chr01a_provisional_V1:3403155-3405526	AP13	VS16	639.121	422.528	-0.597041	-1.65888	0.01455	0.0253961	PF00719	PTHR10286:SF0,PTHR10286	KOG1626	3.6.1.1	K01507	GO:0000287,GO:0004427,GO:0006796,GO:0005737	AT5G09650.1	pyrophosphorylase 6	LOC_Os02g52940.2	soluble inorganic pyrophosphatase, putative, expressed
Pavir.Aa00363	Chr01a_provisional_V1:3527513-3536561	AP13	VS16	0.550773	2.65011	2.26652	1.77431	0.0107	0.0193247	PF00270,PF00271	PTHR13710:SF3,PTHR13710	KOG0335			GO:0003676,GO:0005524,GO:0008026,GO:0004386	AT4G35740.1	DEAD/DEAH box RNA helicase family protein
Pavir.Aa00366	Chr01a_provisional_V1:3552678-3553572	AP13	VS16	3.24034	6.64843	1.03687	2.83826	5e-05	0.000145544									LOC_Os02g53870.1	expressed protein
Pavir.Aa00367	Chr01a_provisional_V1:3563852-3575001	AP13	VS16	3.09127	1.3281	-1.21883	-2.51908	0.01275	0.0225757	PF00097	PTHR14155:SF38,PTHR14155					AT2G15580.1	RING/U-box superfamily protein	LOC_Os02g55480.1	zinc finger, C3HC4 type domain containing protein, expressed
Pavir.Aa00373	Chr01a_provisional_V1:3662584-3665764	AP13	VS16	1.25492	7.2935	2.53902	6.13377	5e-05	0.000145544	PF00097	PTHR14155					AT5G45290.1	RING/U-box superfamily protein	LOC_Os02g55520.1	zinc finger, C3HC4 type domain containing protein, expressed
Pavir.Aa00374	Chr01a_provisional_V1:3686419-3687023	AP13	VS16	15.8063	31.2026	0.981165	3.83079	5e-05	0.000145544		PTHR13748:SF11,PTHR13748					AT1G80480.1	plastid transcriptionally active 17	LOC_Os02g55630.1	COBW domain containing protein, putative, expressed
Pavir.Aa00378	Chr01a_provisional_V1:3739036-3747916	AP13	VS16	3.73348	10.0996	1.43571	3.99512	5e-05	0.000145544	PF00069	PTHR24361:SF31,PTHR24361				GO:0004672,GO:0005524,GO:0006468	AT3G21220.1	MAP kinase kinase 5	LOC_Os02g54600.1	STE_MEK_ste7_MAP2K.5 - STE kinases include homologs to sterile 7, sterile 11 and sterile 20 from yeast, expressed
Pavir.Aa00383	Chr01a_provisional_V1:3896918-3898006	AP13	VS16	53.396	9.0945	-2.55366	-8.54497	5e-05	0.000145544	PF00173	PTHR10281				GO:0020037	AT2G24940.1	membrane-associated progesterone binding protein 2	LOC_Os02g55060.1	cytochrome b5-like Heme/Steroid binding domain containing protein, expressed
Pavir.Aa00392	Chr01a_provisional_V1:4166486-4169053	AP13	VS16	2.01639	3.55896	0.819677	1.94163	0.0184	0.0313744							AT1G14710.1	hydroxyproline-rich glycoprotein family protein	LOC_Os03g13560.1	hydroxyproline-rich glycoprotein family protein, putative, expressed
Pavir.Aa00393	Chr01a_provisional_V1:4201473-4204405	AP13	VS16	2.41932	3.72048	0.620889	1.59596	0.02085	0.0351355	PF00350	PTHR11566:SF10,PTHR11566				GO:0003924,GO:0005525	AT1G59610.1	dynamin-like 3	LOC_Os02g50550.1	dynamin, putative, expressed
Pavir.Aa00398	Chr01a_provisional_V1:4395041-4396361	AP13	VS16	8.19316	0.0552482	-7.21235	-4.64256	0.0045	0.00890238
Pavir.Aa00399	Chr01a_provisional_V1:4400188-4414419	AP13	VS16	8.48067	1.28157	-2.72627	-7.09078	5e-05	0.000145544	PF03081	PTHR12542:SF7,PTHR12542				GO:0006887,GO:0000145	AT5G50380.1	exocyst subunit exo70 family protein F1	LOC_Os08g41820.1	exo70 exocyst complex subunit domain containing protein, expressed
Pavir.Aa00405	Chr01a_provisional_V1:4581586-4582332	AP13	VS16	3.10074	13.8381	2.15796	6.28888	5e-05	0.000145544							AT1G74410.1	RING/U-box superfamily protein	LOC_Os02g50990.1	RING-H2 finger protein ATL1Q, putative, expressed
Pavir.Aa00409	Chr01a_provisional_V1:4697730-4705030	AP13	VS16	0.218361	0.824001	1.91593	2.1669	0.00025	0.000651404		PTHR13902:SF3,PTHR13902					AT1G60060.1	Serine/threonine-protein kinase WNK (With No Lysine)-related	LOC_Os02g50900.1	expressed protein
Pavir.Aa00412	Chr01a_provisional_V1:4821505-4826890	AP13	VS16	0.21048	1.87948	3.15858	3.78876	0.00185	0.0040181							AT1G54650.2	Methyltransferase family protein	LOC_Os07g23169.1	methyltransferase, putative, expressed
Pavir.Aa00413	Chr01a_provisional_V1:4827554-4831207	AP13	VS16	0	2.18544	999	nan	5e-05	0.000145544	PF01535	PTHR24015					AT4G21190.1	Pentatricopeptide repeat (PPR) superfamily protein	LOC_Os01g55290.1	PPR repeat domain containing protein, putative, expressed
Pavir.Aa00418	Chr01a_provisional_V1:4997258-4999193	AP13	VS16	11.0469	5.87675	-0.910553	-2.88518	5e-05	0.000145544	PF01535	PTHR24015:SF134,PTHR24015					AT5G55740.1	Tetratricopeptide repeat (TPR)-like superfamily protein	LOC_Os02g50280.1	pentatricopeptide, putative, expressed
Pavir.Aa00419	Chr01a_provisional_V1:4999565-5000717	AP13	VS16	13.042	5.48393	-1.24988	-3.93544	5e-05	0.000145544		PTHR24177:SF119,PTHR24177					AT2G01680.1	Ankyrin repeat family protein	LOC_Os02g50270.1	ankyrin repeat-containing protein, putative, expressed
Pavir.Aa00420	Chr01a_provisional_V1:5023861-5027403	AP13	VS16	322.91	170.391	-0.92228	-2.69791	5e-05	0.000145544	PF03951,PF00120	PTHR20852:SF14,PTHR20852	KOG0683	6.3.1.2	K01915	GO:0004356,GO:0006807,GO:0006542	AT5G37600.1	glutamine synthase clone R1	LOC_Os02g50240.1	glutamine synthetase, catalytic domain containing protein, expressed
Pavir.Aa00426	Chr01a_provisional_V1:5065577-5068380	AP13	VS16	5.42134	1.41206	-1.94085	-4.10291	5e-05	0.000145544	PF05042						AT1G70680.1	Caleosin-related family protein	LOC_Os02g50174.1	caleosin related protein, putative, expressed
Pavir.Aa00430	Chr01a_provisional_V1:5084438-5085491	AP13	VS16	7.45999	2.74341	-1.4432	-3.78765	5e-05	0.000145544							AT1G24600.1		LOC_Os02g50110.1	expressed protein
Pavir.Aa00431	Chr01a_provisional_V1:5085690-5088990	AP13	VS16	17.7858	10.6111	-0.745144	-2.48381	5e-05	0.000145544	PF09273,PF00856	PTHR13271	KOG1337			GO:0005515	AT1G24610.1	Rubisco methyltransferase family protein	LOC_Os02g50100.1	SET domain-containing protein, putative, expressed
Pavir.Aa00434	Chr01a_provisional_V1:5110447-5117762	AP13	VS16	4.24702	7.09701	0.740761	2.21023	0.00025	0.000651404	PF11573	PTHR12691:SF1,PTHR12691					AT1G23230.1		LOC_Os02g49992.1	expressed protein
Pavir.Aa00449	Chr01a_provisional_V1:5221064-5222715	AP13	VS16	5.12141	2.96676	-0.787655	-2.23486	0.00075	0.00177545	PF01535	PTHR24015:SF177,PTHR24015					AT3G22690.1		LOC_Os02g49830.1	pentatricopeptide, putative, expressed
Pavir.Aa00450	Chr01a_provisional_V1:5222933-5226404	AP13	VS16	20.5868	3.17505	-2.69687	-8.09717	5e-05	0.000145544	PF00076	PTHR24011:SF32,PTHR24011				GO:0003676	AT3G20930.1	RNA-binding (RRM/RBD/RNP motifs) family protein	LOC_Os02g49820.1	RNA recognition motif family protein, expressed
Pavir.Aa00451	Chr01a_provisional_V1:5234735-5235464	AP13	VS16	76.6653	44.2201	-0.793871	-3.30646	5e-05	0.000145544
Pavir.Aa00452	Chr01a_provisional_V1:5236493-5239231	AP13	VS16	3.699	2.25884	-0.711552	-1.96071	0.00225	0.00479296	PF08698	PTHR21686:SF3,PTHR21686					AT5G30495.1	Fcf2 pre-rRNA processing protein	LOC_Os02g49780.1	expressed protein
Pavir.Aa00457	Chr01a_provisional_V1:5267583-5271205	AP13	VS16	13.6434	2.74629	-2.31264	-6.44579	5e-05	0.000145544	PF00171	PTHR11699:SF46,PTHR11699	KOG2450			GO:0016491,GO:0008152,GO:0055114	AT3G48000.1	aldehyde dehydrogenase 2B4	LOC_Os02g49720.3	aldehyde dehydrogenase, putative, expressed
Pavir.Aa00460	Chr01a_provisional_V1:5288800-5291723	AP13	VS16	1.39575	0.760419	-0.876178	-1.68935	0.0123	0.0218738	PF00097	PTHR22764	KOG1493				AT2G18670.1	RING/U-box superfamily protein	LOC_Os02g49710.1	RING finger protein, putative, expressed
Pavir.Aa00461	Chr01a_provisional_V1:5294041-5299872	AP13	VS16	9.24477	5.93075	-0.640423	-2.00374	0.00115	0.00261121	PF09334,PF01588	PTHR11946:SF20,PTHR11946	KOG1247	6.1.1.10	K01874	GO:0000166,GO:0004812,GO:0005524,GO:0006418,GO:0005737,GO:0000049	AT4G13780.1	methionine--tRNA ligase, putative / methionyl-tRNA synthetase, putative / MetRS, putative	LOC_Os06g31210.1	methionyl-tRNA synthetase, putative, expressed
Pavir.Aa00463	Chr01a_provisional_V1:5323396-5325346	AP13	VS16	3.19116	6.5399	1.03519	2.90021	5e-05	0.000145544							AT5G23060.1	calcium sensing receptor	LOC_Os02g49680.1	arsenate reductase, putative, expressed
Pavir.Aa00466	Chr01a_provisional_V1:5342137-5344333	AP13	VS16	34.6957	15.1482	-1.19561	-4.3645	5e-05	0.000145544	PF01248	PTHR23105:SF12,PTHR23105	KOG3167		K11129		AT5G08180.1	Ribosomal protein L7Ae/L30e/S12e/Gadd45 family protein	LOC_Os06g16290.1	ribosomal protein L7Ae, putative, expressed
Pavir.Aa00469	Chr01a_provisional_V1:5345414-5354849	AP13	VS16	0.444528	1.11156	1.32223	2.37277	0.0001	0.000279569	PF00069,PF08263,PF00560	PTHR24420:SF423,PTHR24420	KOG1187			GO:0004672,GO:0005524,GO:0006468,GO:0005515	AT5G16000.1	NSP-interacting kinase 1	LOC_Os06g16330.1	BRASSINOSTEROID INSENSITIVE 1-associated receptor kinase 1 precursor, putative, expressed
Pavir.Aa00476	Chr01a_provisional_V1:5396826-5402051	AP13	VS16	5.13954	7.63159	0.570344	1.79996	0.0029	0.00601068		PTHR14571:SF6,PTHR14571					AT1G32810.2	RING/FYVE/PHD zinc finger superfamily protein	LOC_Os04g14510.1	expressed protein
Pavir.Aa00480	Chr01a_provisional_V1:5440130-5450597	AP13	VS16	9.46032	14.4825	0.614352	1.85838	0.00105	0.00240585	PF00004	PTHR23074:SF20,PTHR23074	KOG0737			GO:0005524,GO:0009378,GO:0006281,GO:0006310	AT1G50140.1	P-loop containing nucleoside triphosphate hydrolases superfamily protein	LOC_Os02g51400.1	AAA family ATPase, putative, expressed
Pavir.Aa00481	Chr01a_provisional_V1:5456027-5458829	AP13	VS16	11.2169	23.777	1.08389	3.16524	5e-05	0.000145544	PF01202	PTHR21087		2.7.1.71	K00891	GO:0004765,GO:0005524	AT2G21940.4	shikimate kinase 1	LOC_Os02g51410.1	shikimate kinase, putative, expressed
Pavir.Aa00482	Chr01a_provisional_V1:5459189-5475231	AP13	VS16	5.11516	7.88816	0.62491	1.95625	0.0013	0.00291848	PF06046	PTHR21292:SF1,PTHR21292	KOG2286				AT1G71820.1	SEC6	LOC_Os02g51430.1	SEC6, putative, expressed
Pavir.Aa00484	Chr01a_provisional_V1:5487324-5488882	AP13	VS16	6.51833	3.5209	-0.888557	-2.54401	0.0001	0.000279569	PF02536						AT5G07900.1	Mitochondrial transcription termination factor family protein	LOC_Os06g12100.1	mTERF family protein, expressed
Pavir.Aa00486	Chr01a_provisional_V1:5497229-5498385	AP13	VS16	4.57858	0.444499	-3.36465	-5.89843	5e-05	0.000145544	PF02536	PTHR13068:SF3,PTHR13068					AT5G07900.1	Mitochondrial transcription termination factor family protein	LOC_Os02g51460.1	mTERF family protein, expressed
Pavir.Aa00488	Chr01a_provisional_V1:5505019-5507841	AP13	VS16	8.67648	5.46001	-0.668207	-1.91952	0.00035	0.000887155	PF01535	PTHR24015					AT4G39620.1	Tetratricopeptide repeat (TPR)-like superfamily protein	LOC_Os02g51480.1	PPR repeat domain containing protein, putative, expressed
Pavir.Aa00489	Chr01a_provisional_V1:5507943-5511085	AP13	VS16	5.43896	7.9343	0.544772	1.50016	0.00955	0.0174893	PF08241	PTHR13069	KOG1331			GO:0008168,GO:0008152	AT1G36310.1	S-adenosyl-L-methionine-dependent methyltransferases superfamily protein	LOC_Os02g51490.1	methyltransferase, putative, expressed
Pavir.Aa00495	Chr01a_provisional_V1:5552823-5554839	AP13	VS16	6.0236	3.1581	-0.931567	-2.5731	0.00025	0.000651404	PF04570						AT4G17670.1	Protein of unknown function (DUF581)	LOC_Os02g51550.1	DUF581 domain containing protein, expressed
Pavir.Aa00499	Chr01a_provisional_V1:5571814-5573638	AP13	VS16	1.12884	2.1138	0.904994	1.85344	0.013	0.0229711	PF03765,PF00650	PTHR10174:SF78,PTHR10174	KOG1470				AT1G22180.2	Sec14p-like phosphatidylinositol transfer family protein	LOC_Os02g51610.1	CRAL/TRIO domain containing protein, expressed
Pavir.Aa00501	Chr01a_provisional_V1:5583440-5584445	AP13	VS16	123.748	257.2	1.05549	3.6811	5e-05	0.000145544	PF00847					GO:0003700,GO:0006355	AT1G78080.1	related to AP2 4	LOC_Os02g51670.1	ethylene-responsive transcription factor, putative, expressed
Pavir.Aa00504	Chr01a_provisional_V1:5628204-5632026	AP13	VS16	28.6064	1.80213	-3.98856	-10.9237	5e-05	0.000145544	PF00191	PTHR10502:SF10,PTHR10502	KOG0819			GO:0005509,GO:0005544	AT5G10230.1	annexin 7	LOC_Os02g51750.1	annexin, putative, expressed
Pavir.Aa00515	Chr01a_provisional_V1:5699851-5702091	AP13	VS16	9.79143	18.1458	0.890045	2.55706	5e-05	0.000145544		PTHR18929	KOG2640				AT1G34780.1	APR-like 4	LOC_Os02g51850.1	OsAPRL3 adenosine 5\'-phosphosulfate reductase-like OsAPRL3, expressed
Pavir.Aa00517	Chr01a_provisional_V1:5706791-5709923	AP13	VS16	1.90514	2.68654	0.49585	1.36502	0.0277	0.0454459	PF04433,PF01593	PTHR10742:SF30,PTHR10742	KOG0029	1.-.-.-	K11450	GO:0016491,GO:0055114,GO:0005515	AT1G62830.1	LSD1-like 1	LOC_Os02g51880.1	amine oxidase, putative, expressed
Pavir.Aa00526	Chr01a_provisional_V1:5754654-5755940	AP13	VS16	8.97551	42.595	2.24662	7.12468	5e-05	0.000145544	PF04674						AT4G08950.1	Phosphate-responsive 1 family protein	LOC_Os02g52010.1	phosphate-induced protein 1 conserved region domain containing protein, expressed
Pavir.Aa00527	Chr01a_provisional_V1:5758318-5759056	AP13	VS16	9.27877	5.42083	-0.77542	-2.29696	0.00315	0.00647104	PF04674						AT4G08950.1	Phosphate-responsive 1 family protein	LOC_Os02g52040.1	phosphate-induced protein 1 conserved region domain containing protein, expressed
Pavir.Aa00533	Chr01a_provisional_V1:5796435-5799356	AP13	VS16	5.53885	3.29473	-0.749426	-1.99266	0.00065	0.00156057	PF02536	PTHR13068:SF3,PTHR13068	KOG1267				AT5G07900.1	Mitochondrial transcription termination factor family protein	LOC_Os06g12100.1	mTERF family protein, expressed
Pavir.Aa00534	Chr01a_provisional_V1:5801212-5808334	AP13	VS16	2.15198	4.98999	1.21337	3.36095	5e-05	0.000145544	PF04791	PTHR21355	KOG2296				AT5G65290.1	LMBR1-like membrane protein	LOC_Os02g52160.1	LMBR1 integral membrane protein, putative, expressed
Pavir.Aa00535	Chr01a_provisional_V1:5809953-5810480	AP13	VS16	0.806288	5.07956	2.65534	5.06505	0.0001	0.000279569									LOC_Os02g52170.1	expressed protein
Pavir.Aa00540	Chr01a_provisional_V1:5837058-5839453	AP13	VS16	2.72732	23.856	3.1288	8.92032	5e-05	0.000145544	PF00097	PTHR22764:SF21,PTHR22764					AT3G05200.1	RING/U-box superfamily protein	LOC_Os02g52210.1	zinc finger, C3HC4 type domain containing protein, expressed
Pavir.Aa00545	Chr01a_provisional_V1:5871071-5873333	AP13	VS16	22.4419	15.7371	-0.512023	-1.52034	0.00735	0.0138395		PTHR12096					AT1G77180.1	chromatin protein family	LOC_Os02g52250.1	SKIP/SNW domain containing protein, expressed
Pavir.Aa00546	Chr01a_provisional_V1:5881301-5883479	AP13	VS16	12.7997	21.4192	0.742797	2.616	0.0005	0.00122772							AT4G38100.1		LOC_Os02g52260.1	expressed protein
Pavir.Aa00547	Chr01a_provisional_V1:5883886-5886593	AP13	VS16	3.24378	0.242768	-3.74002	-3.62869	0.0002	0.000531302	PF00226	PTHR24077				GO:0031072	AT5G16650.1	Chaperone DnaJ-domain superfamily protein	LOC_Os02g52270.1	heat shock protein DnaJ, putative, expressed
Pavir.Aa00550	Chr01a_provisional_V1:6047311-6048183	AP13	VS16	0.956034	4.97729	2.38023	4.88194	5e-05	0.000145544
Pavir.Aa00551	Chr01a_provisional_V1:6101844-6102938	AP13	VS16	0	1.30076	999	nan	5e-05	0.000145544		PTHR10394					AT5G59240.1	Ribosomal protein S8e family protein	LOC_Os04g28180.1	ribosomal protein, putative, expressed
Pavir.Aa00552	Chr01a_provisional_V1:6220912-6225167	AP13	VS16	21.7056	63.6771	1.55271	4.95579	5e-05	0.000145544	PF08367,PF00675,PF05193	PTHR11851:SF68,PTHR11851				GO:0004222,GO:0006508,GO:0008270,GO:0008237	AT3G19170.1	presequence protease 1	LOC_Os02g52390.1	M16 domain containing zinc peptidase, putative, expressed
Pavir.Aa00553	Chr01a_provisional_V1:6225676-6226300	AP13	VS16	1.71591	11.4498	2.73827	6.91069	5e-05	0.000145544									LOC_Os02g52380.1	DUF1645 domain containing protein, putative, expressed
Pavir.Aa00555	Chr01a_provisional_V1:6229551-6234373	AP13	VS16	0.251681	1.15259	2.19521	2.95926	5e-05	0.000145544	PF00160,PF00515	PTHR11071:SF98,PTHR11071	KOG0546	5.2.1.8	K05864	GO:0003755,GO:0006457,GO:0005515	AT2G15790.1	peptidyl-prolyl cis-trans isomerase / cyclophilin-40 (CYP40) / rotamase	LOC_Os02g52360.1	peptidyl-prolyl cis-trans isomerase CYP40, putative, expressed
Pavir.Aa00557	Chr01a_provisional_V1:6253732-6263006	AP13	VS16	7.7027	14.57	0.919565	2.54443	5e-05	0.000145544	PF00582					GO:0006950	AT1G09740.1	Adenine nucleotide alpha hydrolases-like superfamily protein	LOC_Os02g52314.1	BTB1 - Bric-a-Brac,Tramtrack, Broad Complex BTB domain, expressed
Pavir.Aa00558	Chr01a_provisional_V1:6264434-6267329	AP13	VS16	13.4176	5.53255	-1.27811	-4.07744	5e-05	0.000145544	PF00254	PTHR10516				GO:0006457	AT5G64350.1	FK506-binding protein 12	LOC_Os02g52290.1	peptidyl-prolyl cis-trans isomerase, FKBP-type, putative, expressed
Pavir.Aa00564	Chr01a_provisional_V1:6491596-6493147	AP13	VS16	11.2261	3.30024	-1.76621	-5.11331	5e-05	0.000145544	PF00026	PTHR13683:SF98,PTHR13683	KOG1339			GO:0004190,GO:0006508	AT5G10770.1	Eukaryotic aspartyl protease family protein	LOC_Os02g48870.1	aspartic proteinase nepenthesin-2 precursor, putative, expressed
Pavir.Aa00566	Chr01a_provisional_V1:6535607-6536247	AP13	VS16	0.490676	1.58848	1.6948	2.51941	0.01475	0.0257063	PF06839					GO:0008270			LOC_Os02g20880.1	conserved hypothetical protein
Pavir.Aa00568	Chr01a_provisional_V1:6604543-6607465	AP13	VS16	64.0965	33.2177	-0.948295	-2.8316	5e-05	0.000145544	PF08555	PTHR13282	KOG3410		K13120		AT1G16810.1		LOC_Os02g49530.1	AGAP000425-PA, putative, expressed
Pavir.Aa00584	Chr01a_provisional_V1:7024762-7027716	AP13	VS16	5.30211	1.72525	-1.61977	-4.03601	5e-05	0.000145544	PF01105	PTHR22811:SF5,PTHR22811	KOG1691			GO:0006810,GO:0016021	AT1G09580.1	emp24/gp25L/p24 family/GOLD family protein	LOC_Os02g52920.1	emp24/gp25L/p24 family protein, putative, expressed
Pavir.Aa00585	Chr01a_provisional_V1:7028803-7031172	AP13	VS16	2.37459	0.814799	-1.54316	-3.39213	5e-05	0.000145544							AT1G10790.1		LOC_Os02g52910.1	zinc finger protein, putative, expressed
Pavir.Aa00586	Chr01a_provisional_V1:7031172-7033143	AP13	VS16	4.95243	2.30877	-1.10101	-3.02193	5e-05	0.000145544	PF05768						AT4G08280.1	Thioredoxin superfamily protein	LOC_Os02g52900.2	glutaredoxin 2, putative, expressed
Pavir.Aa00590	Chr01a_provisional_V1:7055716-7059757	AP13	VS16	95.9775	34.467	-1.47748	-4.84784	5e-05	0.000145544	PF00153	PTHR24089:SF22,PTHR24089	KOG0767				AT5G14040.1	phosphate transporter 3;1	LOC_Os02g52860.1	phosphate carrier protein, mitochondrial precursor, putative, expressed
Pavir.Aa00596	Chr01a_provisional_V1:7098021-7103309	AP13	VS16	5.11938	3.05886	-0.742977	-1.95867	0.0009	0.00209512	PF03763						AT1G45207.2	Remorin family protein	LOC_Os02g52810.1	remorin C-terminal domain containing protein, putative, expressed
Pavir.Aa00597	Chr01a_provisional_V1:7105727-7109647	AP13	VS16	4.83025	10.2578	1.08656	3.28914	5e-05	0.000145544		PTHR22952:SF41,PTHR22952			K14432		AT1G45249.1	abscisic acid responsive elements-binding factor 2	LOC_Os02g52780.1	bZIP transcription factor, putative, expressed
Pavir.Aa00598	Chr01a_provisional_V1:7111603-7112895	AP13	VS16	159.368	66.4249	-1.26256	-4.38809	5e-05	0.000145544	PF07939						AT4G33985.1	Protein of unknown function (DUF1685)	LOC_Os02g52770.1	expressed protein
Pavir.Aa00599	Chr01a_provisional_V1:7131885-7136673	AP13	VS16	3.48504	5.73503	0.718628	2.06734	0.00145	0.00322085	PF01077,PF03460	PTHR11493:SF37,PTHR11493	KOG0560	1.7.7.1	K00366	GO:0016491,GO:0020037,GO:0051536,GO:0055114	AT2G15620.1	nitrite reductase 1	LOC_Os01g25484.2	ferredoxin--nitrite reductase, putative, expressed
Pavir.Aa00600	Chr01a_provisional_V1:7139392-7144432	AP13	VS16	230.156	89.8326	-1.3573	-4.61736	5e-05	0.000145544	PF00504	PTHR21649			K08911		AT1G45474.1	photosystem I light harvesting complex gene 5	LOC_Os02g52650.1	chlorophyll A-B binding protein, putative, expressed
Pavir.Aa00604	Chr01a_provisional_V1:7153140-7153631	AP13	VS16	1.68447	5.24506	1.63866	4.14696	0.0105	0.0190033
Pavir.Aa00607	Chr01a_provisional_V1:7160989-7165365	AP13	VS16	5.25635	8.80934	0.744972	2.30703	0.0004	0.00100113	PF03254					GO:0008107,GO:0042546,GO:0016020	AT2G03220.1	fucosyltransferase 1	LOC_Os02g52560.1	xyloglucan fucosyltransferase, putative, expressed
Pavir.Aa00608	Chr01a_provisional_V1:7168394-7169773	AP13	VS16	21.1678	11.2469	-0.912335	-2.55364	5e-05	0.000145544	PF04749	PTHR15907:SF17,PTHR15907					AT5G35525.1	PLAC8 family protein	LOC_Os02g52550.1	uncharacterized Cys-rich domain containing protein, putative, expressed
Pavir.Aa00615	Chr01a_provisional_V1:7236433-7246507	AP13	VS16	1.09195	4.70892	2.10849	5.44737	5e-05	0.000145544	PF00270,PF00271	PTHR24031:SF175,PTHR24031	KOG0344	3.6.4.12	K03655	GO:0003676,GO:0005524,GO:0008026,GO:0004386	AT2G01440.1	DEAD/DEAH box RNA helicase family protein
Pavir.Aa00616	Chr01a_provisional_V1:7248570-7255824	AP13	VS16	8.01781	4.54597	-0.818622	-2.54715	5e-05	0.000145544	PF00012	PTHR19375:SF8,PTHR19375	KOG0104		K09486	GO:0000902	AT4G16660.1	heat shock protein 70 (Hsp 70) family protein	LOC_Os02g48110.1	DnaK family protein, putative, expressed
Pavir.Aa00617	Chr01a_provisional_V1:7256178-7260082	AP13	VS16	3.0321	6.22293	1.03728	2.56817	5e-05	0.000145544							AT1G02960.2		LOC_Os02g48116.1	expressed protein
Pavir.Aa00618	Chr01a_provisional_V1:7263078-7263944	AP13	VS16	6.3158	2.81264	-1.16704	-3.14969	5e-05	0.000145544	PF01535	PTHR24015					AT3G62470.1	Pentatricopeptide repeat (PPR) superfamily protein	LOC_Os02g48122.1	PPR repeat domain containing protein, putative, expressed
Pavir.Aa00619	Chr01a_provisional_V1:7263965-7267495	AP13	VS16	2.19884	3.27889	0.576463	1.35916	0.0174	0.0298326	PF02374	PTHR10803					AT1G26090.1	P-loop containing nucleoside triphosphate hydrolases superfamily protein	LOC_Os02g48130.1	uncharacterized protein At1g26090, chloroplast precursor, putative, expressed
Pavir.Aa00621	Chr01a_provisional_V1:7276367-7277556	AP13	VS16	10.4379	6.37584	-0.711151	-2.2376	0.001	0.00230198							AT1G49000.1		LOC_Os02g48150.1	expressed protein
Pavir.Aa00623	Chr01a_provisional_V1:7282992-7285023	AP13	VS16	4.32843	7.30055	0.75416	2.25593	0.0007	0.00166902		PTHR22814:SF53,PTHR22814							LOC_Os02g48170.1	class E vacuolar protein-sorting machinery protein HSE1, putative, expressed
Pavir.Aa00624	Chr01a_provisional_V1:7300106-7303173	AP13	VS16	0.75581	2.72176	1.84844	4.22181	5e-05	0.000145544	PF01697	PTHR21461					AT2G33570.1	Domain of unknown function (DUF23)	LOC_Os02g48190.1	expressed protein
Pavir.Aa00626	Chr01a_provisional_V1:7310337-7316155	AP13	VS16	1.46307	5.70696	1.96373	5.5615	5e-05	0.000145544	PF00069,PF00139	PTHR24420:SF662,PTHR24420	KOG1187			GO:0004672,GO:0005524,GO:0006468,GO:0005488	AT3G53380.1	Concanavalin A-like lectin protein kinase family protein	LOC_Os02g48210.1	lectin-like protein kinase, putative, expressed
Pavir.Aa00627	Chr01a_provisional_V1:7325777-7327496	AP13	VS16	0.28494	2.51907	3.14416	5.31454	5e-05	0.000145544	PF03479						AT3G04570.1	AT-hook motif nuclear-localized protein 19	LOC_Os02g48320.1	DNA binding protein, putative, expressed
Pavir.Aa00632	Chr01a_provisional_V1:7365014-7370505	AP13	VS16	1.52379	0.315974	-2.26978	-4.07163	5e-05	0.000145544	PF00365	PTHR13697	KOG2440	2.7.1.90	K00895	GO:0003872,GO:0006096,GO:0005945	AT1G76550.1	Phosphofructokinase family protein	LOC_Os02g48360.1	pyrophosphate--fructose 6-phosphate 1-phosphotransferase subunit alpha, putative, expressed
Pavir.Aa00634	Chr01a_provisional_V1:7383823-7390334	AP13	VS16	3.1736	5.01552	0.660277	1.94969	0.00075	0.00177545	PF11817,PF07919	PTHR14374					AT5G65950.1		LOC_Os02g48380.1	expressed protein
Pavir.Aa00638	Chr01a_provisional_V1:7409361-7410665	AP13	VS16	23.6873	87.5182	1.88547	6.42061	5e-05	0.000145544							AT4G35320.1		LOC_Os02g48470.1	expressed protein
Pavir.Aa00640	Chr01a_provisional_V1:7419167-7420779	AP13	VS16	10.0305	0.931673	-3.42843	-7.20012	5e-05	0.000145544							AT3G52420.1	outer envelope membrane protein 7	LOC_Os02g48480.1	expressed protein
Pavir.Aa00641	Chr01a_provisional_V1:7420834-7421410	AP13	VS16	8.61414	2.77098	-1.63631	-4.49485	5e-05	0.000145544							AT3G52420.1	outer envelope membrane protein 7	LOC_Os02g48480.1	expressed protein
Pavir.Aa00646	Chr01a_provisional_V1:7469766-7473661	AP13	VS16	0.343295	1.66404	2.27717	4.45313	5e-05	0.000145544
Pavir.Aa00647	Chr01a_provisional_V1:7477569-7479526	AP13	VS16	1.56334	5.83365	1.89977	3.68326	5e-05	0.000145544	PF02129					GO:0004177,GO:0006508,GO:0016787,GO:0008152	AT5G19630.1	alpha/beta-Hydrolases superfamily protein	LOC_Os02g48590.1	expressed protein
Pavir.Aa00648	Chr01a_provisional_V1:7481521-7483238	AP13	VS16	4.12796	0.389039	-3.40744	-6.47102	5e-05	0.000145544							AT2G42190.1		LOC_Os02g48600.1	expressed protein
Pavir.Aa00653	Chr01a_provisional_V1:7510180-7512082	AP13	VS16	2.38006	0	-999	nan	5e-05	0.000145544	PF00583	PTHR13355	KOG3396			GO:0008080	AT5G15770.1	glucose-6-phosphate acetyltransferase 1	LOC_Os02g48650.1	acetyltransferase, GNAT family, putative, expressed
Pavir.Aa00654	Chr01a_provisional_V1:7518848-7520319	AP13	VS16	9.33343	0.395265	-4.56152	-5.33086	0.00435	0.00864248	PF01198	PTHR10956	KOG0893			GO:0003735,GO:0006412,GO:0005622,GO:0005840	AT2G19740.1	Ribosomal protein L31e family protein	LOC_Os02g48660.1	60S ribosomal protein L31, putative, expressed
Pavir.Aa00655	Chr01a_provisional_V1:7522253-7523444	AP13	VS16	2.53958	1.56262	-0.700623	-1.6294	0.0183	0.0312208	PF04707	PTHR11158:SF18,PTHR11158					AT5G13070.1	MSF1-like family protein	LOC_Os02g48670.1	slowmo homolog, putative, expressed
Pavir.Aa00658	Chr01a_provisional_V1:7541857-7542622	AP13	VS16	0.877457	1.78962	1.02825	1.89471	0.0182	0.0310714
Pavir.Aa00659	Chr01a_provisional_V1:7546669-7551271	AP13	VS16	11.0931	7.14732	-0.634194	-1.83693	0.00135	0.00301999	PF00097	PTHR11224:SF10,PTHR11224	KOG1039				AT3G08505.1	zinc finger (CCCH-type/C3HC4-type RING finger) family protein	LOC_Os06g21390.1	Zinc finger C-x8-C-x5-C-x3-H type domain containing protein, expressed
Pavir.Aa00660	Chr01a_provisional_V1:7557607-7561364	AP13	VS16	119.422	54.6851	-1.12685	-3.22419	5e-05	0.000145544	PF00153	PTHR24089:SF35,PTHR24089	KOG0749		K05863		AT3G08580.1	ADP/ATP carrier 1	LOC_Os02g48720.1	mitochondrial carrier protein, putative, expressed
Pavir.Aa00663	Chr01a_provisional_V1:7587837-7591159	AP13	VS16	6.14636	2.70185	-1.18579	-3.27392	5e-05	0.000145544	PF00782	PTHR10159:SF19,PTHR10159	KOG1716			GO:0008138,GO:0006470	AT2G04550.1	indole-3-butyric acid response 5	LOC_Os02g48840.1	dual specificity protein phosphatase, putative, expressed
Pavir.Aa00666	Chr01a_provisional_V1:7604090-7605939	AP13	VS16	0.860655	2.09612	1.28421	2.80296	5e-05	0.000145544	PF00026	PTHR13683:SF98,PTHR13683	KOG1339			GO:0004190,GO:0006508	AT5G10770.1	Eukaryotic aspartyl protease family protein	LOC_Os02g48870.1	aspartic proteinase nepenthesin-2 precursor, putative, expressed
Pavir.Aa00667	Chr01a_provisional_V1:7613020-7618605	AP13	VS16	0.818668	1.43896	0.813678	1.85483	0.00195	0.0042121	PF00654,PF00571	PTHR11689:SF49,PTHR11689	KOG0475			GO:0005515,GO:0005247,GO:0006821,GO:0055085,GO:0016020	AT1G55620.2	chloride channel F	LOC_Os02g48880.1	chloride transporter, chloride channel family, putative, expressed
Pavir.Aa00668	Chr01a_provisional_V1:7621713-7625795	AP13	VS16	1.10759	6.38381	2.52699	6.17357	5e-05	0.000145544	PF00026	PTHR13683:SF98,PTHR13683	KOG1339			GO:0004190,GO:0006508	AT5G10770.1	Eukaryotic aspartyl protease family protein	LOC_Os02g48900.1	aspartic proteinase nepenthesin-1 precursor, putative, expressed
Pavir.Aa00669	Chr01a_provisional_V1:7626077-7627585	AP13	VS16	0.727826	1.39779	0.941479	1.7725	0.0102	0.0185241	PF00179	PTHR24068:SF29,PTHR24068	KOG0417			GO:0016881	AT3G08690.1	ubiquitin-conjugating enzyme 11	LOC_Os02g48910.1	ubiquitin-conjugating enzyme, putative, expressed
Pavir.Aa00674	Chr01a_provisional_V1:7654070-7659756	AP13	VS16	1.17536	2.81452	1.25979	2.92825	5e-05	0.000145544	PF03765,PF00650	PTHR23324:SF5,PTHR23324	KOG1471				AT1G55690.1	Sec14p-like phosphatidylinositol transfer family protein	LOC_Os02g48990.1	phosphatidylinositol transfer, putative, expressed
Pavir.Aa00678	Chr01a_provisional_V1:7698495-7709108	AP13	VS16	6.68294	13.4005	1.00374	3.06245	5e-05	0.000145544	PF00400	PTHR15598	KOG1916		K12616	GO:0005515	AT3G13300.2	Transducin/WD40 repeat-like superfamily protein	LOC_Os02g49090.1	WD domain, G-beta repeat domain containing protein, expressed
Pavir.Aa00682	Chr01a_provisional_V1:7735574-7741061	AP13	VS16	11.2209	7.58258	-0.565427	-1.82083	0.00385	0.00775225	PF01189	PTHR22807:SF11,PTHR22807	KOG1122				AT4G26600.1	S-adenosyl-L-methionine-dependent methyltransferases superfamily protein	LOC_Os02g49270.1	NOL1/NOP2/sun family protein, putative, expressed
Pavir.Aa00683	Chr01a_provisional_V1:7750724-7754471	AP13	VS16	0.242492	1.24209	2.35676	4.01818	5e-05	0.000145544	PF00069	PTHR24351:SF88,PTHR24351	KOG0610	2.7.11.-	K08286	GO:0004672,GO:0005524,GO:0006468	AT5G47750.1	D6 protein kinase like 2	LOC_Os02g49310.1	AGC_PVPK_like_kin82y.7 - ACG kinases include homologs to PKA, PKG and PKC, expressed
Pavir.Aa00684	Chr01a_provisional_V1:7754883-7757903	AP13	VS16	23.8752	12.65	-0.916375	-3.0833	5e-05	0.000145544	PF06999						AT4G26620.1	Sucrase/ferredoxin-like family protein	LOC_Os02g49320.1	sucrase-related, putative, expressed
Pavir.Aa00689	Chr01a_provisional_V1:7791238-7795523	AP13	VS16	7.38394	13.3243	0.851597	2.75384	5e-05	0.000145544	PF01245	PTHR15680:SF2,PTHR15680	KOG1698			GO:0003735,GO:0006412,GO:0005622,GO:0005840	AT4G17560.1	Ribosomal protein L19 family protein	LOC_Os02g43600.1	50S ribosomal protein L19, chloroplast precursor, putative, expressed
Pavir.Aa00698	Chr01a_provisional_V1:7875981-7877579	AP13	VS16	1.72604	2.61213	0.597762	1.47716	0.0257	0.0424486
Pavir.Aa00699	Chr01a_provisional_V1:7877944-7878813	AP13	VS16	80.1409	34.1844	-1.2292	-4.88894	5e-05	0.000145544	PF09685						AT5G55710.1		LOC_Os02g49470.1	tic20 protein-related, putative, expressed
Pavir.Aa00702	Chr01a_provisional_V1:7902223-7905501	AP13	VS16	12.3226	7.71457	-0.675644	-2.18149	0.0002	0.000531302	PF10557,PF00888	PTHR11932	KOG2166		K03869	GO:0031625,GO:0006511,GO:0031461	AT1G26830.1	cullin 3	LOC_Os02g51180.1	cullin, putative, expressed
Pavir.Aa00704	Chr01a_provisional_V1:7911914-7913798	AP13	VS16	116.475	74.8351	-0.638237	-2.28022	0.001	0.00230198	PF04116	PTHR11863:SF3,PTHR11863	KOG0874			GO:0005506,GO:0016491,GO:0006633,GO:0055114	AT1G69640.1	sphingoid base hydroxylase 1	LOC_Os02g51150.1	sphingolipid C4-hydroxylase SUR2, putative, expressed
Pavir.Aa00709	Chr01a_provisional_V1:7968385-7969270	AP13	VS16	1.29949	0	-999	nan	5e-05	0.000145544
Pavir.Aa00711	Chr01a_provisional_V1:7981095-7982683	AP13	VS16	0.1616	1.70016	3.39517	4.04397	0.0002	0.000531302	PF03330,PF01357						AT1G69530.1	expansin A1	LOC_Os02g51040.1	expansin precursor, putative, expressed
Pavir.Aa00712	Chr01a_provisional_V1:7987152-7989612	AP13	VS16	19.8552	11.658	-0.768204	-2.62592	0.0001	0.000279569	PF08241	PTHR10108:SF8,PTHR10108	KOG4300			GO:0008168,GO:0008152	AT1G69523.1	S-adenosyl-L-methionine-dependent methyltransferases superfamily protein	LOC_Os02g51030.1	methyltransferase domain containing protein, putative, expressed
Pavir.Aa00715	Chr01a_provisional_V1:8015170-8020803	AP13	VS16	0.755648	1.53235	1.01996	2.00218	0.005	0.00976944	PF03547					GO:0055085,GO:0016021	AT1G73590.1	Auxin efflux carrier family protein	LOC_Os02g50960.1	auxin efflux carrier component, putative, expressed
Pavir.Aa00724	Chr01a_provisional_V1:8120426-8148159	AP13	VS16	3.68276	7.89142	1.0995	3.42472	5e-05	0.000145544	PF07926		KOG4674		K09291	GO:0006606,GO:0005643	AT1G79280.1	nuclear pore anchor	LOC_Os02g50799.1	nuclear-pore anchor, putative, expressed
Pavir.Aa00725	Chr01a_provisional_V1:8148816-8150584	AP13	VS16	0	1.20016	999	nan	5e-05	0.000145544	PF01532	PTHR11742:SF19,PTHR11742				GO:0004571,GO:0005509,GO:0016020	AT1G27520.1	Glycosyl hydrolase family 47 protein	LOC_Os02g50780.1	glycosyl hydrolase family 47 domain contain protein, expressed
Pavir.Aa00726	Chr01a_provisional_V1:8158804-8162499	AP13	VS16	2.58998	6.27307	1.27623	3.57529	5e-05	0.000145544	PF00612	PTHR13140:SF36,PTHR13140				GO:0005515	AT4G33200.1	myosin, putative	LOC_Os02g53740.3	XI-I, putative, expressed
Pavir.Aa00729	Chr01a_provisional_V1:8191052-8192644	AP13	VS16	8.17593	29.8266	1.86715	5.96593	5e-05	0.000145544	PF01471,PF00413	PTHR10201:SF15,PTHR10201				GO:0004222,GO:0008270,GO:0006508,GO:0031012,GO:0008152	AT1G24140.1	Matrixin family protein	LOC_Os02g50730.1	metalloendoproteinase 1 precursor, putative, expressed
Pavir.Aa00730	Chr01a_provisional_V1:8193761-8194428	AP13	VS16	42.9698	162.597	1.9199	7.48011	5e-05	0.000145544							AT1G19020.1		LOC_Os02g50710.1	expressed protein
Pavir.Aa00739	Chr01a_provisional_V1:8273829-8275081	AP13	VS16	37.8586	19.3798	-0.966065	-4.13501	5e-05	0.000145544							AT1G59900.1	pyruvate dehydrogenase complex E1 alpha subunit	LOC_Os02g50620.1	dehydrogenase E1 component domain containing protein, expressed
Pavir.Aa00740	Chr01a_provisional_V1:8283555-8285335	AP13	VS16	22.0483	103.179	2.22642	6.74028	5e-05	0.000145544	PF01501	PTHR13778				GO:0016757	AT1G70090.1	glucosyl transferase family 8	LOC_Os02g50600.1	glycosyl transferase 8 domain containing protein, putative, expressed
Pavir.Aa00741	Chr01a_provisional_V1:8288063-8296410	AP13	VS16	2.4998	4.18048	0.741854	2.0716	0.0013	0.00291848	PF02212,PF00169,PF01031	PTHR11566:SF10,PTHR11566				GO:0005515,GO:0005543,GO:0005525,GO:0003924	AT1G10290.1	dynamin-like protein 6	LOC_Os02g50550.1	dynamin, putative, expressed
Pavir.Aa00742	Chr01a_provisional_V1:8298175-8301742	AP13	VS16	0.218732	1.76236	3.01027	4.79445	5e-05	0.000145544	PF00759	PTHR22298				GO:0004553,GO:0005975	AT2G32990.1	glycosyl hydrolase 9B8	LOC_Os02g50490.1	endoglucanase, putative, expressed
Pavir.Aa00746	Chr01a_provisional_V1:8318390-8319755	AP13	VS16	1.11082	4.43804	1.9983	4.45205	5e-05	0.000145544	PF04564	PTHR22849				GO:0004842,GO:0016567,GO:0000151	AT5G37490.1	ARM repeat superfamily protein	LOC_Os02g50460.1	immediate-early fungal elicitor protein CMPG1, putative, expressed
Pavir.Aa00748	Chr01a_provisional_V1:8344842-8349609	AP13	VS16	30.6529	12.6118	-1.28125	-3.81439	5e-05	0.000145544	PF01180	PTHR11938:SF15,PTHR11938	KOG1799	1.3.1.2	K00207	GO:0004152,GO:0006222,GO:0055114,GO:0015930,GO:0016638,GO:0006537	AT3G17810.1	pyrimidine 1	LOC_Os02g50350.1	dihydroorotate dihydrogenase protein, putative, expressed
Pavir.Aa00749	Chr01a_provisional_V1:8350137-8355501	AP13	VS16	0.766482	0.4399	-0.801077	-1.38609	0.0164	0.0282954	PF01823	PTHR19324:SF4,PTHR19324					AT1G14780.1	MAC/Perforin domain-containing protein	LOC_Os02g50340.1	membrane attack complex component/perforin/complement C9, putative, expressed
Pavir.Aa00751	Chr01a_provisional_V1:8371559-8373186	AP13	VS16	2.42972	1.2897	-0.913757	-2.12199	0.00205	0.00440718	PF02536	PTHR13068:SF3,PTHR13068	KOG1267				AT5G06810.1	Mitochondrial transcription termination factor family protein	LOC_Os08g40630.1	mTERF domain containing protein, expressed
Pavir.Aa00754	Chr01a_provisional_V1:8448315-8449689	AP13	VS16	0.27677	1.56343	2.49796	3.79594	5e-05	0.000145544
Pavir.Aa00756	Chr01a_provisional_V1:8488498-8490277	AP13	VS16	2.31131	4.66642	1.01361	2.634	0.00035	0.000887155
Pavir.Aa00757	Chr01a_provisional_V1:8500281-8500944	AP13	VS16	74.246	53.509	-0.472532	-1.96758	0.01415	0.0247701	PF00487	PTHR19353				GO:0006629	AT3G12120.1	fatty acid desaturase 2	LOC_Os02g48560.1	fatty acid desaturase, putative, expressed
Pavir.Aa00758	Chr01a_provisional_V1:8503000-8507601	AP13	VS16	37.4946	22.6316	-0.728346	-2.30139	0.0001	0.000279569	PF05470,PF01399	PTHR13937	KOG1076		K03252	GO:0005515,GO:0003743,GO:0006413,GO:0005852	AT3G56150.1	eukaryotic translation initiation factor 3C	LOC_Os07g03230.1	eukaryotic translation initiation factor 3 subunit C, putative, expressed
Pavir.Aa00761	Chr01a_provisional_V1:8526478-8532029	AP13	VS16	2.96906	5.17233	0.80081	1.30492	0.0283	0.0463163	PF00010	PTHR12565:SF7,PTHR12565					AT4G34530.1	cryptochrome-interacting basic-helix-loop-helix 1	LOC_Os02g47660.1	basic helix-loop-helix, putative, expressed
Pavir.Aa00765	Chr01a_provisional_V1:8604419-8605366	AP13	VS16	59.3338	38.6594	-0.618036	-2.32693	0.001	0.00230198	PF05529					GO:0006886,GO:0005783,GO:0016021	AT5G17190.1		LOC_Os02g50210.1	erwinia induced protein 2, putative, expressed
Pavir.Aa00766	Chr01a_provisional_V1:8621544-8622871	AP13	VS16	0	2.10423	999	nan	5e-05	0.000145544		PTHR22953					AT5G50400.1	purple acid phosphatase 27	LOC_Os08g41880.1	nucleotide pyrophosphatase/phosphodiesterase, putative, expressed
Pavir.Aa00782	Chr01a_provisional_V1:8895682-8899020	AP13	VS16	0.202189	0.822039	2.02351	3.30406	5e-05	0.000145544	PF00400	PTHR19918	KOG0305		K03363	GO:0005515	AT4G33270.1	Transducin family protein / WD-40 repeat family protein	LOC_Os02g47180.1	WD repeat-containing protein, putative, expressed
Pavir.Aa00783	Chr01a_provisional_V1:8902966-8905773	AP13	VS16	1.55648	2.68288	0.785496	1.82103	0.0082	0.0152711	PF00249					GO:0003677	AT5G45580.1	Homeodomain-like superfamily protein	LOC_Os02g47190.1	MYB family transcription factor, putative, expressed
Pavir.Aa00784	Chr01a_provisional_V1:8908941-8910961	AP13	VS16	94.9554	34.6993	-1.45234	-4.84457	5e-05	0.000145544	PF01786			1.-.-.-	K00540	GO:0007585,GO:0055114,GO:0005740	AT3G22370.1	alternative oxidase 1A	LOC_Os04g57320.1	immutans protein, putative, expressed
Pavir.Aa00786	Chr01a_provisional_V1:8917512-8924292	AP13	VS16	3.40957	11.0114	1.69134	4.89484	5e-05	0.000145544	PF00069	PTHR24056:SF115,PTHR24056	KOG0661			GO:0004672,GO:0005524,GO:0006468	AT4G19110.2	Protein kinase superfamily protein	LOC_Os02g47220.1	CPuORF20 - conserved peptide uORF-containing transcript, expressed
Pavir.Aa00791	Chr01a_provisional_V1:9005608-9009627	AP13	VS16	63.6474	42.5118	-0.582239	-1.75874	0.0022	0.00469617	PF00213	PTHR11910	KOG1662	3.6.3.14	K02137	GO:0046933,GO:0015986	AT5G13450.1	delta subunit of Mt ATP synthase	LOC_Os06g43850.1	ATP synthase F1, delta subunit family protein, putative, expressed
Pavir.Aa00794	Chr01a_provisional_V1:9016678-9018870	AP13	VS16	1.58924	0	-999	nan	5e-05	0.000145544	PF00929	PTHR12801:SF3,PTHR12801	KOG2249				AT3G27970.1	Exonuclease family protein	LOC_Os02g47920.1	ZOS2-16 - C2H2 zinc finger protein, expressed
Pavir.Aa00796	Chr01a_provisional_V1:9043824-9047765	AP13	VS16	12.2298	24.042	0.975161	2.98125	5e-05	0.000145544	PF00515	PTHR19959	KOG1840			GO:0005515	AT3G27960.1	Tetratricopeptide repeat (TPR)-like superfamily protein	LOC_Os02g47880.1	tetratricopeptide repeat domain containing protein, expressed
Pavir.Aa00803	Chr01a_provisional_V1:9103996-9110265	AP13	VS16	10.8806	7.65659	-0.506983	-1.52913	0.00715	0.0134913	PF12037,PF00004	PTHR23075	KOG0742			GO:0005524	AT2G18330.1	AAA-type ATPase family protein	LOC_Os02g47760.1	AAA-type ATPase family protein, putative, expressed
Pavir.Aa00804	Chr01a_provisional_V1:9162658-9167325	AP13	VS16	36.5157	67.6307	0.889163	3.29915	5e-05	0.000145544	PF00722					GO:0004553,GO:0005975	AT1G14720.1	xyloglucan endotransglucosylase/hydrolase 28	LOC_Os02g46910.1	glycosyl hydrolases family 16, putative, expressed
Pavir.Aa00805	Chr01a_provisional_V1:9225770-9229088	AP13	VS16	1.07139	4.97311	2.21466	4.27122	5e-05	0.000145544
Pavir.Aa00809	Chr01a_provisional_V1:9321007-9323020	AP13	VS16	3.55725	2.06136	-0.78717	-2.11751	0.00105	0.00240585		PTHR13269:SF3,PTHR13269					AT1G73240.1		LOC_Os02g45920.1	expressed protein
Pavir.Aa00812	Chr01a_provisional_V1:9579318-9581697	AP13	VS16	0.237061	1.03068	2.12027	3.34668	5e-05	0.000145544	PF00171	PTHR11699,PTHR11699:SF15				GO:0016491,GO:0008152,GO:0055114	AT1G44170.1	aldehyde dehydrogenase 3H1	LOC_Os02g43280.1	aldehyde dehydrogenase, putative, expressed
Pavir.Aa00818	Chr01a_provisional_V1:9794356-9795261	AP13	VS16	0	1.87019	999	nan	5e-05	0.000145544
Pavir.Aa00824	Chr01a_provisional_V1:9976309-9983963	AP13	VS16	1.86087	3.68002	0.983739	1.92695	0.00235	0.00498534	PF12171	PTHR10593					AT2G02070.1	indeterminate(ID)-domain 5	LOC_Os02g45054.1	ZOS2-15 - C2H2 zinc finger protein, expressed
Pavir.Aa00828	Chr01a_provisional_V1:10004510-10007895	AP13	VS16	0.838055	3.09426	1.88448	3.80206	5e-05	0.000145544			KOG3943				AT1G09290.1		LOC_Os02g45090.1	expressed protein
Pavir.Aa00843	Chr01a_provisional_V1:10126922-10129381	AP13	VS16	19.5003	9.20513	-1.08298	-3.68707	5e-05	0.000145544	PF00255	PTHR11592	KOG1651	1.11.1.9	K00432	GO:0004602,GO:0006979,GO:0055114,GO:0016209,GO:0016491	AT4G11600.1	glutathione peroxidase 6	LOC_Os02g44500.1	glutathione peroxidase, putative, expressed
Pavir.Aa00844	Chr01a_provisional_V1:10129703-10134231	AP13	VS16	4.49137	6.20746	0.466846	1.40359	0.03075	0.0498913	PF00082	PTHR10795:SF2,PTHR10795				GO:0004252,GO:0006508	AT4G20850.1	tripeptidyl peptidase ii	LOC_Os02g44520.1	OsSub19 - Putative Subtilisin homologue, expressed
Pavir.Aa00845	Chr01a_provisional_V1:10135435-10138068	AP13	VS16	0.751079	0.3128	-1.26372	-1.71625	0.0256	0.0423041
Pavir.Aa00846	Chr01a_provisional_V1:10144548-10146429	AP13	VS16	3.23855	0.341748	-3.24434	-4.28732	0.00305	0.00628552							AT4G12450.1		LOC_Os02g44280.1	zinc finger protein, putative, expressed
Pavir.Aa00849	Chr01a_provisional_V1:10162718-10163650	AP13	VS16	8.51587	3.49224	-1.286	-3.70505	5e-05	0.000145544	PF01569	PTHR14969	KOG4268			GO:0003824,GO:0016020	AT4G22550.1	Phosphatidic acid phosphatase (PAP2) family protein	LOC_Os02g44290.1	phosphatase, putative, expressed
Pavir.Aa00850	Chr01a_provisional_V1:10165018-10165471	AP13	VS16	0.344167	2.82053	3.03479	3.97435	0.00965	0.0176472
Pavir.Aa00854	Chr01a_provisional_V1:10187038-10189478	AP13	VS16	2.89549	4.13075	0.512594	1.26722	0.0264	0.0435091	PF03514						AT4G00150.1	GRAS family transcription factor	LOC_Os02g44370.1	scarecrow, putative, expressed
Pavir.Aa00856	Chr01a_provisional_V1:10214278-10218120	AP13	VS16	8.13406	0.0611725	-7.05495	-6.43732	0.0025	0.00527259	PF00161					GO:0030598,GO:0017148			LOC_Os03g47460.1	ribosome inactivating protein, putative, expressed
Pavir.Aa00862	Chr01a_provisional_V1:10255059-10255349	AP13	VS16	14.0541	1.20509	-3.54378	-8.43504	0.0023	0.00489022									LOC_Os04g47140.1	expressed protein
Pavir.Aa00865	Chr01a_provisional_V1:10264166-10268505	AP13	VS16	1.69444	0.480296	-1.81881	-3.79335	5e-05	0.000145544	PF00069,PF04564	PTHR24420:SF448,PTHR24420	KOG1187			GO:0004672,GO:0005524,GO:0006468,GO:0004842,GO:0016567,GO:0000151	AT2G45910.1	U-box domain-containing protein kinase family protein	LOC_Os10g40100.1	protein kinase, putative, expressed
Pavir.Aa00866	Chr01a_provisional_V1:10268902-10275756	AP13	VS16	0.109617	0.743708	2.76226	2.92985	0.00405	0.00810737	PF04564	PTHR24420:SF448,PTHR24420				GO:0004842,GO:0016567,GO:0000151	AT1G01660.1	RING/U-box superfamily protein	LOC_Os02g57700.1	protein kinase, putative, expressed
Pavir.Aa00867	Chr01a_provisional_V1:10280104-10285541	AP13	VS16	1.70658	0.532468	-1.68035	-3.60047	5e-05	0.000145544	PF00069,PF04564	PTHR24420:SF448,PTHR24420	KOG1187			GO:0004672,GO:0005524,GO:0006468,GO:0004842,GO:0016567,GO:0000151	AT2G45910.1	U-box domain-containing protein kinase family protein	LOC_Os02g44610.1	protein kinase, putative, expressed
Pavir.Aa00868	Chr01a_provisional_V1:10299091-10302435	AP13	VS16	27.4736	12.3586	-1.15253	-3.89202	5e-05	0.000145544	PF00230	PTHR19139:SF55,PTHR19139	KOG0223		K09872	GO:0005215,GO:0006810,GO:0016020	AT4G23400.1	plasma membrane intrinsic protein 1;5	LOC_Os02g44630.1	aquaporin protein, putative, expressed
Pavir.Aa00869	Chr01a_provisional_V1:10302983-10313573	AP13	VS16	0.339929	0.791127	1.21867	2.40049	0.00025	0.000651404	PF00069	PTHR24361:SF208,PTHR24361	KOG0198			GO:0004672,GO:0005524,GO:0006468	AT1G63700.1	Protein kinase superfamily protein	LOC_Os02g44642.1	STE_MEKK_ste11_MAP3K.10 - STE kinases include homologs to sterile 7, sterile 11 and sterile 20 from yeast, expressed
Pavir.Aa00879	Chr01a_provisional_V1:10380386-10384454	AP13	VS16	0.387135	1.26937	1.71321	3.54952	5e-05	0.000145544	PF00924		KOG4629			GO:0055085,GO:0016020	AT3G14810.1	mechanosensitive channel of small conductance-like 5	LOC_Os02g44770.1	uncharacterized mscS family protein, putative, expressed
Pavir.Aa00886	Chr01a_provisional_V1:10423101-10426619	AP13	VS16	0.756324	1.25787	0.733911	1.45462	0.0257	0.0424486	PF00657	PTHR22835:SF39,PTHR22835				GO:0016788,GO:0006629	AT5G55050.1	GDSL-like Lipase/Acylhydrolase superfamily protein	LOC_Os02g44860.1	GDSL-like lipase/acylhydrolase, putative, expressed
Pavir.Aa00888	Chr01a_provisional_V1:10443554-10448661	AP13	VS16	4.44345	6.56814	0.563805	1.4621	0.0116	0.0207718	PF01529	PTHR22883	KOG1311			GO:0008270	AT3G51390.1	DHHC-type zinc finger family protein	LOC_Os12g29560.1	DHHC zinc finger domain containing protein, expressed
Pavir.Aa00891	Chr01a_provisional_V1:10478857-10480817	AP13	VS16	40.0914	17.7486	-1.17558	-3.79786	5e-05	0.000145544	PF01490	PTHR22950	KOG1304				AT2G42005.1	Transmembrane amino acid transporter family protein	LOC_Os02g44980.1	transmembrane amino acid transporter protein, putative, expressed
Pavir.Aa00892	Chr01a_provisional_V1:10482059-10483498	AP13	VS16	1.43	0.0920338	-3.95771	-2.71142	0.00265	0.00554276
Pavir.Aa00895	Chr01a_provisional_V1:10494722-10496234	AP13	VS16	11.9746	4.93769	-1.27807	-3.97699	5e-05	0.000145544	PF03478						AT4G35733.1	F-box family protein with a domain of unknown function (DUF295)	LOC_Os02g45000.1	expressed protein
Pavir.Aa00900	Chr01a_provisional_V1:10564427-10568953	AP13	VS16	1.27317	5.74164	2.17304	5.8316	5e-05	0.000145544	PF00069	PTHR13902:SF33,PTHR13902	KOG0584			GO:0004672,GO:0005524,GO:0006468	AT3G18750.1	with no lysine (K) kinase 6	LOC_Os02g45130.1	protein kinase, putative, expressed
Pavir.Aa00905	Chr01a_provisional_V1:10708221-10711674	AP13	VS16	8.22083	11.972	0.542307	1.76848	0.00525	0.0102094							AT3G61060.1	phloem protein 2-A13	LOC_Os02g45320.1	OsFBX58 - F-box domain containing protein, expressed
Pavir.Aa00906	Chr01a_provisional_V1:10713940-10718799	AP13	VS16	16.6206	8.79428	-0.918333	-2.97647	5e-05	0.000145544	PF03062	PTHR13906:SF4,PTHR13906	KOG2704				AT1G12640.1	MBOAT (membrane bound O-acyl transferase) family protein	LOC_Os02g45344.1	O-acyltransferase, putative, expressed
Pavir.Aa00907	Chr01a_provisional_V1:10730364-10732399	AP13	VS16	0.602683	1.39181	1.20749	2.27354	0.00145	0.00322085	PF01554	PTHR11206:SF38,PTHR11206	KOG1347			GO:0015238,GO:0015297,GO:0006855,GO:0055085,GO:0016020	AT4G23030.1	MATE efflux family protein	LOC_Os02g45380.1	MATE domain containing protein, expressed
Pavir.Aa00912	Chr01a_provisional_V1:10804514-10805985	AP13	VS16	8.20697	15.4001	0.908021	2.69845	0.0001	0.000279569	PF00847				K09286	GO:0003700,GO:0006355	AT4G25470.1	C-repeat/DRE binding factor 2	LOC_Os02g45450.1	dehydration-responsive element-binding protein, putative, expressed
Pavir.Aa00913	Chr01a_provisional_V1:10811866-10813213	AP13	VS16	50.1653	15.5084	-1.69364	-5.94165	5e-05	0.000145544							AT5G62140.1		LOC_Os02g45460.1	expressed protein
Pavir.Aa00914	Chr01a_provisional_V1:10813912-10814970	AP13	VS16	3.11077	0	-999	nan	5e-05	0.000145544
Pavir.Aa00918	Chr01a_provisional_V1:10836445-10840335	AP13	VS16	22.4984	16.7869	-0.42249	-1.46767	0.0298	0.0485062	PF04321	PTHR10366:SF55,PTHR10366		1.1.1.-,5.1.3.-	K12451	GO:0003824,GO:0050662,GO:0044237,GO:0008831,GO:0045226	AT1G63000.1	nucleotide-rhamnose synthase/epimerase-reductase	LOC_Os02g45540.1	synthase, putative, expressed
Pavir.Aa00922	Chr01a_provisional_V1:10861504-10861900	AP13	VS16	3.26583	1.03434	-1.65873	-3.24987	0.0108	0.01948		PTHR13833:SF16,PTHR13833					AT3G01430.1		LOC_Os02g50940.1	NHL repeat-containing protein, putative, expressed
Pavir.Aa00926	Chr01a_provisional_V1:10910557-10911079	AP13	VS16	21.5343	82.551	1.93865	7.60888	5e-05	0.000145544	PF00097	PTHR22764:SF28,PTHR22764					AT1G63840.1	RING/U-box superfamily protein	LOC_Os02g45780.1	zinc finger, C3HC4 type domain containing protein, expressed
Pavir.Aa00927	Chr01a_provisional_V1:10913299-10916503	AP13	VS16	19.1085	6.72227	-1.50719	-4.34157	5e-05	0.000145544	PF00400	PTHR19919	KOG0290			GO:0005515	AT5G24520.1	Transducin/WD40 repeat-like superfamily protein	LOC_Os02g45810.1	WD domain, G-beta repeat domain containing protein, expressed
Pavir.Aa00928	Chr01a_provisional_V1:10917327-10920364	AP13	VS16	35.1967	16.8187	-1.06537	-4.21636	5e-05	0.000145544	PF02953	PTHR19338	KOG1733			GO:0006626,GO:0045039,GO:0042719	AT1G61570.1	translocase of the inner mitochondrial membrane 13	LOC_Os02g45820.1	mitochondrial import inner membrane translocase subunit Tim, putative, expressed
Pavir.Aa00931	Chr01a_provisional_V1:10950583-10950925	AP13	VS16	30.0167	58.9135	0.972833	5.11783	5e-05	0.000145544									LOC_Os03g03520.1	expressed protein
Pavir.Aa00932	Chr01a_provisional_V1:10956241-10957757	AP13	VS16	0.655452	4.1903	2.67649	5.47078	5e-05	0.000145544	PF04844						AT2G36026.1	Ovate family protein	LOC_Os02g45620.1	DUF623 domain containing protein, expressed
Pavir.Aa00934	Chr01a_provisional_V1:10969077-10971512	AP13	VS16	4.38725	0.946348	-2.21287	-5.52002	5e-05	0.000145544	PF01535	PTHR24015					AT4G18750.1	Pentatricopeptide repeat (PPR) superfamily protein	LOC_Os06g02200.1	pentatricopeptide, putative, expressed
Pavir.Aa00935	Chr01a_provisional_V1:10971832-10973869	AP13	VS16	92.692	34.3989	-1.43008	-5.27631	5e-05	0.000145544	PF02542			4.6.1.12	K01770	GO:0008685,GO:0016114	AT1G63970.1	isoprenoid F	LOC_Os02g45660.1	2-C-methyl-D-erythritol 2,4-cyclodiphosphate synthase, chloroplast precursor, putative, expressed
Pavir.Aa00940	Chr01a_provisional_V1:11014211-11015430	AP13	VS16	2.51956	12.7774	2.34235	6.48322	5e-05	0.000145544	PF00097	PTHR22764:SF25,PTHR22764					AT3G61460.1	brassinosteroid-responsive RING-H2	LOC_Os02g45710.1	zinc finger, C3HC4 type domain containing protein, expressed
Pavir.Aa00942	Chr01a_provisional_V1:11027200-11032005	AP13	VS16	1.7837	7.77527	2.12402	5.39001	5e-05	0.000145544	PF00069	PTHR24420:SF591,PTHR24420	KOG1187			GO:0004672,GO:0005524,GO:0006468	AT2G23770.1	protein kinase family protein / peptidoglycan-binding LysM domain-containing protein	LOC_Os02g45750.1	protein kinase domain containing protein, expressed
Pavir.Aa00944	Chr01a_provisional_V1:11037783-11040044	AP13	VS16	0.419034	2.05407	2.29334	4.51234	5e-05	0.000145544	PF03514						AT5G52510.1	SCARECROW-like 8	LOC_Os02g45760.1	chitin-inducible gibberellin-responsive protein 2, putative, expressed
Pavir.Aa00951	Chr01a_provisional_V1:11113624-11115519	AP13	VS16	0.84261	2.31358	1.45719	2.67311	0.00315	0.00647104
Pavir.Aa00952	Chr01a_provisional_V1:11116175-11116625	AP13	VS16	62.1726	44.6926	-0.476242	-2.25444	0.01675	0.0288341							AT5G56550.1	oxidative stress 3	LOC_Os02g45930.1	expressed protein
Pavir.Aa00955	Chr01a_provisional_V1:11142389-11143632	AP13	VS16	0.829567	0	-999	nan	5e-05	0.000145544							AT5G50380.1	exocyst subunit exo70 family protein F1	LOC_Os01g67820.1	exo70 exocyst complex subunit domain containing protein, expressed
Pavir.Aa00956	Chr01a_provisional_V1:11144243-11148644	AP13	VS16	1.45176	0.617855	-1.23246	-2.33532	0.0013	0.00291848							AT1G53345.1		LOC_Os02g45950.1	expressed protein
Pavir.Aa00963	Chr01a_provisional_V1:11205234-11206164	AP13	VS16	4.64327	6.95147	0.582177	1.70383	0.0174	0.0298326	PF00097	PTHR22764:SF16,PTHR22764	KOG1493				AT1G76410.1	RING/U-box superfamily protein	LOC_Os02g46100.1	RING-H2 finger protein, putative, expressed
Pavir.Aa00969	Chr01a_provisional_V1:11231697-11232141	AP13	VS16	0.332276	3.17417	3.25593	3.25756	0.00435	0.00864248	PF04570						AT5G47060.1	Protein of unknown function (DUF581)	LOC_Os02g46190.1	DUF581 domain containing protein, expressed
Pavir.Aa00970	Chr01a_provisional_V1:11238401-11239318	AP13	VS16	3.95507	0.379013	-3.38338	-4.98875	0.0001	0.000279569	PF04570						AT4G17670.1	Protein of unknown function (DUF581)	LOC_Os02g46210.1	DUF581 domain containing protein, expressed
Pavir.Aa00971	Chr01a_provisional_V1:11246150-11246549	AP13	VS16	2.01975	6.7511	1.74095	4.39621	0.00055	0.00133903
Pavir.Aa00975	Chr01a_provisional_V1:11280822-11283099	AP13	VS16	8.54784	4.06945	-1.07073	-3.21205	5e-05	0.000145544	PF03151						AT1G44750.1	purine permease 11	LOC_Os02g46380.3	purine permease, putative, expressed
Pavir.Aa00976	Chr01a_provisional_V1:11285921-11299567	AP13	VS16	3.16611	5.99261	0.920475	2.85213	5e-05	0.000145544	PF07529,PF00271,PF00176	PTHR10799:SF75,PTHR10799	KOG0389	3.6.4.12	K11681	GO:0003677,GO:0005524,GO:0003676,GO:0008026,GO:0004386	AT3G12810.1	SNF2 domain-containing protein / helicase domain-containing protein	ChrUn.fgenesh.mRNA.85	expressed protein
Pavir.Aa00978	Chr01a_provisional_V1:11317936-11320173	AP13	VS16	2.92259	0.932646	-1.64784	-3.60732	5e-05	0.000145544									LOC_Os04g49954.1	expressed protein
Pavir.Aa00980	Chr01a_provisional_V1:11327593-11332807	AP13	VS16	0.706644	1.37742	0.962915	2.16544	0.0005	0.00122772	PF00481	PTHR13832:SF170,PTHR13832	KOG0700			GO:0003824	AT2G35350.1	poltergeist like 1	LOC_Os02g46490.1	protein phosphatase 2C, putative, expressed
Pavir.Aa00986	Chr01a_provisional_V1:11384233-11387491	AP13	VS16	1.86569	6.72734	1.85033	5.16005	5e-05	0.000145544	PF05701	PTHR23160					AT5G16730.1	Plant protein of unknown function (DUF827)	LOC_Os04g50204.1	protein transport protein-related, putative, expressed
Pavir.Aa00989	Chr01a_provisional_V1:11419182-11422423	AP13	VS16	11.2855	5.85709	-0.94621	-2.9882	5e-05	0.000145544							AT5G16810.1	Protein kinase superfamily protein	LOC_Os02g46750.1	expressed protein
Pavir.Aa01003	Chr01a_provisional_V1:11739580-11741361	AP13	VS16	5.15478	12.6072	1.29027	4.06916	5e-05	0.000145544							AT3G60200.1		LOC_Os10g41800.1	expressed protein
Pavir.Aa01012	Chr01a_provisional_V1:11894339-11897108	AP13	VS16	10.4523	7.58093	-0.463376	-1.48968	0.0299	0.0486623	PF06003					GO:0003723,GO:0006397,GO:0005634,GO:0005737			LOC_Os02g46956.1	expressed protein
Pavir.Aa01013	Chr01a_provisional_V1:11898184-11899490	AP13	VS16	3.46901	16.5832	2.25713	6.76186	5e-05	0.000145544
Pavir.Aa01014	Chr01a_provisional_V1:11905390-11907341	AP13	VS16	7.55844	13.9537	0.884491	2.86848	5e-05	0.000145544	PF01535	PTHR24015:SF121,PTHR24015					AT1G31920.1	Tetratricopeptide repeat (TPR)-like superfamily protein	LOC_Os02g46980.1	pentatricopeptide, putative, expressed
Pavir.Aa01016	Chr01a_provisional_V1:11915055-11917219	AP13	VS16	32.905	12.9189	-1.34882	-4.79386	5e-05	0.000145544							AT2G35585.1		LOC_Os02g47000.1	expressed protein
Pavir.Aa01018	Chr01a_provisional_V1:11923526-11926019	AP13	VS16	365.269	92.8924	-1.97533	-5.51022	5e-05	0.000145544	PF00485	PTHR10285:SF29,PTHR10285	KOG4203	2.7.1.19	K00855	GO:0005524,GO:0016301,GO:0008152	AT1G32060.1	phosphoribulokinase	LOC_Os02g47020.1	phosphoribulokinase/Uridine kinase family protein, expressed
Pavir.Aa01022	Chr01a_provisional_V1:12100452-12103739	AP13	VS16	0	2.75523	999	nan	5e-05	0.000145544	PF08646,PF02721	PTHR23273	KOG0851				AT2G05642.1	Nucleic acid-binding, OB-fold-like protein	LOC_Os01g73070.2	expressed protein
Pavir.Aa01023	Chr01a_provisional_V1:12115933-12119161	AP13	VS16	9.73007	40.4025	2.05392	5.96681	5e-05	0.000145544	PF08241	PTHR10108:SF217,PTHR10108	KOG1269			GO:0008610,GO:0008168,GO:0008152	AT1G64970.1	gamma-tocopherol methyltransferase	LOC_Os02g47310.1	Cyclopropane-fatty-acyl-phospholipid synthase, putative, expressed
Pavir.Aa01029	Chr01a_provisional_V1:12341789-12345309	AP13	VS16	0.387679	2.76877	2.83631	4.98739	5e-05	0.000145544	PF00854	PTHR11654:SF37,PTHR11654	KOG1237			GO:0005215,GO:0006857,GO:0016020	AT1G32450.1	nitrate transporter 1.5	LOC_Os02g46460.1	peptide transporter PTR2, putative, expressed
Pavir.Aa01033	Chr01a_provisional_V1:12438754-12441611	AP13	VS16	0.824207	2.93707	1.8333	3.74162	5e-05	0.000145544	PF01535	PTHR24015					AT1G74900.1	Pentatricopeptide repeat (PPR) superfamily protein	LOC_Os02g45590.1	PPR repeat domain containing protein, putative, expressed
Pavir.Aa01035	Chr01a_provisional_V1:12492133-12494286	AP13	VS16	15.5898	26.5123	0.766062	2.58826	5e-05	0.000145544	PF00561	PTHR10992:SF20,PTHR10992	KOG1454				AT4G36530.2	alpha/beta-Hydrolases superfamily protein	LOC_Os02g47620.3	hydrolase, alpha/beta fold family domain containing protein, expressed
Pavir.Aa01036	Chr01a_provisional_V1:12494535-12500059	AP13	VS16	2.33987	0.835058	-1.48648	-3.61214	5e-05	0.000145544	PF05368	PTHR10366:SF62,PTHR10366				GO:0016620,GO:0051287,GO:0006520,GO:0055114,GO:0005737	AT4G34540.1	NmrA-like negative transcriptional regulator family protein	LOC_Os02g47610.1	nmrA-like family domain containing protein, expressed
Pavir.Aa01037	Chr01a_provisional_V1:12504309-12508968	AP13	VS16	42.3042	12.7354	-1.73196	-4.90289	5e-05	0.000145544	PF00719	PTHR10286	KOG1626			GO:0000287,GO:0004427,GO:0006796,GO:0005737	AT3G53620.1	pyrophosphorylase 4	LOC_Os02g47600.1	soluble inorganic pyrophosphatase, putative, expressed
Pavir.Aa01038	Chr01a_provisional_V1:12511973-12515958	AP13	VS16	13.0614	7.94197	-0.717741	-2.12144	0.0003	0.000769735							AT3G50910.1		LOC_Os02g47580.1	expressed protein
Pavir.Aa01040	Chr01a_provisional_V1:12521990-12524897	AP13	VS16	6.48094	0.734631	-3.14111	-6.77637	5e-05	0.000145544	PF01569	PTHR11247:SF3,PTHR11247	KOG3146			GO:0003824,GO:0016020	AT5G66450.1	Phosphatidic acid phosphatase (PAP2) family protein	LOC_Os02g47570.1	phosphatase, putative, expressed
Pavir.Aa01044	Chr01a_provisional_V1:12552953-12554866	AP13	VS16	179.27	39.5134	-2.18172	-6.09813	5e-05	0.000145544	PF03055	PTHR10543:SF1,PTHR10543	KOG1285	1.13.11.51	K09840		AT4G19170.1	nine-cis-epoxycarotenoid dioxygenase 4	LOC_Os02g47510.1	9-cis-epoxycarotenoid dioxygenase 1, chloroplast precursor, putative, expressed
Pavir.Aa01045	Chr01a_provisional_V1:12555239-12558208	AP13	VS16	0.612036	1.06682	0.801635	1.53373	0.02145	0.0360516	PF00892					GO:0016020	AT4G19185.1	nodulin MtN21 /EamA-like transporter family protein	LOC_Os02g47500.1	nodulin, putative, expressed
Pavir.Aa01047	Chr01a_provisional_V1:12576680-12590567	AP13	VS16	3.95166	1.14817	-1.78312	-1.61664	0.0125	0.0221853	PF03283	PTHR21562,PTHR21562:SF1	KOG4287				AT4G19420.1	Pectinacetylesterase family protein	LOC_Os02g47400.1	pectinacetylesterase domain containing protein, expressed
Pavir.Aa01049	Chr01a_provisional_V1:12606592-12609339	AP13	VS16	21.2942	9.88443	-1.10723	-3.58152	5e-05	0.000145544	PF03161,PF01535	PTHR24015				GO:0004519	AT2G15820.1	endonucleases	LOC_Os02g47360.1	PPR repeat domain containing protein, putative, expressed
Pavir.Aa01051	Chr01a_provisional_V1:12624455-12626765	AP13	VS16	0.721076	0	-999	nan	5e-05	0.000145544
Pavir.Aa01064	Chr01a_provisional_V1:13028201-13029138	AP13	VS16	0.623246	0	-999	nan	5e-05	0.000145544
Pavir.Aa01065	Chr01a_provisional_V1:13044553-13046978	AP13	VS16	0.954995	1.79882	0.913486	2.1277	0.00125	0.00281786									LOC_Os02g42470.1	expressed protein
Pavir.Aa01071	Chr01a_provisional_V1:13139744-13141160	AP13	VS16	1.78021	0	-999	nan	5e-05	0.000145544	PF00069					GO:0004672,GO:0005524,GO:0006468			LOC_Os09g29170.4	CAMK_CAMK_like.38 - CAMK includes calcium/calmodulin depedent protein kinases, expressed
Pavir.Aa01074	Chr01a_provisional_V1:13182006-13184091	AP13	VS16	2.07487	0.406323	-2.35232	-3.6415	5e-05	0.000145544
Pavir.Aa01080	Chr01a_provisional_V1:13333876-13337419	AP13	VS16	0.51968	3.78368	2.8641	4.98256	5e-05	0.000145544		PTHR12358:SF2,PTHR12358					AT5G51290.1	Diacylglycerol kinase family protein	LOC_Os02g43912.1	ceramide kinase-related, putative, expressed
Pavir.Aa01081	Chr01a_provisional_V1:13348053-13348785	AP13	VS16	2.35823	4.66071	0.982845	2.49138	0.00245	0.0051766							AT3G24200.2	FAD/NAD(P)-binding oxidoreductase family protein	LOC_Os03g62260.1	FAD binding domain containing protein, expressed
Pavir.Aa01082	Chr01a_provisional_V1:13351998-13354997	AP13	VS16	2.30198	6.34396	1.46251	4.25446	5e-05	0.000145544							AT3G15095.1		LOC_Os06g24540.1	expressed protein
Pavir.Aa01083	Chr01a_provisional_V1:13356557-13360040	AP13	VS16	0.947971	5.54929	2.54939	5.15222	5e-05	0.000145544		PTHR12358:SF2,PTHR12358					AT5G51290.1	Diacylglycerol kinase family protein	LOC_Os02g43906.1	ceramide kinase-related, putative, expressed
Pavir.Aa01085	Chr01a_provisional_V1:13390557-13394776	AP13	VS16	5.9482	9.41797	0.662963	1.95506	0.0004	0.00100113	PF05063	PTHR12829	KOG2098			GO:0008168,GO:0006139	AT4G10760.1	mRNAadenosine methylase	LOC_Os02g45110.1	MT-A70 domain containing protein, expressed
Pavir.Aa01086	Chr01a_provisional_V1:13446277-13449162	AP13	VS16	0.264232	1.17922	2.15796	3.22329	0.0004	0.00100113	PF00635	PTHR10809	KOG0439			GO:0005198	AT5G47180.1	Plant VAMP (vesicle-associated membrane protein) family protein	LOC_Os10g40140.1	MSP domain containing protein, expressed
Pavir.Aa01091	Chr01a_provisional_V1:13773354-13781223	AP13	VS16	0	3.21607	999	nan	5e-05	0.000145544	PF00378	PTHR11941	KOG1679	4.2.1.18	K05607	GO:0003824,GO:0008152	AT4G16800.1	ATP-dependent caseinolytic (Clp) protease/crotonase family protein	LOC_Os02g43720.1	enoyl-CoA hydratase/isomerase family protein, putative, expressed
Pavir.Aa01094	Chr01a_provisional_V1:13875621-13877547	AP13	VS16	3.80771	11.1436	1.54922	4.48959	5e-05	0.000145544	PF08613	PTHR15615				GO:0019901,GO:0000079	AT5G07450.1	cyclin p4;3	LOC_Os02g43550.1	cyclin, putative, expressed
Pavir.Aa01096	Chr01a_provisional_V1:13889521-13891449	AP13	VS16	3.90741	2.17793	-0.843255	-2.10715	0.00435	0.00864248
Pavir.Aa01100	Chr01a_provisional_V1:13954755-13957205	AP13	VS16	3.62448	2.39133	-0.599959	-1.53065	0.029	0.0473457							AT5G47455.2		LOC_Os02g44100.3	expressed protein
Pavir.Aa01110	Chr01a_provisional_V1:14217597-14230708	AP13	VS16	3.78472	0	-999	nan	5e-05	0.000145544	PF00931	PTHR11017:SF126,PTHR11017	KOG4658			GO:0043531	AT3G07040.1	NB-ARC domain-containing disease resistance protein	LOC_Os07g27370.1	resistance protein, putative, expressed
Pavir.Aa01111	Chr01a_provisional_V1:14284608-14286501	AP13	VS16	1.09491	0.585762	-0.902426	-1.60804	0.01855	0.0316085	PF00643					GO:0008270,GO:0005622	AT1G75540.1	salt tolerance homolog2	LOC_Os02g43170.1	B-box zinc finger family protein, putative, expressed
Pavir.Aa01115	Chr01a_provisional_V1:14387396-14389155	AP13	VS16	11.1365	5.98939	-0.894811	-2.84408	5e-05	0.000145544	PF04935	PTHR14369	KOG2885				AT5G05210.1	Surfeit locus protein 6	LOC_Os05g30880.1	nucleolar matrix protein-related, putative, expressed
Pavir.Aa01116	Chr01a_provisional_V1:14405670-14410113	AP13	VS16	9.3323	21.1484	1.18025	3.94986	5e-05	0.000145544	PF08784,PF01336	PTHR13989:SF7,PTHR13989	KOG3108		K10739	GO:0003676	AT3G02920.1	Replication protein A, subunit RPA32	LOC_Os02g42230.1	RPA2B - Putative single-stranded DNA binding complex subunit 2, expressed
Pavir.Aa01117	Chr01a_provisional_V1:14410259-14415136	AP13	VS16	1.67632	4.76012	1.5057	3.79032	5e-05	0.000145544	PF03169					GO:0055085	AT1G65730.1	YELLOW STRIPE like 7
Pavir.Aa01121	Chr01a_provisional_V1:14457908-14474151	AP13	VS16	1.40027	2.48248	0.826074	2.19141	0.00015	0.000408167	PF04182						AT1G17450.2	B-block binding subunit of TFIIIC	LOC_Os02g42200.1	transcription factor-related, putative, expressed
Pavir.Aa01122	Chr01a_provisional_V1:14483734-14491794	AP13	VS16	4.0075	6.14934	0.617728	1.89919	0.0022	0.00469617							AT1G59453.1	B-block binding subunit of TFIIIC	LOC_Os02g42200.1	transcription factor-related, putative, expressed
Pavir.Aa01124	Chr01a_provisional_V1:14500530-14501358	AP13	VS16	4.17212	1.2176	-1.77674	-3.75345	0.01775	0.0303667
Pavir.Aa01127	Chr01a_provisional_V1:14695279-14697646	AP13	VS16	0.204253	3.24316	3.98897	6.13421	5e-05	0.000145544	PF00221	PTHR10362:SF3,PTHR10362	KOG0222			GO:0016841,GO:0009058	AT2G37040.1	PHE ammonia lyase 1	LOC_Os02g41670.1	phenylalanine ammonia-lyase, putative, expressed
Pavir.Aa01130	Chr01a_provisional_V1:14782277-14783116	AP13	VS16	0.223136	3.37717	3.91982	4.21674	0.00315	0.00647104
Pavir.Aa01132	Chr01a_provisional_V1:14808513-14813554	AP13	VS16	7.25743	10.3021	0.505413	1.49647	0.0101	0.0183637	PF03040					GO:0016021	AT4G31040.1	CemA-like proton extrusion protein-related	LOC_Os08g12780.4	chloroplast envelope membrane protein, putative, expressed
Pavir.Aa01134	Chr01a_provisional_V1:14830347-14833667	AP13	VS16	0.306342	1.42121	2.2139	3.60052	5e-05	0.000145544		PTHR10943:SF2,PTHR10943					AT1G04810.1	26S proteasome regulatory complex, non-ATPase subcomplex, Rpn2/Psmd1 subunit	LOC_Os04g51910.1	proteasome/cyclosome repeat containing protein, expressed
Pavir.Aa01135	Chr01a_provisional_V1:14943646-14944783	AP13	VS16	2.18153	0	-999	nan	5e-05	0.000145544									LOC_Os02g42150.1	OsWAK14 - OsWAK receptor-like protein kinase, expressed
Pavir.Aa01136	Chr01a_provisional_V1:14945744-14947266	AP13	VS16	2.82307	0	-999	nan	0.0004	0.00100113
Pavir.Aa01137	Chr01a_provisional_V1:15008930-15011936	AP13	VS16	1.82969	2.81414	0.621097	1.64455	0.00865	0.0160102	PF00027	PTHR10217:SF7,PTHR10217	KOG0498		K05391		AT2G28260.1	cyclic nucleotide-gated channel 15	LOC_Os02g41710.1	cyclic nucleotide-gated ion channel, putative, expressed
Pavir.Aa01138	Chr01a_provisional_V1:15065109-15067521	AP13	VS16	11.3004	7.91018	-0.514593	-1.67703	0.01145	0.0205311	PF00294	PTHR10584,PTHR10584:SF24					AT5G03300.1	adenosine kinase 2	LOC_Os02g41590.1	kinase, pfkB family, putative, expressed
Pavir.Aa01140	Chr01a_provisional_V1:15095671-15102732	AP13	VS16	9.54228	13.042	0.450757	1.29201	0.0267	0.0439439	PF08433	PTHR12435	KOG3062				AT1G13870.1	calmodulin binding;purine nucleotide binding
Pavir.Aa01143	Chr01a_provisional_V1:15112197-15114351	AP13	VS16	0.187097	0.780396	2.06042	2.61897	0.0018	0.00392138	PF00450	PTHR11802:SF8,PTHR11802	KOG1282			GO:0004185,GO:0006508	AT5G23210.1	serine carboxypeptidase-like 34	LOC_Os02g42310.1	OsSCP8 - Putative Serine Carboxypeptidase homologue, expressed
Pavir.Aa01147	Chr01a_provisional_V1:15290046-15291399	AP13	VS16	0.800178	1.46566	0.873159	1.73141	0.01145	0.0205311	PF00069	PTHR24420:SF478,PTHR24420	KOG1187			GO:0004672,GO:0005524,GO:0006468	AT2G02220.1	phytosulfokin receptor 1	LOC_Os02g41890.1	phytosulfokine receptor precursor, putative, expressed
Pavir.Aa01151	Chr01a_provisional_V1:15443032-15445222	AP13	VS16	0.63929	2.54162	1.99121	4.25373	5e-05	0.000145544	PF00097	PTHR14155:SF30,PTHR14155					AT5G17600.1	RING/U-box superfamily protein	LOC_Os02g46600.1	RING-H2 finger protein ATL5G, putative, expressed
Pavir.Aa01152	Chr01a_provisional_V1:15456045-15457320	AP13	VS16	54.3798	27.7678	-0.969654	-3.73695	5e-05	0.000145544	PF04640						AT4G17900.1	PLATZ transcription factor family protein	LOC_Os02g46610.1	zinc-binding protein, putative, expressed
Pavir.Aa01154	Chr01a_provisional_V1:15468198-15469706	AP13	VS16	0.999347	1.98654	0.991199	1.61883	0.0063	0.0120425							AT3G25590.1		LOC_Os02g46620.1	expressed protein
Pavir.Aa01155	Chr01a_provisional_V1:15473756-15477274	AP13	VS16	34.8218	9.35337	-1.89643	-6.45046	5e-05	0.000145544	PF00226	PTHR24078				GO:0031072	AT5G16650.1	Chaperone DnaJ-domain superfamily protein	LOC_Os02g46640.1	heat shock protein DnaJ, putative, expressed
Pavir.Aa01156	Chr01a_provisional_V1:15479922-15482177	AP13	VS16	5.24779	3.1922	-0.717159	-1.92251	0.0161	0.0278133	PF08660	PTHR12154	KOG3339	2.4.1.141	K07441		AT4G18230.1		LOC_Os03g30934.1	UDP-N-acetylglucosamine transferase subunit ALG14, putative, expressed
Pavir.Aa01157	Chr01a_provisional_V1:15490005-15495735	AP13	VS16	9.35012	5.07748	-0.880873	-2.67118	5e-05	0.000145544	PF00443	PTHR24006:SF250,PTHR24006	KOG1865			GO:0004221,GO:0006511	AT5G46740.1	ubiquitin-specific protease 21	LOC_Os02g46650.1	ubiquitin carboxyl-terminal hydrolase domain containing protein, expressed
Pavir.Aa01163	Chr01a_provisional_V1:15542310-15543394	AP13	VS16	3.94586	10.5307	1.41619	4.17885	5e-05	0.000145544									LOC_Os02g46830.1	expressed protein
Pavir.Aa01164	Chr01a_provisional_V1:15543511-15546345	AP13	VS16	6.99385	3.09946	-1.17407	-3.03521	5e-05	0.000145544	PF00076	PTHR11732:SF1,PTHR11732				GO:0003676	AT4G17720.1	RNA-binding (RRM/RBD/RNP motifs) family protein	LOC_Os04g53330.1	RNA recognition motif containing protein, putative, expressed
Pavir.Aa01165	Chr01a_provisional_V1:15546732-15547555	AP13	VS16	8.26381	24.1354	1.54627	5.38586	5e-05	0.000145544							AT1G65032.1		LOC_Os02g46839.1	expressed protein
Pavir.Aa01167	Chr01a_provisional_V1:15558468-15560194	AP13	VS16	79.6197	35.8611	-1.15071	-3.3756	5e-05	0.000145544	PF00240	PTHR10666	KOG0005		K08770	GO:0005515	AT4G05320.2	polyubiquitin 10	LOC_Os06g46770.1	ubiquitin family protein, putative, expressed
Pavir.Aa01170	Chr01a_provisional_V1:15571017-15576129	AP13	VS16	4.03412	5.55667	0.461967	1.4081	0.021	0.0353606							AT2G44090.1	Ankyrin repeat family protein	LOC_Os02g35480.1	expressed protein
Pavir.Aa01171	Chr01a_provisional_V1:15593840-15597676	AP13	VS16	12.9424	6.33797	-1.03001	-3.26665	5e-05	0.000145544	PF03094					GO:0008219,GO:0016021	AT4G02600.1	Seven transmembrane MLO family protein	LOC_Os01g66510.1	MLO domain containing protein, putative, expressed
Pavir.Aa01173	Chr01a_provisional_V1:15627839-15631064	AP13	VS16	0.145143	3.74002	4.6875	6.27113	5e-05	0.000145544	PF07714	PTHR24420:SF856,PTHR24420	KOG1187			GO:0004672,GO:0005524,GO:0006468	AT5G07620.1	Protein kinase superfamily protein	LOC_Os02g43870.1	inactive receptor kinase At2g26730 precursor, putative, expressed
Pavir.Aa01175	Chr01a_provisional_V1:15642763-15646081	AP13	VS16	23.5931	16.9067	-0.480767	-1.6128	0.01005	0.0182826	PF00324	PTHR11785:SF131,PTHR11785	KOG1286			GO:0006810,GO:0055085,GO:0016020	AT1G05940.1	cationic amino acid transporter 9	LOC_Os02g43860.1	amino acid permease, putative, expressed
Pavir.Aa01177	Chr01a_provisional_V1:15663342-15667925	AP13	VS16	4.01794	2.08832	-0.94411	-2.47662	0.0003	0.000769735	PF05057	PTHR12482	KOG4372				AT5G51180.1	alpha/beta-Hydrolases superfamily protein	LOC_Os02g43850.1	serine esterase family protein, putative, expressed
Pavir.Aa01178	Chr01a_provisional_V1:15668689-15671366	AP13	VS16	1.46925	0.299172	-2.29603	-3.71977	5e-05	0.000145544	PF05903	PTHR12378	KOG0324				AT5G47310.1	PPPDE putative thiol peptidase family protein	LOC_Os02g43840.1	ethylene-responsive element-binding protein, putative, expressed
Pavir.Aa01180	Chr01a_provisional_V1:15675206-15678204	AP13	VS16	94.5664	65.4599	-0.530716	-1.91988	0.0051	0.00994799	PF00694	PTHR11670:SF2,PTHR11670		4.2.1.33,4.2.1.35	K01704	GO:0008152	AT2G43090.1	Aconitase/3-isopropylmalate dehydratase protein	LOC_Os02g43830.1	3-isopropylmalate dehydratase small subunit 2, putative, expressed
Pavir.Aa01181	Chr01a_provisional_V1:15688364-15689839	AP13	VS16	0.325512	0.715754	1.13675	1.7019	0.01275	0.0225757	PF00847					GO:0003700,GO:0006355	AT5G47230.1	ethylene responsive element binding factor 5	LOC_Os02g43820.1	AP2 domain containing protein, expressed
Pavir.Aa01183	Chr01a_provisional_V1:15698420-15702067	AP13	VS16	1.49043	3.5954	1.27042	3.23091	5e-05	0.000145544	PF01535	PTHR24015:SF20,PTHR24015					AT3G16890.1	pentatricopeptide (PPR) domain protein 40	LOC_Os12g37100.1	pentatricopeptide repeat domain containing protein, putative, expressed
Pavir.Aa01184	Chr01a_provisional_V1:15705891-15707481	AP13	VS16	6.25638	18.9149	1.59612	4.89774	5e-05	0.000145544	PF00847					GO:0003700,GO:0006355	AT4G17500.1	ethylene responsive element binding factor 1	LOC_Os02g43790.1	ethylene-responsive transcription factor, putative, expressed
Pavir.Aa01185	Chr01a_provisional_V1:15713709-15717185	AP13	VS16	16.012	10.947	-0.548617	-1.84988	0.0062	0.011872	PF00071	PTHR24073:SF227,PTHR24073	KOG0084		K07976	GO:0003924,GO:0005525,GO:0007264,GO:0005634,GO:0005737,GO:0005622	AT1G02130.1	RAS 5	LOC_Os01g08450.1	ras-related protein, putative, expressed
Pavir.Aa01188	Chr01a_provisional_V1:15733221-15734794	AP13	VS16	1.69481	0.804261	-1.07539	-2.22945	0.0014	0.00311989	PF05033,PF02182,PF00856	PTHR22884:SF116,PTHR22884	KOG1082			GO:0005515,GO:0042393,GO:0008270,GO:0018024,GO:0034968,GO:0005634	AT2G35160.1	SU(VAR)3-9 homolog 5	LOC_Os04g45990.1	histone-lysine N-methyltransferase, putative, expressed
Pavir.Aa01189	Chr01a_provisional_V1:15736859-15737845	AP13	VS16	5.21611	8.61033	0.723095	2.18607	0.00335	0.00683384
Pavir.Aa01191	Chr01a_provisional_V1:15757142-15760268	AP13	VS16	51.341	35.8114	-0.519691	-1.78763	0.0068	0.0128941							AT5G61670.1		LOC_Os02g43500.1	OR, putative, expressed
Pavir.Aa01196	Chr01a_provisional_V1:15785588-15789312	AP13	VS16	2.42784	5.50834	1.18195	3.16349	5e-05	0.000145544	PF03169					GO:0055085	AT5G53550.1	YELLOW STRIPE like 3
Pavir.Aa01205	Chr01a_provisional_V1:15834785-15835797	AP13	VS16	246.782	141.785	-0.799536	-2.85262	0.0001	0.000279569	PF00173	PTHR19359	KOG0537			GO:0020037	AT5G53560.1	cytochrome B5 isoform E	LOC_Os02g43360.1	cytochrome b5-like Heme/Steroid binding domain containing protein, expressed
Pavir.Aa01206	Chr01a_provisional_V1:15836076-15842655	AP13	VS16	39.0172	79.8914	1.03393	3.06401	5e-05	0.000145544	PF06480,PF00004,PF01434	PTHR23076:SF6,PTHR23076	KOG0731	3.4.24.-	K03798	GO:0005524,GO:0004222,GO:0006508,GO:0008270,GO:0016021	AT3G47060.1	FTSH protease 7	LOC_Os02g43350.1	OsFtsH7 FtsH protease, homologue of AtFtsH7, expressed
Pavir.Aa01207	Chr01a_provisional_V1:15845494-15850539	AP13	VS16	3.65669	1.78269	-1.03649	-2.30372	0.00015	0.000408167	PF00561	PTHR10794	KOG1838		K07019		AT3G50790.1	esterase/lipase/thioesterase family protein	LOC_Os02g43340.1	hydrolase, alpha/beta fold family domain containing protein, expressed
Pavir.Aa01208	Chr01a_provisional_V1:15854229-15857058	AP13	VS16	0.924315	3.52385	1.93069	3.87663	5e-05	0.000145544
Pavir.Aa01212	Chr01a_provisional_V1:15889646-15890001	AP13	VS16	0	1.59755	999	nan	5e-05	0.000145544
Pavir.Aa01215	Chr01a_provisional_V1:15907861-15909720	AP13	VS16	22.1714	33.7048	0.604257	1.82587	0.00175	0.00382177	PF00320	PTHR10071:SF113,PTHR10071				GO:0003700,GO:0008270,GO:0043565,GO:0006355	AT5G66320.1	GATA transcription factor 5	LOC_Os02g43150.1	GATA zinc finger domain containing protein, expressed
Pavir.Aa01216	Chr01a_provisional_V1:15919501-15925745	AP13	VS16	9.23153	6.86958	-0.426347	-1.28301	0.0253	0.0418609	PF11995,PF00225	PTHR24115:SF189,PTHR24115	KOG4280			GO:0003777,GO:0005524,GO:0007018	AT3G51150.2	ATP binding microtubule motor family protein	LOC_Os02g43130.1	kinesin motor domain containing protein, expressed
Pavir.Aa01218	Chr01a_provisional_V1:15941051-15945156	AP13	VS16	16.7596	10.5322	-0.670186	-2.03643	0.0003	0.000769735	PF07719,PF00515	PTHR22904:SF14,PTHR22904	KOG0548			GO:0005515	AT1G62740.1	stress-inducible protein, putative	LOC_Os02g43020.1	heat shock protein STI, putative, expressed
Pavir.Aa01219	Chr01a_provisional_V1:15945620-15950308	AP13	VS16	0.206039	14.8103	6.16754	8.43871	5e-05	0.000145544	PF01650	PTHR12000:SF2,PTHR12000	KOG1348			GO:0004197,GO:0006508	AT1G62710.1	beta vacuolar processing enzyme	LOC_Os02g43010.1	vacuolar-processing enzyme precursor, putative, expressed
Pavir.Aa01221	Chr01a_provisional_V1:15957816-15959850	AP13	VS16	5.33451	2.82402	-0.917604	-2.62622	0.0001	0.000279569	PF02519				K14488		AT2G45210.1	SAUR-like auxin-responsive protein family	LOC_Os02g42990.1	OsSAUR11 - Auxin-responsive SAUR gene family member, expressed
Pavir.Aa01224	Chr01a_provisional_V1:16005912-16009394	AP13	VS16	14.9109	9.98646	-0.578325	-1.93301	0.00475	0.00932911	PF00635	PTHR10809:SF6,PTHR10809	KOG0439			GO:0005198	AT2G45140.1	plant VAP homolog 12	LOC_Os02g42940.1	MSP domain containing protein, expressed
Pavir.Aa01225	Chr01a_provisional_V1:16009443-16013537	AP13	VS16	0.0757485	2.3006	4.92465	5.6108	0.0001	0.000279569	PF05686	PTHR12203,PTHR12203:SF11	KOG2458				AT5G23850.1	Arabidopsis thaliana protein of unknown function (DUF821)	LOC_Os02g42920.1	DTA2, putative, expressed
Pavir.Aa01228	Chr01a_provisional_V1:16031970-16035486	AP13	VS16	84.5905	43.5132	-0.959042	-2.73105	5e-05	0.000145544	PF03188	PTHR10106	KOG1619			GO:0016021	AT4G25570.1	Cytochrome b561/ferric reductase transmembrane protein family	LOC_Os02g42890.1	cytochrome b561, putative, expressed
Pavir.Aa01234	Chr01a_provisional_V1:16102520-16105919	AP13	VS16	0.231458	16.8593	6.18665	9.44589	5e-05	0.000145544	PF00249	PTHR10641	KOG0048		K09422	GO:0003677	AT5G52260.1	myb domain protein 19	LOC_Os02g42850.2	MYB family transcription factor, putative, expressed
Pavir.Aa01237	Chr01a_provisional_V1:16156334-16159071	AP13	VS16	2.03191	1.09425	-0.892889	-1.67308	0.0014	0.00311989									LOC_Os02g42730.1	expressed protein
Pavir.Aa01238	Chr01a_provisional_V1:16160592-16165418	AP13	VS16	13.9419	22.2287	0.672994	1.82264	0.00115	0.00261121	PF00097	PTHR12313	KOG0823				AT4G27470.1	RING membrane-anchor 3	LOC_Os04g44820.1	zinc finger, C3HC4 type domain containing protein, expressed
Pavir.Aa01241	Chr01a_provisional_V1:16191036-16200386	AP13	VS16	7.40653	10.0922	0.446373	1.3536	0.0197	0.033383	PF03031,PF00035	PTHR23081				GO:0003725,GO:0005622,GO:0005515	AT4G21670.1	C-terminal domain phosphatase-like 1	LOC_Os02g42600.1	double-stranded RNA binding motif containing protein, expressed
Pavir.Aa01243	Chr01a_provisional_V1:16217942-16219666	AP13	VS16	126.201	81.8709	-0.624304	-1.96111	0.0025	0.00527259	PF02941	PTHR10949				GO:0008937,GO:0015979,GO:0009536	AT5G08410.1	ferredoxin/thioredoxin reductase subunit A (variable subunit) 2	LOC_Os04g44650.1	ferredoxin-thioredoxin reductase, variable chain, putative, expressed
Pavir.Aa01245	Chr01a_provisional_V1:16231914-16234842	AP13	VS16	11.2205	7.122	-0.655784	-2.11599	0.0011	0.00250948							AT5G58210.1	hydroxyproline-rich glycoprotein family protein	LOC_Os02g42550.1	expressed protein
Pavir.Aa01247	Chr01a_provisional_V1:16237714-16240612	AP13	VS16	2.92911	1.12568	-1.37967	-2.95935	0.0001	0.000279569		PTHR21622					AT5G23395.1	Cox19-like CHCH family protein	LOC_Os04g44550.1	CHCH domain containing protein, expressed
Pavir.Aa01249	Chr01a_provisional_V1:16248290-16250378	AP13	VS16	2.68289	6.69725	1.31978	3.59825	5e-05	0.000145544	PF08240,PF00107	PTHR11695:SF310,PTHR11695	KOG0022	1.1.1.1	K00001	GO:0008270,GO:0016491,GO:0055114	AT5G24760.1	GroES-like zinc-binding dehydrogenase family protein	LOC_Os02g42520.2	dehydrogenase, putative, expressed
Pavir.Aa01250	Chr01a_provisional_V1:16251604-16253172	AP13	VS16	2.7849	6.16871	1.14734	2.58574	5e-05	0.000145544	PF02893						AT5G23370.1	GRAM domain-containing protein / ABA-responsive protein-related	LOC_Os02g42440.1	GEM, putative, expressed
Pavir.Aa01252	Chr01a_provisional_V1:16264960-16266397	AP13	VS16	0	0.716414	999	nan	5e-05	0.000145544	PF02893						AT5G23350.1	GRAM domain-containing protein / ABA-responsive protein-related	LOC_Os02g42430.1	GEM, putative, expressed
Pavir.Aa01254	Chr01a_provisional_V1:16281196-16284040	AP13	VS16	18.4829	1.66989	-3.46837	-9.53777	5e-05	0.000145544		PTHR23125:SF66,PTHR23125	KOG1947				AT5G23340.1	RNI-like superfamily protein	LOC_Os02g42412.1	F-box/LRR-repeat protein 2, putative, expressed
Pavir.Aa01255	Chr01a_provisional_V1:16285053-16287730	AP13	VS16	27.7236	17.9715	-0.625402	-1.88772	0.00135	0.00301999	PF00270,PF00271	PTHR24031:SF8,PTHR24031	KOG0327			GO:0003676,GO:0005524,GO:0008026,GO:0004386	AT1G12770.1	P-loop containing nucleoside triphosphate hydrolases superfamily protein
Pavir.Aa01258	Chr01a_provisional_V1:16319963-16321161	AP13	VS16	0.105892	1.53195	3.8547	3.46769	0.0036	0.00729354	PF03634	PTHR11584:SF275,PTHR11584					AT5G23280.1	TCP family transcription factor	LOC_Os02g42380.1	TCP family transcription factor, putative, expressed
Pavir.Aa01259	Chr01a_provisional_V1:16324916-16326885	AP13	VS16	10.177	6.4807	-0.651088	-2.0787	0.0062	0.011872	PF10238	PTHR15967					AT5G08320.1		LOC_Os02g42374.1	e2f-associated phosphoprotein, putative, expressed
Pavir.Aa01261	Chr01a_provisional_V1:16331767-16334602	AP13	VS16	2.30872	7.82219	1.76048	4.34314	5e-05	0.000145544	PF00795	PTHR23088	KOG0805			GO:0016810,GO:0006807	AT5G22300.1	nitrilase 4	LOC_Os02g42330.1	nitrilase, putative, expressed
Pavir.Aa01265	Chr01a_provisional_V1:16356224-16366746	AP13	VS16	0.272336	0.841301	1.62724	1.50218	0.01565	0.0271111
Pavir.Aa01266	Chr01a_provisional_V1:16356224-16366746	AP13	VS16	2.08708	3.45751	0.728245	1.45936	0.01315	0.0232041	PF03114,PF00169,PF01412	PTHR23180:SF22,PTHR23180				GO:0005515,GO:0005543,GO:0008060,GO:0008270,GO:0032312,GO:0005737	AT5G61980.1	ARF-GAP domain 1	LOC_Os09g33600.1	ARF GTPase-activating domain-containing protein, putative, expressed
Pavir.Aa01269	Chr01a_provisional_V1:16395390-16397968	AP13	VS16	15.1126	8.72113	-0.793164	-2.29932	0.0001	0.000279569	PF10058	PTHR22166:SF1,PTHR22166					AT4G31080.1	Protein of unknown function (DUF2296)	LOC_Os02g41990.1	expressed protein
Pavir.Aa01271	Chr01a_provisional_V1:16430894-16436701	AP13	VS16	3.09425	4.85198	0.648986	1.78375	0.00195	0.0042121	PF06507,PF02309					GO:0006355,GO:0005634,GO:0003677,GO:0009725	AT2G28350.1	auxin response factor 10	LOC_Os02g41800.1	auxin response factor, putative, expressed
Pavir.Aa01272	Chr01a_provisional_V1:16444903-16446035	AP13	VS16	6.99293	0	-999	nan	5e-05	0.000145544	PF08161	PTHR21576:SF2,PTHR21576					AT4G23540.1	ARM repeat superfamily protein	LOC_Os01g72780.1	expressed protein
Pavir.Aa01274	Chr01a_provisional_V1:16453359-16456921	AP13	VS16	6.40695	41.3089	2.68874	8.10846	5e-05	0.000145544	PF00221	PTHR10362:SF3,PTHR10362	KOG0222			GO:0016841,GO:0009058	AT2G37040.1	PHE ammonia lyase 1	LOC_Os02g41630.2	phenylalanine ammonia-lyase, putative, expressed
Pavir.Aa01275	Chr01a_provisional_V1:16471371-16472223	AP13	VS16	50.4828	78.7503	0.641495	2.4517	0.00105	0.00240585	PF00069	PTHR24349:SF94,PTHR24349	KOG0583			GO:0004672,GO:0005524,GO:0006468,GO:0016773,GO:0009103,GO:0016020	AT1G08650.2	phosphoenolpyruvate carboxylase kinase 1	LOC_Os02g41580.1	CAMK_CAMK_like.14 - CAMK includes calcium/calmodulin depedent protein kinases, expressed
Pavir.Aa01279	Chr01a_provisional_V1:16500702-16503668	AP13	VS16	22.4093	15.3863	-0.542453	-1.59541	0.00545	0.0105632	PF08718	PTHR10219	KOG3221			GO:0017089,GO:0051861,GO:0046836,GO:0005737	AT2G33470.1	glycolipid transfer protein 1	LOC_Os07g26460.1	GLTP domain containing protein, putative, expressed
Pavir.Aa01280	Chr01a_provisional_V1:16503874-16505518	AP13	VS16	79.8982	58.3794	-0.452704	-1.7881	0.0174	0.0298326	PF01929	PTHR11127	KOG3421		K02875	GO:0003735,GO:0006412,GO:0005622,GO:0005840	AT2G20450.1	Ribosomal protein L14	LOC_Os02g40880.1	ribosomal protein L14, putative, expressed
Pavir.Aa01281	Chr01a_provisional_V1:16508996-16513425	AP13	VS16	4.41562	10.7344	1.28155	3.99801	5e-05	0.000145544	PF06432	PTHR12982	KOG3059		K03859	GO:0017176,GO:0006506,GO:0016021	AT2G34980.1	phosphatidylinositolglycan synthase family protein	LOC_Os02g40870.1	phosphatidylinositol N-acetylglucosaminyltransferase subunit C, putative, expressed
Pavir.Aa01282	Chr01a_provisional_V1:16514141-16520171	AP13	VS16	10.6171	17.9303	0.756015	2.28744	0.00015	0.000408167	PF00069	PTHR11909:SF18,PTHR11909	KOG1163			GO:0004672,GO:0005524,GO:0006468	AT4G14340.1	casein kinase I	LOC_Os02g40860.1	CK1_CaseinKinase_1.5 - CK1 includes the casein kinase 1 kinases, expressed
Pavir.Aa01285	Chr01a_provisional_V1:16539105-16547940	AP13	VS16	31.6973	17.7643	-0.835378	-2.85172	5e-05	0.000145544	PF08442,PF00549	PTHR11815	KOG2799	6.2.1.4,6.2.1.5	K01900	GO:0003824,GO:0008152	AT2G20420.1	ATP citrate lyase (ACL) family protein	LOC_Os02g40830.1	succinyl-CoA ligase beta-chain, mitochondrial precursor, putative, expressed
Pavir.Aa01287	Chr01a_provisional_V1:16552288-16554144	AP13	VS16	7.45227	4.60252	-0.695257	-2.06576	0.0031	0.00637718
Pavir.Aa01298	Chr01a_provisional_V1:16644402-16646707	AP13	VS16	0.528843	2.35178	2.15284	2.5694	0.00075	0.00177545	PF09809	PTHR21338					AT5G40080.1	Mitochondrial ribosomal protein L27	LOC_Os02g40490.1	expressed protein
Pavir.Aa01299	Chr01a_provisional_V1:16657720-16661099	AP13	VS16	0.942145	0.51679	-0.866369	-1.62646	0.0136	0.0239125	PF00400	PTHR11871	KOG1354			GO:0005515	AT1G17720.2	Protein phosphatase 2A, regulatory subunit PR55	LOC_Os01g41630.1	serine/threonine protein phosphatase 2A 55 kDa regulatory subunit B, putative, expressed
Pavir.Aa01306	Chr01a_provisional_V1:16725531-16729590	AP13	VS16	5.57089	3.29951	-0.755654	-2.1046	0.0003	0.000769735									LOC_Os02g40420.1	expressed protein
Pavir.Aa01308	Chr01a_provisional_V1:16733679-16740444	AP13	VS16	1.83719	2.75278	0.583388	1.61701	0.0086	0.0159264	PF12552	PTHR21726:SF14,PTHR21726					AT4G28760.1	Protein of unknown function (DUF3741)	LOC_Os02g40410.1	expressed protein
Pavir.Aa01315	Chr01a_provisional_V1:16968203-16971466	AP13	VS16	0.298356	1.32138	2.14694	3.23704	0.0003	0.000769735									LOC_Os07g45194.1	expressed protein
Pavir.Aa01317	Chr01a_provisional_V1:17056577-17058744	AP13	VS16	1.51413	2.41057	0.670886	1.56853	0.019	0.0323009	PF02450					GO:0008374,GO:0006629,GO:0016788,GO:0006505,GO:0006886,GO:0031227	AT2G44970.2	alpha/beta-Hydrolases superfamily protein	LOC_Os11g01875.1	lipase-related, putative, expressed
Pavir.Aa01322	Chr01a_provisional_V1:17313854-17314403	AP13	VS16	2.89729	0.399946	-2.85683	-4.18955	0.00245	0.0051766
Pavir.Aa01326	Chr01a_provisional_V1:17496997-17500658	AP13	VS16	5.90497	10.6221	0.84707	2.47877	5e-05	0.000145544	PF06203,PF00072	PTHR26402			K12127	GO:0000156,GO:0000160,GO:0006355,GO:0005515	AT5G61380.1	CCT motif -containing response regulator protein	LOC_Os02g40510.1	response regulator receiver domain containing protein, expressed
Pavir.Aa01328	Chr01a_provisional_V1:17563890-17564939	AP13	VS16	1.36821	2.4542	0.842964	1.81323	0.0158	0.027346	PF05899						AT4G10300.1	RmlC-like cupins superfamily protein	LOC_Os02g40700.1	enzyme of the cupin superfamily protein, putative, expressed
Pavir.Aa01337	Chr01a_provisional_V1:17953752-17954507	AP13	VS16	7.49639	0.395029	-4.24617	-6.75694	5e-05	0.000145544
Pavir.Aa01338	Chr01a_provisional_V1:17965198-17966071	AP13	VS16	2.84116	0	-999	nan	5e-05	0.000145544
Pavir.Aa01339	Chr01a_provisional_V1:17967174-17968112	AP13	VS16	1.26036	0.109115	-3.52991	-3.10348	0.01475	0.0257063									LOC_Os02g53250.1	expressed protein
Pavir.Aa01347	Chr01a_provisional_V1:18163643-18166188	AP13	VS16	5.09435	0.740854	-2.78164	-4.20797	5e-05	0.000145544
Pavir.Aa01351	Chr01a_provisional_V1:18182640-18184918	AP13	VS16	4.00404	9.319	1.21872	3.718	5e-05	0.000145544	PF00622					GO:0005515	AT4G06536.1	SPla/RYanodine receptor (SPRY) domain-containing protein	LOC_Os02g40110.1	expressed protein
Pavir.Aa01352	Chr01a_provisional_V1:18189458-18195683	AP13	VS16	0.475023	0.889402	0.904837	2.03039	0.00125	0.00281786	PF05911						AT2G23360.1	Plant protein of unknown function (DUF869)	LOC_Os02g40100.1	plant protein of unknown function DUF869 domain containing protein, expressed
Pavir.Aa01354	Chr01a_provisional_V1:18200451-18203078	AP13	VS16	12.669	2.95726	-2.09897	-6.1663	5e-05	0.000145544	PF09685						AT1G04940.1	translocon at the inner envelope membrane of chloroplasts 20	LOC_Os02g40080.1	tic20, putative, expressed
Pavir.Aa01356	Chr01a_provisional_V1:18218671-18220745	AP13	VS16	70.9443	39.181	-0.856533	-2.57557	5e-05	0.000145544							AT2G17240.1		LOC_Os02g40040.1	expressed protein
Pavir.Aa01357	Chr01a_provisional_V1:18223594-18228550	AP13	VS16	20.5184	14.7248	-0.478671	-1.62293	0.0131	0.023127	PF03151	PTHR11132	KOG1444			GO:0055085	AT4G32272.1	Nucleotide/sugar transporter family protein	LOC_Os02g40030.1	transporter family protein, putative, expressed
Pavir.Aa01358	Chr01a_provisional_V1:18255042-18259800	AP13	VS16	9.66923	4.45254	-1.11877	-2.88023	5e-05	0.000145544	PF04628	PTHR12403	KOG3487			GO:0006888,GO:0005622	AT1G80500.1	SNARE-like superfamily protein	LOC_Os02g40000.1	trafficking protein particle complex subunit, putative, expressed
Pavir.Aa01359	Chr01a_provisional_V1:18261424-18275016	AP13	VS16	4.1692	6.31447	0.598892	1.87995	0.00155	0.00342418		PTHR24007:SF24,PTHR24007	KOG1987				AT2G25320.1	TRAF-like family protein	LOC_Os02g39990.1	expressed protein
Pavir.Aa01360	Chr01a_provisional_V1:18297865-18301605	AP13	VS16	17.9692	7.876	-1.18999	-3.88486	5e-05	0.000145544		PTHR23125:SF33,PTHR23125					AT1G15740.1	Leucine-rich repeat family protein	LOC_Os02g39970.1	regulatory subunit, putative, expressed
Pavir.Aa01361	Chr01a_provisional_V1:18304849-18309765	AP13	VS16	2.00331	3.57507	0.835583	2.06478	0.0008	0.00188214	PF00036	PTHR12294:SF1,PTHR12294	KOG2643				AT4G32060.1	calcium-binding EF hand family protein	LOC_Os02g39950.1	EF hand family protein, putative, expressed
Pavir.Aa01362	Chr01a_provisional_V1:18310890-18313347	AP13	VS16	26.6445	9.19623	-1.53473	-5.2993	5e-05	0.000145544	PF00366	PTHR10744	KOG1728		K02949	GO:0003735,GO:0006412,GO:0005622,GO:0005840	AT3G48930.1	Nucleic acid-binding, OB-fold-like protein	LOC_Os04g42380.1	ribosomal protein S17, putative, expressed
Pavir.Aa01363	Chr01a_provisional_V1:18316372-18317629	AP13	VS16	281.04	161.623	-0.798142	-2.56903	0.00025	0.000651404	PF08212	PTHR10612:SF7,PTHR10612	KOG4824		K03098	GO:0005488	AT5G58070.1	temperature-induced lipocalin	LOC_Os02g39930.1	OsTIL-1 Temperature-induced lipocalin-1, expressed
Pavir.Aa01370	Chr01a_provisional_V1:18386714-18390217	AP13	VS16	42.7516	23.5496	-0.860278	-2.56244	5e-05	0.000145544	PF00276,PF03939	PTHR11620	KOG1751		K02893	GO:0003735,GO:0006412,GO:0005840	AT2G39460.1	ribosomal protein L23AA	LOC_Os01g24690.1	60S ribosomal protein L23A, putative, expressed
Pavir.Aa01371	Chr01a_provisional_V1:18394170-18396925	AP13	VS16	31.5435	15.5973	-1.01605	-3.58987	5e-05	0.000145544	PF01025	PTHR21237:SF4,PTHR21237	KOG3003		K03687	GO:0000774,GO:0042803,GO:0051087,GO:0006457	AT5G17710.2	Co-chaperone GrpE family protein	LOC_Os02g39870.1	co-chaperone GrpE protein, putative, expressed
Pavir.Aa01372	Chr01a_provisional_V1:18410720-18415489	AP13	VS16	4.66893	24.6567	2.40082	7.5151	5e-05	0.000145544	PF02458			2.3.1.133	K13065	GO:0016747	AT5G48930.1	hydroxycinnamoyl-CoA shikimate/quinate hydroxycinnamoyl transferase	LOC_Os02g39850.1	transferase family protein, putative, expressed
Pavir.Aa01373	Chr01a_provisional_V1:18420704-18428186	AP13	VS16	2.51372	6.09164	1.277	3.71473	5e-05	0.000145544	PF02847,PF02854	PTHR23253:SF2,PTHR23253	KOG0401			GO:0005515,GO:0016070	AT5G57870.2	MIF4G domain-containing protein / MA3 domain-containing protein	LOC_Os02g39840.1	eukaryotic initiation factor iso-4F subunit p82-34, putative, expressed
Pavir.Aa01377	Chr01a_provisional_V1:18441606-18451147	AP13	VS16	1.71101	3.52182	1.04147	2.51253	5e-05	0.000145544	PF00856	PTHR22884:SF35,PTHR22884	KOG1081			GO:0005515	AT4G30860.1	SET domain group 4	LOC_Os02g39800.1	SET domain containing protein, expressed
Pavir.Aa01378	Chr01a_provisional_V1:18453612-18456524	AP13	VS16	48.1454	32.6978	-0.558204	-1.67397	0.0038	0.00766102	PF01536	PTHR11570	KOG0788	4.1.1.50	K01611	GO:0004014,GO:0006597,GO:0008295	AT3G25570.1	Adenosylmethionine decarboxylase family protein	LOC_Os02g39795.1	S-adenosyl-l-methionine decarboxylase leader peptide, putative, expressed
Pavir.Aa01381	Chr01a_provisional_V1:18480951-18482190	AP13	VS16	0.667235	0	-999	nan	5e-05	0.000145544									LOC_Os01g71630.1	expressed protein
Pavir.Aa01383	Chr01a_provisional_V1:18484998-18489589	AP13	VS16	44.5347	21.1341	-1.07536	-1.51734	0.0107	0.0193247							AT4G28025.1		LOC_Os02g39730.2	expressed protein
Pavir.Aa01384	Chr01a_provisional_V1:18492718-18499092	AP13	VS16	36.6319	25.9992	-0.494636	-1.78387	0.0093	0.0170764	PF00098,PF00076	PTHR10548	KOG0107			GO:0003676,GO:0008270	AT2G24590.1	RNA recognition motif and CCHC-type zinc finger domains containing protein	LOC_Os02g39720.2	splicing factor, arginine/serine-rich 7, putative, expressed
Pavir.Aa01385	Chr01a_provisional_V1:18501065-18503197	AP13	VS16	5.5019	3.46268	-0.668039	-1.853	0.00485	0.00950579	PF06203,PF00643		KOG1601			GO:0008270,GO:0005622,GO:0005515	AT5G24930.1	CONSTANS-like 4	LOC_Os02g39710.1	CCT/B-box zinc finger protein, putative, expressed
Pavir.Aa01389	Chr01a_provisional_V1:18543465-18544506	AP13	VS16	3.36267	1.05276	-1.67544	-3.47776	5e-05	0.000145544
Pavir.Aa01391	Chr01a_provisional_V1:18570351-18571961	AP13	VS16	13.3632	4.28016	-1.64253	-5.03126	5e-05	0.000145544	PF03547		KOG2722			GO:0055085,GO:0016021	AT1G71090.1	Auxin efflux carrier family protein	LOC_Os08g09190.1	auxin efflux carrier component, putative, expressed
Pavir.Aa01393	Chr01a_provisional_V1:18594418-18598535	AP13	VS16	69.8021	40.4275	-0.787932	-2.35343	5e-05	0.000145544							AT5G48335.1		LOC_Os02g39630.1	iron-stress related protein, putative, expressed
Pavir.Aa01396	Chr01a_provisional_V1:18612795-18616725	AP13	VS16	17.7652	6.17184	-1.52528	-4.93295	5e-05	0.000145544							AT2G43950.1	chloroplast outer envelope protein 37	LOC_Os02g39600.1	outer envelope protein, putative, expressed
Pavir.Aa01397	Chr01a_provisional_V1:18617584-18618724	AP13	VS16	1.84898	0	-999	nan	5e-05	0.000145544
Pavir.Aa01399	Chr01a_provisional_V1:18626303-18631178	AP13	VS16	10.033	3.09526	-1.69662	-4.62993	5e-05	0.000145544	PF00023,PF07714	PTHR23257:SF89,PTHR23257	KOG0192			GO:0005515,GO:0004672,GO:0005524,GO:0006468	AT2G31800.1	Integrin-linked protein kinase family	LOC_Os02g39560.1	non-receptor tyrosine kinase spore lysis A, putative, expressed
Pavir.Aa01404	Chr01a_provisional_V1:18664312-18665451	AP13	VS16	81.2174	52.1791	-0.638316	-2.4211	0.0009	0.00209512	PF06749						AT5G17210.1	Protein of unknown function (DUF1218)	LOC_Os02g39510.1	expressed protein
Pavir.Aa01409	Chr01a_provisional_V1:18737437-18742546	AP13	VS16	4.15472	2.68089	-0.632041	-1.77909	0.0058	0.0111734	PF03194	PTHR12375:SF2,PTHR12375	KOG0796				AT5G17440.1	LUC7 related protein	LOC_Os02g39300.1	RNA-binding protein Luc7-like, putative, expressed
Pavir.Aa01410	Chr01a_provisional_V1:18743137-18747110	AP13	VS16	4.05646	2.02399	-1.00302	-2.77368	5e-05	0.000145544							AT5G40520.2		LOC_Os09g01600.2	expressed protein
Pavir.Aa01411	Chr01a_provisional_V1:18750373-18751476	AP13	VS16	83.9185	39.0791	-1.10259	-3.73761	5e-05	0.000145544	PF00187,PF00182	PTHR22595:SF7,PTHR22595	KOG4742	3.2.1.14	K01183	GO:0004568,GO:0006032,GO:0016998,GO:0008061	AT3G54420.1	homolog of carrot EP3-3 chitinase	LOC_Os02g39330.1	CHIT1 - Chitinase family protein precursor, expressed
Pavir.Aa01413	Chr01a_provisional_V1:18764282-18769108	AP13	VS16	9.916	16.2874	0.715925	2.0589	0.0003	0.000769735							AT2G43630.1		LOC_Os02g39340.1	glycine-rich protein, putative, expressed
Pavir.Aa01414	Chr01a_provisional_V1:18769339-18770899	AP13	VS16	0	6.88328	999	nan	5e-05	0.000145544	PF08662	PTHR13227					AT1G73180.1	Eukaryotic translation initiation factor eIF2A family protein	LOC_Os02g39350.1	eukaryotic translation initiation factor 2A, putative, expressed
Pavir.Aa01415	Chr01a_provisional_V1:18775175-18776588	AP13	VS16	112.418	59.068	-0.928425	-3.25795	5e-05	0.000145544	PF00643					GO:0008270,GO:0005622	AT1G06040.1	B-box zinc finger family protein	LOC_Os02g39360.1	B-box zinc finger family protein, putative, expressed
Pavir.Aa01418	Chr01a_provisional_V1:18787153-18790635	AP13	VS16	2.67509	4.42022	0.724529	1.91697	0.0067	0.0127259									LOC_Os02g39390.1	expressed protein
Pavir.Aa01419	Chr01a_provisional_V1:18790708-18790919	AP13	VS16	8.40471	0	-999	nan	0.02285	0.0381594
Pavir.Aa01420	Chr01a_provisional_V1:18791117-18794695	AP13	VS16	5.56251	3.12437	-0.832173	-2.35102	0.00105	0.00240585	PF00857	PTHR11080:SF6,PTHR11080				GO:0003824,GO:0008152	AT2G22570.1	nicotinamidase 1	LOC_Os02g39400.1	isochorismatase family protein, putative, expressed
Pavir.Aa01421	Chr01a_provisional_V1:18797831-18802564	AP13	VS16	3.99596	7.93412	0.989529	2.94852	5e-05	0.000145544	PF04142	PTHR10231:SF6,PTHR10231	KOG2234			GO:0005351,GO:0008643,GO:0000139,GO:0016021	AT2G43240.1	Nucleotide-sugar transporter family protein	LOC_Os02g39200.1	nucleotide-sugar transporter family protein, putative, expressed
Pavir.Aa01422	Chr01a_provisional_V1:18804784-18805829	AP13	VS16	27.5978	64.8635	1.23285	5.83308	5e-05	0.000145544							AT5G60600.1	4-hydroxy-3-methylbut-2-enyl diphosphate synthase	LOC_Os02g39160.1	hydroxymethylbutenyl 4-diphosphate synthase, putative, expressed
Pavir.Aa01423	Chr01a_provisional_V1:18806844-18811731	AP13	VS16	0.684907	1.81822	1.40855	2.57801	0.00075	0.00177545	PF00010	PTHR10985:SF42,PTHR10985					AT1G05805.1	basic helix-loop-helix (bHLH) DNA-binding superfamily protein	LOC_Os02g39140.1	helix-loop-helix DNA-binding domain containing protein, expressed
Pavir.Aa01424	Chr01a_provisional_V1:18818726-18824214	AP13	VS16	1.09073	2.37148	1.12049	2.49662	0.0003	0.000769735	PF00560	PTHR26393:SF529,PTHR26393	KOG0472			GO:0005515	AT1G65380.1	Leucine-rich repeat (LRR) family protein	LOC_Os02g39100.1	fasciated ear2, putative, expressed
Pavir.Aa01426	Chr01a_provisional_V1:18832656-18838521	AP13	VS16	9.00529	6.10399	-0.561021	-1.75405	0.00915	0.0168382	PF04178	PTHR21493:SF10,PTHR21493	KOG1743			GO:0016192	AT1G05785.1	Got1/Sft2-like vescicle transport protein family	LOC_Os02g39070.1	vesicle transport protein GOT1B, putative, expressed
Pavir.Aa01427	Chr01a_provisional_V1:18844079-18846409	AP13	VS16	14.1758	0	-999	nan	5e-05	0.000145544	PF04979	PTHR12398:SF5,PTHR12398				GO:0004864,GO:0009966,GO:0043666	AT5G52200.1	phosphoprotein phosphatase inhibitors	LOC_Os02g39030.1	transmembrane protein 17, putative, expressed
Pavir.Aa01428	Chr01a_provisional_V1:18854447-18857070	AP13	VS16	1.19021	15.5965	3.71194	9.55997	5e-05	0.000145544	PF00069	PTHR24056:SF86,PTHR24056	KOG0663			GO:0004672,GO:0005524,GO:0006468	AT1G67580.1	Protein kinase superfamily protein	LOC_Os02g39010.1	cyclin-dependent kinase G-1, putative, expressed
Pavir.Aa01435	Chr01a_provisional_V1:18898574-18905065	AP13	VS16	2.77665	5.71146	1.04052	3.11574	5e-05	0.000145544	PF10193	PTHR15830:SF5,PTHR15830					AT3G48470.1	embryo defective 2423	LOC_Os02g38680.1	EMB2423, putative, expressed
Pavir.Aa01437	Chr01a_provisional_V1:18912448-18914630	AP13	VS16	3.84867	2.32268	-0.728569	-1.46724	0.00845	0.0156823	PF08660	PTHR12154					AT4G18230.1		LOC_Os03g30934.1	UDP-N-acetylglucosamine transferase subunit ALG14, putative, expressed
Pavir.Aa01451	Chr01a_provisional_V1:19001098-19004721	AP13	VS16	17.2219	11.4944	-0.583308	-2.00282	0.0037	0.00747981	PF03357	PTHR22761	KOG2910		K12195	GO:0015031	AT5G09260.1	vacuolar protein sorting-associated protein 20.2	LOC_Os02g38300.1	SNF7 domain containing protein, putative, expressed
Pavir.Aa01453	Chr01a_provisional_V1:19016116-19019128	AP13	VS16	35.4499	11.8845	-1.57669	-5.45624	5e-05	0.000145544	PF00581	PTHR13253:SF10,PTHR13253					AT4G24750.1	Rhodanese/Cell cycle control phosphatase superfamily protein	LOC_Os02g38240.1	rhodanese family protein, putative, expressed
Pavir.Aa01454	Chr01a_provisional_V1:19020071-19023494	AP13	VS16	12.5273	22.5501	0.84806	2.80111	5e-05	0.000145544	PF00069	PTHR24058:SF30,PTHR24058	KOG0671	2.7.12.1	K08287	GO:0004672,GO:0005524,GO:0006468	AT4G24740.1	FUS3-complementing gene 2	LOC_Os12g27520.1	serine/threonine-protein kinase AFC2, putative, expressed
Pavir.Aa01459	Chr01a_provisional_V1:19055978-19060599	AP13	VS16	3.0171	5.7277	0.924795	2.65833	5e-05	0.000145544	PF06273	PTHR13290					AT3G26400.1	eukaryotic translation initiation factor 4B1	LOC_Os02g38220.1	eukaryotic translation initiation factor 4B, putative, expressed
Pavir.Aa01460	Chr01a_provisional_V1:19073308-19074699	AP13	VS16	152.312	85.8637	-0.826908	-2.72839	5e-05	0.000145544	PF03144,PF03143,PF00009	PTHR23115,PTHR23115:SF31				GO:0003924,GO:0005525	AT4G20360.1	RAB GTPase homolog E1B	LOC_Os02g38210.1	elongation factor Tu, putative, expressed
Pavir.Aa01461	Chr01a_provisional_V1:19078863-19082417	AP13	VS16	5.24805	7.78003	0.567994	1.54159	0.0072	0.0135776	PF00180	PTHR11835:SF5,PTHR11835	KOG0784	1.1.1.41	K00030	GO:0016616,GO:0055114	AT4G35260.1	isocitrate dehydrogenase 1	LOC_Os02g38200.1	dehydrogenase, putative, expressed
Pavir.Aa01470	Chr01a_provisional_V1:19179492-19185989	AP13	VS16	14.3194	6.31308	-1.18155	-2.53102	5e-05	0.000145544	PF01384	PTHR11101:SF8,PTHR11101	KOG2493		K14640	GO:0005315,GO:0006817,GO:0016020	AT3G26570.1	phosphate transporter 2;1	LOC_Os02g38020.1	inorganic phosphate transporter 2-1, chloroplast precursor, putative, expressed
Pavir.Aa01472	Chr01a_provisional_V1:19204954-19207602	AP13	VS16	1.66034	0.915268	-0.859216	-2.00835	0.0012	0.00271627	PF01535	PTHR24015:SF124,PTHR24015					AT1G16480.1	Tetratricopeptide repeat (TPR)-like superfamily protein	LOC_Os09g07780.1	pentatricopeptide repeat protein PPR986-12, putative, expressed
Pavir.Aa01473	Chr01a_provisional_V1:19209320-19209684	AP13	VS16	505.129	147.238	-1.7785	-166.254	0.00995	0.0181195									LOC_Os02g37930.1	hypoxia-responsive family protein, putative, expressed
Pavir.Aa01474	Chr01a_provisional_V1:19225933-19245792	AP13	VS16	5.84873	7.80794	0.416819	1.25402	0.02805	0.0459484	PF08676,PF01119,PF02518	PTHR10073:SF9,PTHR10073	KOG1978		K10858	GO:0005524,GO:0030983,GO:0006298	AT4G02460.1	DNA mismatch repair protein, putative	LOC_Os02g37920.1	expressed protein
Pavir.Aa01475	Chr01a_provisional_V1:19246860-19254519	AP13	VS16	0.908979	0.562604	-0.692129	-1.26963	0.02265	0.0378561	PF09423			3.1.3.1	K01113		AT5G42370.1	Calcineurin-like metallo-phosphoesterase superfamily protein	LOC_Os02g37910.1	expressed protein
Pavir.Aa01476	Chr01a_provisional_V1:19273991-19275253	AP13	VS16	2.45614	4.06283	0.726092	1.90427	0.0053	0.0102991	PF01145	PTHR23222	KOG3083				AT5G40770.1	prohibitin 3	LOC_Os02g37000.1	mitochondrial prohibitin complex protein 1, putative, expressed
Pavir.Aa01482	Chr01a_provisional_V1:19414545-19419407	AP13	VS16	0.560884	0	-999	nan	5e-05	0.000145544
Pavir.Aa01486	Chr01a_provisional_V1:19535648-19539198	AP13	VS16	0.19166	3.68018	4.26316	6.0887	5e-05	0.000145544	PF03000	PTHR24413:SF122,PTHR24413				GO:0004871,GO:0009416	AT5G64330.1	Phototropic-responsive NPH3 family protein	LOC_Os02g35970.1	BTBN2 - Bric-a-Brac, Tramtrack, Broad Complex BTB domain with non-phototropic hypocotyl 3 NPH3 and coiled-coil domains, expressed
Pavir.Aa01488	Chr01a_provisional_V1:19602874-19603654	AP13	VS16	126.83	0.759294	-7.38402	-14.2512	5e-05	0.000145544		PTHR22814:SF5,PTHR22814	KOG1603				AT4G05030.1	Copper transport protein family	LOC_Os02g37290.1	heavy metal associated domain containing protein, expressed
Pavir.Aa01495	Chr01a_provisional_V1:19643865-19647441	AP13	VS16	12.2997	5.6355	-1.12601	-3.56305	5e-05	0.000145544							AT3G07640.1		LOC_Os02g37150.1	expressed protein
Pavir.Aa01501	Chr01a_provisional_V1:19747749-19748803	AP13	VS16	1.68396	0.424838	-1.98687	-2.78617	0.01025	0.0186092							AT3G50910.1		LOC_Os02g47580.1	expressed protein
Pavir.Aa01508	Chr01a_provisional_V1:19842047-19843596	AP13	VS16	24.4378	16.9493	-0.527884	-1.95572	0.00845	0.0156823							AT4G08240.1		LOC_Os02g35890.1	expressed protein
Pavir.Aa01511	Chr01a_provisional_V1:19981748-19987818	AP13	VS16	10.1913	6.03864	-0.75505	-2.40726	0.0002	0.000531302	PF00076	PTHR24012:SF67,PTHR24012	KOG0148			GO:0003676	AT1G47500.1	RNA-binding protein 47C\'	LOC_Os04g37690.1	RNA recognition motif containing protein, putative, expressed
Pavir.Aa01512	Chr01a_provisional_V1:19992575-19993983	AP13	VS16	15.5587	6.01816	-1.37033	-4.18321	5e-05	0.000145544	PF07859	PTHR23024:SF10,PTHR23024	KOG1515			GO:0016787,GO:0008152	AT1G47480.1	alpha/beta-Hydrolases superfamily protein	LOC_Os02g35940.1	gibberellin receptor GID1L2, putative, expressed
Pavir.Aa01513	Chr01a_provisional_V1:20079640-20082760	AP13	VS16	19.3798	8.31721	-1.22038	-4.08651	5e-05	0.000145544	PF04427	PTHR13634	KOG2971				AT3G15460.1	Ribosomal RNA processing Brix domain protein	LOC_Os02g37870.1	Brix domain containing protein, putative, expressed
Pavir.Aa01514	Chr01a_provisional_V1:20083232-20085723	AP13	VS16	42.8291	14.883	-1.52492	-4.45953	5e-05	0.000145544	PF03868,PF01159	PTHR10715	KOG1694		K02934	GO:0003735,GO:0006412,GO:0005622,GO:0005840	AT1G74050.1	Ribosomal protein L6 family protein	LOC_Os04g39700.1	60S ribosomal protein L6, putative, expressed
Pavir.Aa01515	Chr01a_provisional_V1:20086861-20104740	AP13	VS16	1.40336	0.758445	-0.887772	-1.76405	0.00235	0.00498534	PF00400	PTHR22850:SF46,PTHR22850				GO:0005515	AT5G12920.1	Transducin/WD40 repeat-like superfamily protein	LOC_Os02g37856.1	expressed protein
Pavir.Aa01518	Chr01a_provisional_V1:20151327-20155232	AP13	VS16	16.2826	8.41024	-0.953111	-2.79748	5e-05	0.000145544	PF00069	PTHR24362:SF158,PTHR24362	KOG0589	2.7.11.1	K08857	GO:0004672,GO:0005524,GO:0006468	AT3G20860.1	NIMA-related kinase 5	LOC_Os02g37830.1	protein kinase domain containing protein, expressed
Pavir.Aa01521	Chr01a_provisional_V1:20195436-20196146	AP13	VS16	0	6.82504	999	nan	5e-05	0.000145544	PF07172								LOC_Os02g37490.1	glycine-rich cell wall structural protein precursor, putative, expressed
Pavir.Aa01523	Chr01a_provisional_V1:20208186-20211360	AP13	VS16	13.3134	6.63455	-1.00481	-3.24849	5e-05	0.000145544		PTHR10098:SF31,PTHR10098					AT3G14110.3	Tetratricopeptide repeat (TPR)-like superfamily protein	LOC_Os02g37470.1	tetratricopeptide repeat containing protein, putative, expressed
Pavir.Aa01525	Chr01a_provisional_V1:20268910-20270830	AP13	VS16	0.677308	0	-999	nan	0.0183	0.0312208
Pavir.Aa01530	Chr01a_provisional_V1:20357791-20362480	AP13	VS16	31.3148	14.8135	-1.07993	-3.2695	5e-05	0.000145544	PF03798	PTHR12560	KOG1607			GO:0016021	AT1G13580.2	LAG1 longevity assurance homolog 3	LOC_Os02g37080.1	ASC1, putative, expressed
Pavir.Aa01534	Chr01a_provisional_V1:20375021-20389004	AP13	VS16	109.441	46.1242	-1.24655	-4.19169	5e-05	0.000145544	PF00244	PTHR18860	KOG0841		K06630		AT3G02520.1	general regulatory factor 7	LOC_Os02g36974.1	14-3-3 protein, putative, expressed
Pavir.Aa01538	Chr01a_provisional_V1:20420467-20424691	AP13	VS16	1.01712	2.44715	1.26662	2.64323	0.00045	0.00111519	PF04515	PTHR12385:SF4,PTHR12385					AT1G25500.2	Plasma-membrane choline transporter family protein	LOC_Os02g36960.1	choline transporter-related, putative, expressed
Pavir.Aa01544	Chr01a_provisional_V1:20490238-20492279	AP13	VS16	0.0951888	0.668193	2.8114	2.71057	0.00435	0.00864248	PF02365					GO:0003677,GO:0006355	AT5G61430.1	NAC domain containing protein 100	LOC_Os02g36880.4	No apical meristem protein, putative, expressed
Pavir.Aa01545	Chr01a_provisional_V1:20501266-20504259	AP13	VS16	35.9707	25.7312	-0.483304	-1.82333	0.01105	0.0198855	PF06127		KOG3292				AT1G74440.1	Protein of unknown function (DUF962)	LOC_Os02g36870.1	YGL010w, putative, expressed
Pavir.Aa01546	Chr01a_provisional_V1:20515517-20516319	AP13	VS16	2.60887	0.391325	-2.73699	-4.02434	0.0003	0.000769735
Pavir.Aa01548	Chr01a_provisional_V1:20531843-20533972	AP13	VS16	2.30656	3.71961	0.689406	1.8847	0.0035	0.00711194		PTHR11926:SF15,PTHR11926					AT1G22360.1	UDP-glucosyl transferase 85A2	LOC_Os02g36840.1	cytokinin-O-glucosyltransferase 2, putative, expressed
Pavir.Aa01554	Chr01a_provisional_V1:20573886-20577644	AP13	VS16	21.8772	9.18888	-1.25147	-4.04583	5e-05	0.000145544		PTHR19432:SF2,PTHR19432	KOG0637				AT5G06170.1	sucrose-proton symporter 9	LOC_Os02g36700.1	sucrose transporter BoSUT1, putative, expressed
Pavir.Aa01556	Chr01a_provisional_V1:20587181-20592713	AP13	VS16	1.49419	0.209795	-2.83232	-4.18156	5e-05	0.000145544							AT5G09670.1	loricrin-related	LOC_Os02g36590.1	CPuORF19 - conserved peptide uORF-containing transcript, expressed
Pavir.Aa01557	Chr01a_provisional_V1:20618057-20623199	AP13	VS16	130.948	68.1035	-0.943192	-2.64338	5e-05	0.000145544	PF00069,PF08263,PF00560	PTHR24420:SF351,PTHR24420	KOG1187	2.7.10.1,2.7.11.1	K13418	GO:0004672,GO:0005524,GO:0006468,GO:0005515	AT1G71830.1	somatic embryogenesis receptor-like kinase 1	LOC_Os04g38480.1	BRASSINOSTEROID INSENSITIVE 1-associated receptor kinase 1 precursor, putative, expressed
Pavir.Aa01559	Chr01a_provisional_V1:20623918-20630343	AP13	VS16	30.6811	42.2916	0.463018	1.5109	0.01525	0.0264822	PF03109	PTHR10566:SF10,PTHR10566	KOG1235				AT5G64940.1	ABC2 homolog 13	LOC_Os02g36570.1	ABC1 family domain containing protein, putative, expressed
Pavir.Aa01560	Chr01a_provisional_V1:20639507-20642710	AP13	VS16	0.0957304	0.735532	2.94174	3.09199	0.0035	0.00711194	PF04127	PTHR12290:SF2,PTHR12290	KOG2728	6.3.2.5	K01922		AT1G12350.1	4-phospho-panto-thenoylcysteine synthetase	LOC_Os02g36550.1	phosphopantothenate--cysteine ligase, putative, expressed
Pavir.Aa01561	Chr01a_provisional_V1:20643399-20644163	AP13	VS16	4.90877	30.3216	2.62691	8.47232	5e-05	0.000145544									LOC_Os02g36530.1	expressed protein
Pavir.Aa01563	Chr01a_provisional_V1:20668245-20670449	AP13	VS16	98.3486	54.4697	-0.852451	-3.39651	5e-05	0.000145544	PF01248	PTHR11843	KOG3406		K02951		AT2G32060.1	Ribosomal protein L7Ae/L30e/S12e/Gadd45 family protein	LOC_Os07g05580.1	ribosomal protein L7Ae, putative, expressed
Pavir.Aa01571	Chr01a_provisional_V1:20729329-20733606	AP13	VS16	13.9033	8.58111	-0.696188	-2.03388	0.0002	0.000531302	PF04142	PTHR10231:SF3,PTHR10231	KOG2234			GO:0016020,GO:0005351,GO:0008643,GO:0000139,GO:0016021	AT5G65000.1	Nucleotide-sugar transporter family protein	LOC_Os02g36390.4	nucleotide-sugar transporter family protein, putative, expressed
Pavir.Aa01610	Chr01a_provisional_V1:21482665-21487088	AP13	VS16	6.27062	3.36107	-0.899689	-2.66724	5e-05	0.000145544	PF07800						AT1G68140.2	Protein of unknown function (DUF1644)	LOC_Os02g35840.1	expressed protein
Pavir.Aa01611	Chr01a_provisional_V1:21487210-21497583	AP13	VS16	1.88414	0.26063	-2.85383	-3.91534	5e-05	0.000145544	PF12056						AT1G50630.1	Protein of unknown function (DUF3537)	LOC_Os02g35830.1	extracellular ligand-gated ion channel, putative, expressed
Pavir.Aa01612	Chr01a_provisional_V1:21506379-21510461	AP13	VS16	0.601657	0	-999	nan	5e-05	0.000145544
Pavir.Aa01620	Chr01a_provisional_V1:21557697-21558828	AP13	VS16	33.9188	0.180715	-7.55222	-9.42232	0.0006	0.00144965	PF04535								LOC_Os11g34730.1	membrane associated DUF588 domain containing protein, putative, expressed
Pavir.Aa01623	Chr01a_provisional_V1:21597075-21598097	AP13	VS16	14.542	5.83158	-1.31826	-4.25726	5e-05	0.000145544	PF01025	PTHR21237:SF4,PTHR21237				GO:0000774,GO:0042803,GO:0051087,GO:0006457	AT5G17710.2	Co-chaperone GrpE family protein	LOC_Os02g39870.1	co-chaperone GrpE protein, putative, expressed
Pavir.Aa01626	Chr01a_provisional_V1:21607136-21610333	AP13	VS16	6.95742	4.35451	-0.676043	-1.92482	0.00045	0.00111519	PF01535	PTHR24015					AT1G09900.1	Pentatricopeptide repeat (PPR-like) superfamily protein	LOC_Os02g35750.1	pentatricopeptide repeat domain containing protein, putative, expressed
Pavir.Aa01627	Chr01a_provisional_V1:21615887-21616749	AP13	VS16	2.50317	6.99626	1.48283	3.92528	5e-05	0.000145544
Pavir.Aa01630	Chr01a_provisional_V1:21627366-21630265	AP13	VS16	6.60777	9.19805	0.477164	1.48944	0.015	0.0260978	PF04564,PF00514	PTHR23315:SF31,PTHR23315				GO:0005515,GO:0004842,GO:0016567,GO:0000151	AT1G29340.1	plant U-box 17	LOC_Os02g13960.1	spotted leaf 11, putative, expressed
Pavir.Aa01634	Chr01a_provisional_V1:21656207-21660066	AP13	VS16	2.25268	0.674978	-1.73873	-3.04343	5e-05	0.000145544	PF00010	PTHR16223:SF1,PTHR16223					AT5G58010.1	LJRHL1-like 3	LOC_Os02g35660.1	PTF1, putative, expressed
Pavir.Aa01639	Chr01a_provisional_V1:21673247-21680372	AP13	VS16	16.2872	11.0143	-0.564366	-1.85151	0.0032	0.00656463	PF10431,PF07724	PTHR11262	KOG0745		K03544	GO:0005524,GO:0016887	AT1G33360.1	ATP-dependent Clp protease	LOC_Os02g35630.1	AAA family ATPase, putative, expressed
Pavir.Aa01640	Chr01a_provisional_V1:21680592-21682414	AP13	VS16	1.66853	8.25596	2.30686	6.07412	5e-05	0.000145544		PTHR10055:SF1,PTHR10055					AT3G04600.1	Nucleotidylyl transferase superfamily protein	LOC_Os12g35570.1	tRNA synthetase, putative, expressed
Pavir.Aa01641	Chr01a_provisional_V1:21683851-21685392	AP13	VS16	0.4916	4.95136	3.33227	5.25989	0.00015	0.000408167	PF00071	PTHR24073:SF256,PTHR24073	KOG0094			GO:0005525,GO:0007264,GO:0005622	AT2G44610.1	Ras-related small GTP-binding family protein	LOC_Os03g09140.1	ras-related protein, putative, expressed
Pavir.Aa01642	Chr01a_provisional_V1:21688254-21689649	AP13	VS16	9.28748	1.6123	-2.52617	-6.16738	5e-05	0.000145544							AT2G37920.1	copper ion transmembrane transporters	LOC_Os02g35620.1	expressed protein
Pavir.Aa01643	Chr01a_provisional_V1:21690650-21693018	AP13	VS16	3.26432	2.07728	-0.652089	-1.7695	0.0055	0.0106453	PF01535	PTHR24015					AT1G09900.1	Pentatricopeptide repeat (PPR-like) superfamily protein	LOC_Os03g37260.1	pentatricopeptide, putative, expressed
Pavir.Aa01652	Chr01a_provisional_V1:21837935-21838608	AP13	VS16	0	0.819523	999	nan	5e-05	0.000145544
Pavir.Aa01653	Chr01a_provisional_V1:21852529-21858485	AP13	VS16	2.53011	5.40929	1.09624	2.98428	5e-05	0.000145544	PF00069	PTHR22967:SF47,PTHR22967	KOG1989			GO:0004672,GO:0005524,GO:0006468	AT2G32850.1	Protein kinase superfamily protein	LOC_Os02g37880.1	cyclin G-associated kinase, putative, expressed
Pavir.Aa01659	Chr01a_provisional_V1:22027594-22028445	AP13	VS16	0	1.98203	999	nan	5e-05	0.000145544
Pavir.Aa01660	Chr01a_provisional_V1:22030609-22032462	AP13	VS16	1.18703	13.2054	3.4757	7.05027	5e-05	0.000145544	PF01494	PTHR13789:SF1,PTHR13789	KOG2614				AT4G15760.1	monooxygenase 1	LOC_Os02g27200.1	expressed protein
Pavir.Aa01673	Chr01a_provisional_V1:22127723-22134442	AP13	VS16	115.435	77.6501	-0.572014	-1.56081	0.00815	0.0151827	PF00762	PTHR11108	KOG1321			GO:0004325,GO:0006783	AT2G30390.1	ferrochelatase 2	LOC_Os05g29760.1	ferrochelatase-2, chloroplast precursor, putative, expressed
Pavir.Aa01677	Chr01a_provisional_V1:22190561-22193436	AP13	VS16	13.6509	7.02393	-0.958641	-3.10551	5e-05	0.000145544	PF00097	PTHR22765:SF23,PTHR22765					AT4G10150.1	RING/U-box superfamily protein	LOC_Os02g35144.1	zinc finger, C3HC4 type domain containing protein, expressed
Pavir.Aa01680	Chr01a_provisional_V1:22203516-22204738	AP13	VS16	0.983812	3.34307	1.76472	3.42572	0.0007	0.00166902
Pavir.Aa01681	Chr01a_provisional_V1:22204738-22208955	AP13	VS16	4.69982	11.2324	1.25699	3.04213	5e-05	0.000145544	PF00072	PTHR24423:SF57,PTHR24423				GO:0000156,GO:0000160,GO:0006355	AT3G57040.1	response regulator 9	LOC_Os02g35180.1	OsRR2 type-A response regulator, expressed
Pavir.Aa01682	Chr01a_provisional_V1:22243805-22245264	AP13	VS16	4.01462	2.11011	-0.927945	-2.41456	0.00035	0.000887155	PF07986	PTHR15139	KOG2512				AT4G39920.1	C-CAP/cofactor C-like domain-containing protein	LOC_Os02g35110.1	tubulin binding cofactor C, putative, expressed
Pavir.Aa01684	Chr01a_provisional_V1:22251382-22252971	AP13	VS16	194.161	106.348	-0.868459	-2.81886	5e-05	0.000145544							AT5G07020.1	proline-rich family protein	LOC_Os02g35090.1	expressed protein
Pavir.Aa01687	Chr01a_provisional_V1:22272335-22278016	AP13	VS16	5.46748	11.559	1.08007	2.93102	5e-05	0.000145544	PF10607,PF00622	PTHR12864:SF1,PTHR12864	KOG1477			GO:0005515	AT1G35470.2	SPla/RYanodine receptor (SPRY) domain-containing protein	LOC_Os02g35070.1	SPRY-domain containing protein, putative, expressed
Pavir.Aa01689	Chr01a_provisional_V1:22283984-22287294	AP13	VS16	4.56455	3.20678	-0.509349	-1.46764	0.02345	0.0390732	PF01170	PTHR13370	KOG2671				AT3G26410.1	methyltransferases;nucleic acid binding	LOC_Os02g35060.1	RNA methyltransferase protein, putative, expressed
Pavir.Aa01692	Chr01a_provisional_V1:22305921-22309207	AP13	VS16	1.33699	2.32775	0.799949	1.75208	0.00285	0.00591767	PF00226	PTHR24078	KOG0691			GO:0031072	AT1G77020.1	DNAJ heat shock N-terminal domain-containing protein	LOC_Os02g35000.1	chaperone protein dnaJ 10, putative, expressed
Pavir.Aa01693	Chr01a_provisional_V1:22309478-22311281	AP13	VS16	1.51982	0.362287	-2.06869	-3.47461	0.0001	0.000279569	PF01842	PTHR13734:SF23,PTHR13734				GO:0016597,GO:0008152	AT1G76990.1	ACT domain repeat 3	LOC_Os02g34990.1	ACT domain containing protein, putative, expressed
Pavir.Aa01695	Chr01a_provisional_V1:22348008-22349812	AP13	VS16	0.688272	0.149745	-2.20047	-2.68766	0.0011	0.00250948	PF01535	PTHR24015:SF129,PTHR24015					AT2G13600.1	Pentatricopeptide repeat (PPR) superfamily protein	LOC_Os02g34960.1	pentatricopeptide, putative, expressed
Pavir.Aa01697	Chr01a_provisional_V1:22370456-22372796	AP13	VS16	4.21959	2.04618	-1.04417	-2.88505	5e-05	0.000145544									LOC_Os02g34930.1	expressed protein
Pavir.Aa01699	Chr01a_provisional_V1:22401354-22407928	AP13	VS16	6.54137	15.5403	1.24835	3.98337	5e-05	0.000145544	PF00856	PTHR22884:SF123,PTHR22884				GO:0005515	AT1G77300.1	histone methyltransferases(H3-K4 specific);histone methyltransferases(H3-K36 specific)	LOC_Os02g34850.1	histone-lysine N-methyltransferase ASHH2, putative, expressed
Pavir.Aa01703	Chr01a_provisional_V1:22419839-22421262	AP13	VS16	1.87769	3.16562	0.753531	1.87477	0.0055	0.0106453
Pavir.Aa01706	Chr01a_provisional_V1:22449548-22453896	AP13	VS16	0.411991	2.01631	2.29104	4.50807	5e-05	0.000145544	PF02990	PTHR10766:SF7,PTHR10766	KOG1277			GO:0016021	AT1G10950.1	transmembrane nine 1	LOC_Os02g34690.1	transmembrane 9 superfamily member, putative, expressed
Pavir.Aa01711	Chr01a_provisional_V1:22502698-22503944	AP13	VS16	3.54086	0.275176	-3.68568	-5.61157	5e-05	0.000145544									LOC_Os02g34640.1	expressed protein
Pavir.Aa01713	Chr01a_provisional_V1:22520964-22523700	AP13	VS16	3.97183	2.36114	-0.750316	-1.73835	0.00285	0.00591767	PF00085	PTHR18929	KOG0190			GO:0045454	AT1G35620.1	PDI-like 5-2	LOC_Os02g34530.1	OsPDIL5-3 protein disulfide isomerase PDIL5-3, expressed
Pavir.Aa01722	Chr01a_provisional_V1:22610611-22613289	AP13	VS16	4.24956	2.1391	-0.99031	-2.63207	5e-05	0.000145544		PTHR21581	KOG2796				AT4G39820.1	Tetratricopeptide repeat (TPR)-like superfamily protein	LOC_Os02g34540.1	tetratricopeptide repeat containing protein, putative, expressed
Pavir.Aa01724	Chr01a_provisional_V1:22674658-22680598	AP13	VS16	0.0660832	1.13467	4.10184	4.52304	5e-05	0.000145544	PF00069	PTHR24420:SF827,PTHR24420	KOG1187			GO:0004672,GO:0005524,GO:0006468	AT1G01540.2	Protein kinase superfamily protein	LOC_Os02g34430.1	serine/threonine-protein kinase, putative, expressed
Pavir.Aa01730	Chr01a_provisional_V1:22731526-22737395	AP13	VS16	2.43423	4.95688	1.02597	3.04121	5e-05	0.000145544	PF00400	PTHR22842	KOG0316		K13124	GO:0005515	AT5G64730.1	Transducin/WD40 repeat-like superfamily protein	LOC_Os02g33860.1	WD domain, G-beta repeat domain containing protein, expressed
Pavir.Aa01731	Chr01a_provisional_V1:22737652-22739722	AP13	VS16	2.2745	8.69003	1.93381	5.06509	5e-05	0.000145544
Pavir.Aa01733	Chr01a_provisional_V1:22758264-22759105	AP13	VS16	1.99127	5.62687	1.49864	3.67252	5e-05	0.000145544
Pavir.Aa01734	Chr01a_provisional_V1:22762284-22765608	AP13	VS16	0.512196	3.13589	2.61411	4.4951	5e-05	0.000145544		PTHR21290:SF13,PTHR21290	KOG3058				AT1G43580.1	Sphingomyelin synthetase family protein	LOC_Os04g34620.1	expressed protein
Pavir.Aa01735	Chr01a_provisional_V1:22766603-22767569	AP13	VS16	0.592662	1.66874	1.49348	2.55435	0.0034	0.00692629	PF02496					GO:0006950			LOC_Os02g33820.1	abscisic stress-ripening, putative, expressed
Pavir.Aa01739	Chr01a_provisional_V1:22788706-22789511	AP13	VS16	30.3087	11.6754	-1.37625	-4.97779	5e-05	0.000145544
Pavir.Aa01740	Chr01a_provisional_V1:22790943-22795318	AP13	VS16	16.2973	4.89641	-1.73484	-5.38154	5e-05	0.000145544	PF02320	PTHR15336	KOG4763				AT1G15120.1	Ubiquinol-cytochrome C reductase hinge protein	LOC_Os02g33730.1	ubiquinol-cytochrome C reductase hinge protein, putative, expressed
Pavir.Aa01741	Chr01a_provisional_V1:22797804-22801005	AP13	VS16	7.97529	2.61026	-1.61135	-4.28805	5e-05	0.000145544	PF00097	PTHR22764	KOG1493				AT1G49230.1	RING/U-box superfamily protein	LOC_Os02g33720.1	RING-H2 finger protein, putative, expressed
Pavir.Aa01742	Chr01a_provisional_V1:22801907-22805242	AP13	VS16	18.8365	6.85756	-1.45776	-4.63959	5e-05	0.000145544	PF00282	PTHR11999:SF4,PTHR11999	KOG0629	4.1.1.22	K01590	GO:0016831,GO:0030170,GO:0019752	AT1G43710.1	Pyridoxal phosphate (PLP)-dependent transferases superfamily protein	LOC_Os02g33710.1	decarboxylase, putative, expressed
Pavir.Aa01744	Chr01a_provisional_V1:22816267-22817249	AP13	VS16	15.1268	27.5825	0.866653	2.85712	5e-05	0.000145544	PF04564	PTHR22849				GO:0004842,GO:0016567,GO:0000151	AT3G18710.1	plant U-box 29	LOC_Os02g33680.1	U-box domain containing protein, expressed
Pavir.Aa01745	Chr01a_provisional_V1:22846147-22848911	AP13	VS16	3.85655	19.539	2.34098	6.56266	5e-05	0.000145544	PF04577	PTHR20961	KOG4698			GO:0016757	AT3G18170.1	Glycosyltransferase family 61 protein	LOC_Os02g22380.1	glycosyltransferase protein, putative, expressed
Pavir.Aa01747	Chr01a_provisional_V1:22859371-22861385	AP13	VS16	6.64629	26.0772	1.97217	5.14643	5e-05	0.000145544
Pavir.Aa01748	Chr01a_provisional_V1:22863580-22865531	AP13	VS16	1.55428	2.80385	0.851168	1.88526	0.01535	0.0266421									LOC_Os04g44230.1	cytokinin dehydrogenase precursor, putative, expressed
Pavir.Aa01750	Chr01a_provisional_V1:22929930-22934242	AP13	VS16	0.98102	4.73788	2.27189	4.63812	5e-05	0.000145544	PF00170	PTHR13301:SF29,PTHR13301				GO:0003700,GO:0043565,GO:0046983,GO:0006355	AT5G04840.1	bZIP protein	LOC_Os02g33560.1	expressed protein
Pavir.Aa01751	Chr01a_provisional_V1:22940446-22941548	AP13	VS16	0.232108	45.0766	7.60144	9.79092	5e-05	0.000145544	PF03168						AT5G22200.1	Late embryogenesis abundant (LEA) hydroxyproline-rich glycoprotein family	LOC_Os02g33550.1	harpin-induced protein 1 domain containing protein, expressed
Pavir.Aa01759	Chr01a_provisional_V1:23036395-23039339	AP13	VS16	147.439	91.1049	-0.694516	-2.16318	0.0006	0.00144965	PF03144,PF03143,PF00009	PTHR23115:SF57,PTHR23115	KOG0052	3.6.5.3	K03231	GO:0003924,GO:0005525	AT1G07920.1	GTP binding Elongation factor Tu family protein	LOC_Os03g08050.1	elongation factor Tu, putative, expressed
Pavir.Aa01761	Chr01a_provisional_V1:23106172-23109548	AP13	VS16	14.4984	5.40961	-1.4223	-4.53354	5e-05	0.000145544	PF00096	PTHR14003:SF2,PTHR14003				GO:0008270,GO:0005622	AT4G06634.1	zinc finger (C2H2 type) family protein	LOC_Os02g34680.1	ZOS2-09 - C2H2 zinc finger protein, expressed
Pavir.Aa01773	Chr01a_provisional_V1:23570304-23571815	AP13	VS16	4.29468	7.43874	0.792506	2.32106	0.00655	0.0124741
Pavir.Aa01774	Chr01a_provisional_V1:23617382-23618697	AP13	VS16	1.27915	2.62791	1.03873	2.36757	0.0005	0.00122772	PF00005	PTHR24221:SF96,PTHR24221				GO:0005524,GO:0016887	AT3G28345.1	ABC transporter family protein	LOC_Os02g09720.1	multidrug resistance protein, putative, expressed
Pavir.Aa01778	Chr01a_provisional_V1:23728860-23731860	AP13	VS16	186.14	111.166	-0.743671	-2.233	0.0006	0.00144965	PF03144,PF03143,PF00009	PTHR23115:SF57,PTHR23115	KOG0052	3.6.5.3	K03231	GO:0003924,GO:0005525	AT1G07920.1	GTP binding Elongation factor Tu family protein	LOC_Os03g08050.1	elongation factor Tu, putative, expressed
Pavir.Aa01781	Chr01a_provisional_V1:23865898-23877967	AP13	VS16	10.4218	7.10969	-0.551745	-1.77352	0.005	0.00976944	PF00850	PTHR10625:SF22,PTHR10625	KOG1344				AT3G18520.1	histone deacetylase 15	LOC_Os07g06980.1	histone deacetylase, putative, expressed
Pavir.Aa01787	Chr01a_provisional_V1:23936457-23940470	AP13	VS16	1.57414	0.754724	-1.06054	-2.2682	0.0009	0.00209512	PF00085	PTHR18929:SF32,PTHR18929	KOG0190	5.3.4.1	K09580	GO:0045454,GO:0009306,GO:0005788	AT1G77510.1	PDI-like 1-2	LOC_Os02g34940.2	OsPDIL1-3 protein disulfide isomerase PDIL1-3, expressed
Pavir.Aa01791	Chr01a_provisional_V1:24067290-24068632	AP13	VS16	166.857	51.6979	-1.69044	-5.95657	5e-05	0.000145544	PF00085		KOG0907						LOC_Os03g58630.1	thioredoxin, putative, expressed
Pavir.Aa01795	Chr01a_provisional_V1:24434360-24436485	AP13	VS16	1.71418	2.93985	0.778228	1.99296	0.002	0.00430771		PTHR23155:SF121,PTHR23155					AT3G14460.1	LRR and NB-ARC domains-containing disease resistance protein	LOC_Os02g18000.1	disease resistance protein RGA2, putative, expressed
Pavir.Aa01801	Chr01a_provisional_V1:24759384-24760142	AP13	VS16	2.27977	8.85686	1.95791	5.17685	5e-05	0.000145544	PF07496					GO:0008270			LOC_Os02g34850.1	histone-lysine N-methyltransferase ASHH2, putative, expressed
Pavir.Aa01821	Chr01a_provisional_V1:25518590-25521354	AP13	VS16	6.03829	9.86193	0.70773	1.97376	0.001	0.00230198	PF11721,PF00560	PTHR24420:SF512,PTHR24420				GO:0005515	AT1G53440.1	Leucine-rich repeat transmembrane protein kinase	LOC_Os02g13850.1	leucine-rich repeat-containing protein kinase family protein, putative, expressed
Pavir.Aa01822	Chr01a_provisional_V1:25589444-25594629	AP13	VS16	28.059	20.6795	-0.440261	-1.34736	0.0195	0.033069							AT1G64140.1		LOC_Os02g15885.1	expressed protein
Pavir.Aa01830	Chr01a_provisional_V1:26185713-26201870	AP13	VS16	0.622536	0	-999	nan	5e-05	0.000145544	PF00161					GO:0030598,GO:0017148			LOC_Os11g06460.1	ribosome inactivating protein, expressed
Pavir.Aa01834	Chr01a_provisional_V1:26381094-26382242	AP13	VS16	119.397	32.0603	-1.89691	-6.73725	5e-05	0.000145544	PF03144,PF03143	PTHR23115:SF57,PTHR23115	KOG0052			GO:0005525	AT1G07920.1	GTP binding Elongation factor Tu family protein	LOC_Os03g08050.1	elongation factor Tu, putative, expressed
Pavir.Aa01839	Chr01a_provisional_V1:26643233-26643911	AP13	VS16	19.5341	10.1563	-0.943624	-4.22407	0.00195	0.0042121							AT4G29660.1	embryo defective 2752	LOC_Os05g46280.1	expressed protein
Pavir.Aa01840	Chr01a_provisional_V1:26644464-26649879	AP13	VS16	8.15449	15.5032	0.926898	2.99205	5e-05	0.000145544	PF00118	PTHR11353:SF9,PTHR11353	KOG0356			GO:0005524,GO:0044267	AT3G13860.1	heat shock protein 60-3A	LOC_Os05g46290.1	T-complex protein, putative, expressed
Pavir.Aa01849	Chr01a_provisional_V1:27061237-27062077	AP13	VS16	23.3257	11.8511	-0.9769	-3.98705	0.0002	0.000531302	PF00175	PTHR19370:SF9,PTHR19370				GO:0016491,GO:0055114	AT1G15140.1	FAD/NAD(P)-binding oxidoreductase	LOC_Os02g22260.1	fruit protein PKIWI502, putative, expressed
Pavir.Aa01853	Chr01a_provisional_V1:27165095-27168185	AP13	VS16	0	5.86702	999	nan	5e-05	0.000145544									LOC_Os06g13250.1	hypothetical protein
Pavir.Aa01855	Chr01a_provisional_V1:27183666-27185286	AP13	VS16	84.5451	35.1413	-1.26655	-4.19146	5e-05	0.000145544	PF03478						AT2G26160.1	F-box family protein with a domain of unknown function (DUF295)	LOC_Os10g07430.1	expressed protein
Pavir.Aa01870	Chr01a_provisional_V1:28426854-28428528	AP13	VS16	13.0444	8.2201	-0.666206	-2.12806	0.00085	0.00198978									LOC_Os02g31867.1	expressed protein
Pavir.Aa01871	Chr01a_provisional_V1:28429174-28434277	AP13	VS16	5.83979	10.8102	0.888411	2.61628	5e-05	0.000145544	PF05653	PTHR12570	KOG2922				AT3G26670.1	Protein of unknown function (DUF803)	LOC_Os02g31874.1	DUF803 domain containing, putative, expressed
Pavir.Aa01872	Chr01a_provisional_V1:28452585-28455339	AP13	VS16	1.17992	7.61455	2.69007	6.42303	5e-05	0.000145544	PF02806	PTHR10357:SF27,PTHR10357				GO:0003824,GO:0043169,GO:0005975	AT5G03650.1	starch branching enzyme 2.2	LOC_Os02g32660.1	1,4-alpha-glucan-branching enzyme, chloroplast precursor, putative, expressed
Pavir.Aa01875	Chr01a_provisional_V1:28460948-28463304	AP13	VS16	14.7687	29.6127	1.00367	3.49876	5e-05	0.000145544	PF00097	PTHR14155	KOG1493				AT3G05200.1	RING/U-box superfamily protein	LOC_Os11g05300.1	RING-H2 finger protein, putative, expressed
Pavir.Aa01882	Chr01a_provisional_V1:28545694-28547175	AP13	VS16	1.80092	0.711445	-1.33991	-2.71004	0.0001	0.000279569	PF11955						AT5G48040.1	Ubiquitin carboxyl-terminal hydrolase family protein	LOC_Os02g32540.1	ubiquitin carboxyl-terminal hydrolase, family 1, putative, expressed
Pavir.Aa01886	Chr01a_provisional_V1:28561203-28562408	AP13	VS16	326.238	186.569	-0.806215	-2.53223	5e-05	0.000145544	PF00160	PTHR11071	KOG0865	5.2.1.8	K01802	GO:0003755,GO:0006457	AT2G21130.1	Cyclophilin-like peptidyl-prolyl cis-trans isomerase family protein	LOC_Os02g02890.1	peptidyl-prolyl cis-trans isomerase, putative, expressed
Pavir.Aa01907	Chr01a_provisional_V1:28901419-28906781	AP13	VS16	6.84297	16.7547	1.29187	4.15459	5e-05	0.000145544	PF01823	PTHR19324:SF4,PTHR19324					AT1G14780.1	MAC/Perforin domain-containing protein	LOC_Os02g27480.1	membrane attack complex component/perforin/complement C9, putative, expressed
Pavir.Aa01918	Chr01a_provisional_V1:29163847-29164772	AP13	VS16	0.473858	2.93918	2.63289	4.24256	5e-05	0.000145544
Pavir.Aa01919	Chr01a_provisional_V1:29168646-29173055	AP13	VS16	0.523082	2.4912	2.25173	3.74278	5e-05	0.000145544
Pavir.Aa01924	Chr01a_provisional_V1:29294795-29298997	AP13	VS16	3.40809	0.328799	-3.37368	-4.44023	5e-05	0.000145544									LOC_Os12g07500.1	csAtPR5, putative, expressed
Pavir.Aa01925	Chr01a_provisional_V1:29320776-29321811	AP13	VS16	49.9923	33.6352	-0.571731	-3.04854	0.0098	0.01788		PTHR11363					AT1G61580.1	R-protein L3 B	LOC_Os12g07010.1	ribosomal protein L3, putative, expressed
Pavir.Aa01927	Chr01a_provisional_V1:29658683-29663647	AP13	VS16	21.9254	12.564	-0.803311	-2.40673	5e-05	0.000145544	PF04853						AT5G22510.1	alkaline/neutral invertase	LOC_Os02g32730.1	neutral/alkaline invertase, putative, expressed
Pavir.Aa01928	Chr01a_provisional_V1:29692730-29696439	AP13	VS16	9.16327	26.924	1.55496	5.09654	5e-05	0.000145544	PF00447	PTHR10015:SF7,PTHR10015	KOG0627			GO:0003700,GO:0043565,GO:0006355,GO:0005634	AT5G03720.1	heat shock transcription factor A3	LOC_Os02g32590.1	HSF-type DNA-binding domain containing protein, expressed
Pavir.Aa01929	Chr01a_provisional_V1:29704072-29708733	AP13	VS16	2.07878	5.00602	1.26793	2.10099	0.00175	0.00382177							AT2G27830.1		LOC_Os02g32580.1	expressed protein
Pavir.Aa01930	Chr01a_provisional_V1:29704072-29708733	AP13	VS16	3.73644	5.99398	0.68185	1.52912	0.00815	0.0151827	PF00097,PF00271,PF00176	PTHR10799:SF164,PTHR10799	KOG4172			GO:0003677,GO:0005524,GO:0003676,GO:0004386	AT5G22750.1	DNA/RNA helicase protein	ChrUn.fgenesh.mRNA.85	expressed protein
Pavir.Aa01939	Chr01a_provisional_V1:30735091-30740403	AP13	VS16	0.142546	0.897784	2.65494	3.03609	0.00105	0.00240585	PF01678					GO:0008837,GO:0009089	AT3G53580.1	diaminopimelate epimerase family protein	LOC_Os12g37960.1	diaminopimelate epimerase, chloroplast precursor, putative, expressed
Pavir.Aa01942	Chr01a_provisional_V1:30782064-30784296	AP13	VS16	13.0885	28.4397	1.11961	3.88089	5e-05	0.000145544	PF00168	PTHR26357:SF5,PTHR26357	KOG1030			GO:0005515	AT1G70810.1	Calcium-dependent lipid-binding (CaLB domain) family protein	LOC_Os02g22130.1	expressed protein
Pavir.Aa01949	Chr01a_provisional_V1:30917031-30920817	AP13	VS16	3.16363	5.72033	0.854517	2.5819	5e-05	0.000145544	PF04568					GO:0004857,GO:0045980,GO:0005739	AT5G04750.1	F1F0-ATPase inhibitor protein, putative	LOC_Os02g33070.1	expressed protein
Pavir.Aa01950	Chr01a_provisional_V1:31000058-31001562	AP13	VS16	2.78232	6.92736	1.31602	3.57031	5e-05	0.000145544
Pavir.Aa01953	Chr01a_provisional_V1:31055240-31061838	AP13	VS16	10.6783	3.30769	-1.69078	-4.56299	5e-05	0.000145544							AT4G22758.1		LOC_Os02g25080.1	expressed protein
Pavir.Aa01955	Chr01a_provisional_V1:31110821-31140541	AP13	VS16	37.534	21.2296	-0.822121	-2.44762	5e-05	0.000145544	PF00168	PTHR10774:SF2,PTHR10774				GO:0005515	AT1G20080.1	Calcium-dependent lipid-binding (CaLB domain) family protein	LOC_Os02g25060.1	NTMC2Type1.2 protein, putative, expressed
Pavir.Aa01959	Chr01a_provisional_V1:31212889-31221289	AP13	VS16	1.84913	0	-999	nan	5e-05	0.000145544
Pavir.Aa01964	Chr01a_provisional_V1:31390947-31402870	AP13	VS16	5.24661	3.31771	-0.661198	-1.59293	0.00485	0.00950579	PF01758	PTHR18640:SF1,PTHR18640	KOG4821		K14347	GO:0008508,GO:0006814,GO:0016020	AT3G56160.1	Sodium Bile acid symporter family	LOC_Os02g32930.1	bile acid sodium symporter, putative, expressed
Pavir.Aa01968	Chr01a_provisional_V1:31459860-31461350	AP13	VS16	4.69596	9.56445	1.02626	3.13829	5e-05	0.000145544	PF00190					GO:0045735	AT3G10080.1	RmlC-like cupins superfamily protein	LOC_Os02g32980.1	Cupin domain containing protein, expressed
Pavir.Aa01969	Chr01a_provisional_V1:31481728-31483589	AP13	VS16	15.3483	4.65301	-1.72184	-5.22205	5e-05	0.000145544							AT3G52740.1		LOC_Os02g32990.1	expressed protein
Pavir.Aa01970	Chr01a_provisional_V1:31496723-31499821	AP13	VS16	1.74369	5.18805	1.57305	3.42624	5e-05	0.000145544	PF00332	PTHR16631				GO:0004553,GO:0005975	AT2G27500.1	Glycosyl hydrolase superfamily protein	LOC_Os02g33000.1	glycosyl hydrolases family 17, putative, expressed
Pavir.Aa01973	Chr01a_provisional_V1:31509234-31516151	AP13	VS16	0.698278	1.57835	1.17655	2.19671	0.00265	0.00554276	PF04832	PTHR11220:SF1,PTHR11220					AT3G10130.1	SOUL heme-binding family protein	LOC_Os02g33020.1	SOUL heme-binding protein, putative, expressed
Pavir.Aa01978	Chr01a_provisional_V1:31547488-31555864	AP13	VS16	11.2154	7.67675	-0.546916	-1.53306	0.0076	0.0142671	PF00795	PTHR23088	KOG0806			GO:0016810,GO:0006807	AT2G27450.1	nitrilase-like protein 1	LOC_Os02g33080.1	N-carbamoylputrescine amidase, putative, expressed
Pavir.Aa01980	Chr01a_provisional_V1:31585042-31589385	AP13	VS16	6.58053	0.906739	-2.85944	-6.94054	5e-05	0.000145544	PF08244,PF00251		KOG0228	3.2.1.26	K01193		AT3G52600.1	cell wall invertase 2	LOC_Os04g33740.1	glycosyl hydrolases, putative, expressed
Pavir.Aa01981	Chr01a_provisional_V1:31610142-31613116	AP13	VS16	26.9591	19.392	-0.475313	-1.7382	0.0155	0.0268788	PF00411	PTHR11759	KOG0407			GO:0003735,GO:0006412,GO:0005622,GO:0005840	AT3G52580.1	Ribosomal protein S11 family protein	LOC_Os02g33140.1	ribosomal protein, putative, expressed
Pavir.Aa01982	Chr01a_provisional_V1:31613631-31616954	AP13	VS16	25.3595	49.2435	0.95741	2.8966	5e-05	0.000145544							AT5G06130.2	chaperone protein dnaJ-related	LOC_Os02g33149.1	OR, putative, expressed
Pavir.Aa01984	Chr01a_provisional_V1:31621505-31622096	AP13	VS16	29.6419	17.6255	-0.749975	-5.19214	0.02795	0.0458195	PF04968	PTHR12621:SF1,PTHR12621					AT5G51700.1	protein binding;zinc ion binding	LOC_Os02g33180.1	rar1, putative, expressed
Pavir.Aa01986	Chr01a_provisional_V1:31638231-31639599	AP13	VS16	0.250196	0.716994	1.5189	1.9893	0.0073	0.0137524							AT2G36090.1	F-box family protein	LOC_Os02g33240.1	OsFBX51 - F-box domain containing protein, expressed
Pavir.Aa01991	Chr01a_provisional_V1:31705724-31707791	AP13	VS16	5.88643	0	-999	nan	5e-05	0.000145544
Pavir.Aa01995	Chr01a_provisional_V1:31760095-31765947	AP13	VS16	0.623562	1.79364	1.52429	3.12143	5e-05	0.000145544	PF00098,PF00076	PTHR24011:SF258,PTHR24011				GO:0003676,GO:0008270	AT2G37340.1	arginine/serine-rich zinc knuckle-containing protein 33	LOC_Os02g33320.1	RNA recognition motif containing protein, putative, expressed
Pavir.Aa02001	Chr01a_provisional_V1:31834857-31844482	AP13	VS16	0.729808	0.178237	-2.03372	-2.03015	0.0008	0.00188214	PF03936,PF01397					GO:0010333,GO:0016829,GO:0008152,GO:0000287	AT5G23960.1	terpene synthase 21	LOC_Os02g26014.1	terpene synthase, putative, expressed
Pavir.Aa02010	Chr01a_provisional_V1:32132192-32132966	AP13	VS16	0	1.86875	999	nan	5e-05	0.000145544
Pavir.Aa02013	Chr01a_provisional_V1:32219119-32224178	AP13	VS16	18.4016	10.5958	-0.796339	-2.37198	5e-05	0.000145544	PF10213	PTHR13490					AT3G18240.1	Ribosomal protein S24/S35, mitochondrial	LOC_Os08g40230.1	expressed protein
Pavir.Aa02015	Chr01a_provisional_V1:32301296-32308869	AP13	VS16	3.74662	5.96463	0.670844	1.73367	0.00275	0.00573166	PF00010	PTHR23042:SF20,PTHR23042					AT3G19860.2	basic helix-loop-helix (bHLH) DNA-binding superfamily protein	LOC_Os02g23823.1	helix-loop-helix DNA-binding domain containing protein, expressed
Pavir.Aa02021	Chr01a_provisional_V1:32578630-32580129	AP13	VS16	0.69123	10.2397	3.88886	7.04399	5e-05	0.000145544
Pavir.Aa02022	Chr01a_provisional_V1:32580681-32583232	AP13	VS16	0.131258	0.722474	2.46054	2.22902	0.0259	0.0427461
Pavir.Aa02023	Chr01a_provisional_V1:32583981-32587205	AP13	VS16	0.745561	2.04314	1.45439	2.77007	0.0006	0.00144965
Pavir.Aa02024	Chr01a_provisional_V1:32587576-32592024	AP13	VS16	2.71802	11.2277	2.04643	5.19476	5e-05	0.000145544	PF04874	PTHR23405	KOG3064				AT1G23280.1	MAK16 protein-related	LOC_Os07g16950.1	Mak16 protein domain containing protein, expressed
Pavir.Aa02029	Chr01a_provisional_V1:33019890-33023505	AP13	VS16	21.0768	43.786	1.05481	2.90969	5e-05	0.000145544	PF05739	PTHR19305	KOG3065		K08509	GO:0005515	AT5G61210.1	soluble N-ethylmaleimide-sensitive factor adaptor protein 33	LOC_Os02g24080.4	SNARE domain containing protein, putative, expressed
Pavir.Aa02034	Chr01a_provisional_V1:33210339-33212851	AP13	VS16	71.0096	13.2506	-2.42195	-7.33477	5e-05	0.000145544	PF00403	PTHR22814	KOG1603			GO:0046872,GO:0030001	AT3G56240.1	copper chaperone	LOC_Os02g32814.1	heavy metal-associated domain containing protein, expressed
Pavir.Aa02036	Chr01a_provisional_V1:33258789-33260967	AP13	VS16	90.3456	42.4565	-1.08947	-4.10071	5e-05	0.000145544	PF00403	PTHR22814	KOG1603			GO:0046872,GO:0030001	AT3G56240.1	copper chaperone	LOC_Os02g32814.1	heavy metal-associated domain containing protein, expressed
Pavir.Aa02040	Chr01a_provisional_V1:33285390-33286491	AP13	VS16	7.96607	4.67485	-0.768946	-2.30467	0.001	0.00230198	PF01535	PTHR24015:SF124,PTHR24015					AT2G13600.1	Pentatricopeptide repeat (PPR) superfamily protein	LOC_Os02g32780.1	pentatricopeptide, putative, expressed
Pavir.Aa02042	Chr01a_provisional_V1:33288863-33291514	AP13	VS16	9.95987	5.70854	-0.803006	-2.55667	5e-05	0.000145544	PF05637		KOG4748	2.4.2.39	K08238	GO:0016758,GO:0016021	AT5G07720.1	Galactosyl transferase GMA12/MNN10 family protein	LOC_Os02g32750.1	glycosyltransferase, putative, expressed
Pavir.Aa02044	Chr01a_provisional_V1:33325773-33330228	AP13	VS16	2.89918	1.70619	-0.764865	-1.52443	0.008	0.0149368									LOC_Os02g26960.1	expressed protein
Pavir.Aa02049	Chr01a_provisional_V1:33389155-33396624	AP13	VS16	3.2842	5.09897	0.634663	1.72019	0.00285	0.00591767	PF03071	PTHR10468	KOG1413	2.4.1.101	K00726	GO:0003827,GO:0006487,GO:0000139	AT4G38240.1	alpha-1,3-mannosyl-glycoprotein beta-1,2-N-acetylglucosaminyltransferase, putative	LOC_Os02g58590.1	N-acetylglucosaminyltransferase I, putative, expressed
Pavir.Aa02054	Chr01a_provisional_V1:33430689-33431814	AP13	VS16	1.34521	0.29001	-2.21366	-3.26064	0.0005	0.00122772
Pavir.Aa02059	Chr01a_provisional_V1:33636845-33641602	AP13	VS16	3.65446	2.52608	-0.532758	-1.46287	0.01445	0.0252383	PF02789,PF00883	PTHR11963	KOG2597			GO:0004177,GO:0006508,GO:0005622	AT4G30920.1	Cytosol aminopeptidase family protein	LOC_Os02g55140.1	leucine aminopeptidase, chloroplast precursor, putative, expressed
Pavir.Aa02062	Chr01a_provisional_V1:33667069-33674755	AP13	VS16	42.0751	24.2964	-0.79222	-2.77122	5e-05	0.000145544	PF00106	PTHR24322	KOG1200			GO:0016491,GO:0008152	AT1G24360.1	NAD(P)-binding Rossmann-fold superfamily protein	LOC_Os04g30760.1	3-oxoacyl-reductase, chloroplast precursor, putative, expressed
Pavir.Aa02064	Chr01a_provisional_V1:33684379-33686280	AP13	VS16	50.3095	35.0063	-0.523217	-1.9838	0.00585	0.0112597	PF00831	PTHR13872:SF11,PTHR13872	KOG3436		K02918	GO:0003735,GO:0006412,GO:0005622,GO:0005840	AT5G02610.1	Ribosomal L29 family protein	LOC_Os02g30050.1	ribosomal protein L29, putative, expressed
Pavir.Aa02065	Chr01a_provisional_V1:33697100-33702576	AP13	VS16	1.1183	2.38308	1.09152	2.25795	0.0002	0.000531302							AT2G38430.1		LOC_Os02g30140.1	expressed protein
Pavir.Aa02068	Chr01a_provisional_V1:33751065-33752454	AP13	VS16	0	1.04258	999	nan	5e-05	0.000145544
Pavir.Aa02069	Chr01a_provisional_V1:33759754-33760051	AP13	VS16	8.85764	0	-999	nan	5e-05	0.000145544
Pavir.Aa02071	Chr01a_provisional_V1:33776187-33780216	AP13	VS16	49.4007	23.7043	-1.05938	-3.47108	5e-05	0.000145544	PF04564,PF00514	PTHR23315:SF30,PTHR23315				GO:0005515,GO:0004842,GO:0016567,GO:0000151	AT3G07360.1	plant U-box 9	LOC_Os02g28720.1	spotted leaf 11, putative, expressed
Pavir.Aa02074	Chr01a_provisional_V1:33851373-33859462	AP13	VS16	11.8763	7.80902	-0.604873	-1.96061	0.00135	0.00301999	PF07145,PF06741	PTHR12854	KOG2375				AT3G14010.1	CTC-interacting domain 4	LOC_Os02g27950.2	ataxin-2 related protein, putative, expressed
Pavir.Aa02084	Chr01a_provisional_V1:34213311-34217332	AP13	VS16	5.39781	3.6049	-0.582416	-1.70229	0.00865	0.0160102							AT2G33550.1	Homeodomain-like superfamily protein	LOC_Os02g31160.1	transcription factor, putative, expressed
Pavir.Aa02085	Chr01a_provisional_V1:34281540-34281993	AP13	VS16	205.823	124.073	-0.73021	-3.58746	0.0005	0.00122772							AT5G24860.1	flowering promoting factor 1	LOC_Os02g26210.1	flowering promoting factor-like 1, putative, expressed
Pavir.Aa02088	Chr01a_provisional_V1:34331763-34336808	AP13	VS16	0.538417	12.4458	4.53079	6.47464	0.00405	0.00810737	PF00026	PTHR13683				GO:0004190,GO:0006508	AT1G05840.1	Eukaryotic aspartyl protease family protein	LOC_Os04g26834.1	eukaryotic aspartyl protease domain containing protein, expressed
Pavir.Aa02090	Chr01a_provisional_V1:34343301-34344569	AP13	VS16	0	4.1194	999	nan	5e-05	0.000145544									LOC_Os09g17810.1	leucine zipper protein-like, putative, expressed
Pavir.Aa02092	Chr01a_provisional_V1:34358510-34359575	AP13	VS16	27.3778	15.4348	-0.826823	-2.93567	5e-05	0.000145544
Pavir.Aa02109	Chr01a_provisional_V1:34832343-34835362	AP13	VS16	22.9305	17.1052	-0.422834	-1.46325	0.0298	0.0485062							AT1G70200.1	RNA-binding (RRM/RBD/RNP motifs) family protein	LOC_Os02g22070.1	expressed protein
Pavir.Aa02113	Chr01a_provisional_V1:34863662-34871803	AP13	VS16	138.54	45.7547	-1.59831	-4.3698	5e-05	0.000145544	PF03144,PF00009,PF00679	PTHR23115:SF14,PTHR23115	KOG0462			GO:0003924,GO:0005525,GO:0007049	AT5G13650.2	elongation factor family protein	LOC_Os02g18450.1	GTP-binding protein typA/bipA, putative, expressed
Pavir.Aa02120	Chr01a_provisional_V1:34969523-34970554	AP13	VS16	346.276	114.257	-1.59964	-5.32435	5e-05	0.000145544							AT5G43260.1	chaperone protein dnaJ-related	LOC_Os02g30320.1	drought-induced protein 1, putative, expressed
Pavir.Aa02121	Chr01a_provisional_V1:35008069-35013625	AP13	VS16	10.6693	7.09654	-0.58828	-1.89585	0.0035	0.00711194	PF00899	PTHR10953:SF9,PTHR10953	KOG2336		K12164	GO:0003824	AT1G05350.1	NAD(P)-binding Rossmann-fold superfamily protein	LOC_Os02g30310.1	ThiF family domain containing protein, putative, expressed
Pavir.Aa02124	Chr01a_provisional_V1:35042058-35043949	AP13	VS16	10.4159	3.14386	-1.72818	-3.64752	5e-05	0.000145544
Pavir.Aa02129	Chr01a_provisional_V1:35070327-35072205	AP13	VS16	21.252	13.936	-0.608786	-2.04877	0.0018	0.00392138	PF01344	PTHR26379:SF184,PTHR26379				GO:0005515	AT1G67480.1	Galactose oxidase/kelch repeat superfamily protein	LOC_Os02g30210.1	OsFBK7 - F-box domain and kelch repeat containing protein, expressed
Pavir.Aa02132	Chr01a_provisional_V1:35075846-35085003	AP13	VS16	8.43248	5.09706	-0.726292	-1.90161	0.001	0.00230198	PF09409,PF00627	PTHR13020:SF20,PTHR13020	KOG2699			GO:0005515	AT1G04850.1	ubiquitin-associated (UBA)/TS-N domain-containing protein	LOC_Os02g30180.1	ZOS2-07 - C2H2 zinc finger protein, expressed
Pavir.Aa02134	Chr01a_provisional_V1:35097675-35100108	AP13	VS16	9.21777	1.28612	-2.84139	-7.45175	5e-05	0.000145544	PF01535	PTHR24015					AT1G09900.1	Pentatricopeptide repeat (PPR-like) superfamily protein	LOC_Os02g27070.1	PPR repeat domain containing protein, putative, expressed
Pavir.Aa02138	Chr01a_provisional_V1:35314900-35317951	AP13	VS16	1.29362	0.409585	-1.65918	-2.48875	5e-05	0.000145544
Pavir.Aa02157	Chr01a_provisional_V1:36036021-36042196	AP13	VS16	2.82748	8.06661	1.51244	4.11098	5e-05	0.000145544	PF03114					GO:0005515,GO:0005737	AT2G33490.1	hydroxyproline-rich glycoprotein family protein	LOC_Os02g31080.1	hydroxyproline-rich glycoprotein family protein, putative, expressed
Pavir.Aa02168	Chr01a_provisional_V1:36273085-36274240	AP13	VS16	0.687473	0.204839	-1.74681	-2.0279	0.0107	0.0193247	PF02519						AT5G50760.1	SAUR-like auxin-responsive protein family	LOC_Os02g30810.1	OsSAUR10 - Auxin-responsive SAUR gene family member, expressed
Pavir.Aa02172	Chr01a_provisional_V1:36360154-36361570	AP13	VS16	22.8903	39.428	0.784481	2.70393	5e-05	0.000145544	PF00205,PF02775	PTHR18968:SF13,PTHR18968		2.2.1.6	K01652	GO:0000287,GO:0030976,GO:0003824	AT3G48560.1	chlorsulfuron/imidazolinone resistant 1	LOC_Os02g30630.1	thiamine pyrophosphate enzyme, C-terminal TPP binding domain containing protein, expressed
Pavir.Aa02173	Chr01a_provisional_V1:36362705-36363483	AP13	VS16	0	2.60155	999	nan	5e-05	0.000145544							AT2G43810.1	Small nuclear ribonucleoprotein family protein	LOC_Os04g31950.1	LSM domain containing protein, expressed
Pavir.Aa02174	Chr01a_provisional_V1:36368538-36369688	AP13	VS16	0.0831447	0.684722	3.04182	1.38264	0.00515	0.0100315							AT1G27300.1		LOC_Os02g30610.1	expressed protein
Pavir.Aa02178	Chr01a_provisional_V1:36396074-36398916	AP13	VS16	12.529	5.76966	-1.11871	-3.55455	5e-05	0.000145544	PF11820						AT3G48660.1	Protein of unknown function (DUF 3339)	LOC_Os02g30470.1	expressed protein
Pavir.Aa02182	Chr01a_provisional_V1:36539485-36545157	AP13	VS16	16.5409	9.99624	-0.726583	-2.42385	0.0002	0.000531302	PF01529	PTHR22883	KOG1315			GO:0008270	AT3G60800.1	DHHC-type zinc finger family protein	LOC_Os03g58960.1	DHHC zinc finger domain containing protein, expressed
Pavir.Aa02199	Chr01a_provisional_V1:37138978-37142151	AP13	VS16	0.208849	0.546187	1.38693	1.73266	0.0028	0.00582382	PF01554	PTHR11206:SF51,PTHR11206	KOG1347			GO:0015238,GO:0015297,GO:0006855,GO:0055085,GO:0016020	AT5G52450.1	MATE efflux family protein	LOC_Os10g11354.1	MATE efflux family protein, putative, expressed
Pavir.Aa02208	Chr01a_provisional_V1:37640310-37642707	AP13	VS16	51.4881	26.0569	-0.982572	-2.97084	5e-05	0.000145544	PF00274	PTHR11627	KOG1557	4.1.2.13	K01623	GO:0004332,GO:0006096	AT2G36460.1	Aldolase superfamily protein	LOC_Os05g33380.1	fructose-bisphospate aldolase isozyme, putative, expressed
Pavir.Aa02212	Chr01a_provisional_V1:37924160-37926096	AP13	VS16	0.598563	0	-999	nan	5e-05	0.000145544
Pavir.Aa02214	Chr01a_provisional_V1:38141161-38144385	AP13	VS16	0.246461	1.04291	2.08119	3.2869	5e-05	0.000145544
Pavir.Aa02226	Chr01a_provisional_V1:39082128-39087772	AP13	VS16	0.532265	1.37554	1.36978	2.92824	5e-05	0.000145544	PF00069,PF08276,PF01453,PF00954	PTHR24420:SF442,PTHR24420	KOG1187			GO:0004672,GO:0005524,GO:0006468,GO:0048544,GO:0005529	AT2G19130.1	S-locus lectin protein kinase family protein	LOC_Os01g66610.1	serine/threonine-protein kinase receptor precursor, putative, expressed
Pavir.Aa02240	Chr01a_provisional_V1:39263215-39267225	AP13	VS16	0	0.916876	999	nan	5e-05	0.000145544									LOC_Os01g07140.1	kelch repeat-containing protein, putative, expressed
Pavir.Aa02252	Chr01a_provisional_V1:39680649-39683105	AP13	VS16	9.19936	0	-999	nan	5e-05	0.000145544	PF00828	PTHR12934					AT5G64670.1	Ribosomal protein L18e/L15 superfamily protein	LOC_Os08g21840.1	50S ribosomal protein L15, putative, expressed
Pavir.Aa02253	Chr01a_provisional_V1:39722947-39732469	AP13	VS16	2.46382	5.46556	1.14947	3.11341	5e-05	0.000145544	PF00400,PF03372	PTHR11200:SF24,PTHR11200	KOG0565			GO:0005515	AT1G65580.1	Endonuclease/exonuclease/phosphatase family protein	LOC_Os02g27620.1	endonuclease/exonuclease/phosphatase family domain containing protein, expressed
Pavir.Aa02256	Chr01a_provisional_V1:39805636-39810097	AP13	VS16	25.3717	15.6539	-0.696695	-2.07508	0.00045	0.00111519							AT3G07440.1		LOC_Os02g27740.1	expressed protein
Pavir.Aa02257	Chr01a_provisional_V1:39815121-39816722	AP13	VS16	113.262	78.2565	-0.533379	-2.15374	0.00545	0.0105632	PF01667	PTHR11594	KOG1779			GO:0003735,GO:0006412,GO:0005622,GO:0005840	AT3G61110.1	ribosomal protein S27	LOC_Os04g27860.1	40S ribosomal protein S27, putative, expressed
Pavir.Aa02261	Chr01a_provisional_V1:40166406-40168210	AP13	VS16	70.4994	41.831	-0.75304	-2.25827	5e-05	0.000145544							AT3G15110.1		LOC_Os02g20490.1	expressed protein
Pavir.Aa02280	Chr01a_provisional_V1:40957225-40958029	AP13	VS16	0	7.94931	999	nan	5e-05	0.000145544	PF02902					GO:0008234,GO:0006508			LOC_Os05g20320.1	expressed protein
Pavir.Aa02281	Chr01a_provisional_V1:40958716-40963189	AP13	VS16	0	1.57199	999	nan	5e-05	0.000145544									LOC_Os11g17290.3	expressed protein
Pavir.Aa02300	Chr01a_provisional_V1:41700735-41701489	AP13	VS16	12.3866	2.43835	-2.3448	-6.34092	5e-05	0.000145544
Pavir.Aa02304	Chr01a_provisional_V1:41794526-41795618	AP13	VS16	5.11989	1.44387	-1.82617	-4.28218	5e-05	0.000145544
Pavir.Aa02311	Chr01a_provisional_V1:42099675-42113424	AP13	VS16	2.8538	12.7845	2.16344	5.38551	5e-05	0.000145544		PTHR18934:SF72,PTHR18934					AT4G18470.1	negative regulator of systemic acquired resistance (SNI1)	LOC_Os02g20870.1	SNI1, putative, expressed
Pavir.Aa02313	Chr01a_provisional_V1:42114178-42117093	AP13	VS16	7.528	3.85201	-0.966653	-2.8159	0.00015	0.000408167	PF06644	PTHR13126	KOG3281		K07555	GO:0006461,GO:0005739	AT2G34050.1		LOC_Os02g20860.1	ATP11 protein, expressed
Pavir.Aa02319	Chr01a_provisional_V1:42516051-42548967	AP13	VS16	0.472151	1.78424	1.91799	2.92587	5e-05	0.000145544		PTHR19959					AT5G37590.1	Tetratricopeptide repeat (TPR)-like superfamily protein	LOC_Os04g20960.1	expressed protein
Pavir.Aa02328	Chr01a_provisional_V1:43084217-43087313	AP13	VS16	0	1.68902	999	nan	5e-05	0.000145544
Pavir.Aa02333	Chr01a_provisional_V1:43375243-43386321	AP13	VS16	0.231157	1.36531	2.56228	4.07972	5e-05	0.000145544		PTHR16166:SF71,PTHR16166					AT1G48090.1	calcium-dependent lipid-binding family protein	LOC_Os02g27130.1	expressed protein
Pavir.Aa02338	Chr01a_provisional_V1:43475660-43481032	AP13	VS16	3.27219	5.56118	0.765133	2.25858	0.00035	0.000887155	PF00481	PTHR13832:SF94,PTHR13832	KOG0698			GO:0003824	AT3G02750.1	Protein phosphatase 2C family protein	LOC_Os02g27220.1	protein phosphatase 2C, putative, expressed
Pavir.Aa02339	Chr01a_provisional_V1:43496820-43515960	AP13	VS16	0.62259	3.70098	2.57155	6.9958	5e-05	0.000145544	PF06650,PF06101	PTHR16166:SF69,PTHR16166				GO:0008104	AT1G48090.1	calcium-dependent lipid-binding family protein	LOC_Os02g27110.1	expressed protein
Pavir.Aa02342	Chr01a_provisional_V1:43571970-43581938	AP13	VS16	8.58822	13.3063	0.631681	2.0301	0.00095	0.00220004	PF00515	PTHR23083:SF21,PTHR23083	KOG4626	2.4.1.-	K09667	GO:0005515	AT3G04240.1	Tetratricopeptide repeat (TPR)-like superfamily protein	LOC_Os01g68680.1	tetratricopeptide repeat domain containing protein, expressed
Pavir.Aa02344	Chr01a_provisional_V1:43612637-43617158	AP13	VS16	3.63536	4.99958	0.459709	1.37605	0.0279	0.0457439	PF00515,PF00254	PTHR10516:SF66,PTHR10516	KOG0543			GO:0006457,GO:0005515	AT3G25230.2	rotamase FKBP 1	LOC_Os02g28980.1	peptidyl-prolyl isomerase, putative, expressed
Pavir.Aa02359	Chr01a_provisional_V1:43809522-43812993	AP13	VS16	1.29766	7.36095	2.50398	6.14189	5e-05	0.000145544	PF00069,PF00139	PTHR24420:SF662,PTHR24420	KOG1187			GO:0004672,GO:0005524,GO:0006468,GO:0005488	AT5G55830.1	Concanavalin A-like lectin protein kinase family protein	LOC_Os02g26160.1	receptor lectin kinase like protein, putative, expressed
Pavir.Aa02362	Chr01a_provisional_V1:43822052-43833005	AP13	VS16	0.467988	1.39898	1.57983	2.15185	0.00225	0.00479296
Pavir.Aa02363	Chr01a_provisional_V1:43833692-43839629	AP13	VS16	5.571	8.97446	0.687889	2.14966	0.00145	0.00322085	PF00400	PTHR22836	KOG0284			GO:0005515	AT5G13480.1	Transducin/WD40 repeat-like superfamily protein	LOC_Os01g72220.1	WD domain, G-beta repeat domain containing protein, expressed
Pavir.Aa02369	Chr01a_provisional_V1:43956621-43961405	AP13	VS16	1.11763	3.28775	1.55665	3.60643	5e-05	0.000145544		PTHR10359:SF3,PTHR10359					AT5G04560.1	HhH-GPD base excision DNA repair family protein	LOC_Os02g29380.1	expressed protein
Pavir.Aa02373	Chr01a_provisional_V1:44018647-44019574	AP13	VS16	0	2.74899	999	nan	5e-05	0.000145544
Pavir.Aa02374	Chr01a_provisional_V1:44020972-44022624	AP13	VS16	0.351326	2.23256	2.66782	4.29781	0.0001	0.000279569
Pavir.Aa02384	Chr01a_provisional_V1:44325362-44329386	AP13	VS16	11.5349	17.0645	0.564988	1.71666	0.003	0.00619489	PF05212						AT1G67850.1	Protein of unknown function (DUF707)	LOC_Os02g19510.1	lysine ketoglutarate reductase trans-splicing related 1, putative, expressed
Pavir.Aa02385	Chr01a_provisional_V1:44330915-44333219	AP13	VS16	1.8947	4.19567	1.14693	3.09563	5e-05	0.000145544	PF00069,PF00139	PTHR24420:SF435,PTHR24420	KOG1187			GO:0004672,GO:0005524,GO:0006468,GO:0005488	AT2G37710.1	receptor lectin kinase	LOC_Os02g19530.1	lectin-like receptor kinase, putative, expressed
Pavir.Aa02386	Chr01a_provisional_V1:44333348-44335922	AP13	VS16	25.3341	13.7423	-0.882455	-3.05118	5e-05	0.000145544	PF00266	PTHR11601				GO:0008152	AT1G08490.1	chloroplastic NIFS-like cysteine desulfurase	LOC_Os12g18900.1	aminotransferase, putative, expressed
Pavir.Aa02388	Chr01a_provisional_V1:44370677-44374543	AP13	VS16	2.9288	11.3302	1.9518	5.20671	5e-05	0.000145544	PF00561	PTHR10992:SF11,PTHR10992	KOG4178				AT5G53050.2	alpha/beta-Hydrolases superfamily protein	LOC_Os02g19650.1	hydrolase, alpha/beta fold family domain containing protein, expressed
Pavir.Aa02395	Chr01a_provisional_V1:44704599-44709556	AP13	VS16	64.6372	45.6536	-0.501636	-1.68928	0.01	0.0182014	PF00004	PTHR23073:SF8,PTHR23073	KOG0727		K03063	GO:0005524,GO:0016887	AT5G58290.1	regulatory particle triple-A ATPase 3	LOC_Os02g21970.1	26S protease regulatory subunit 6B, putative, expressed
Pavir.Aa02399	Chr01a_provisional_V1:44786265-44792052	AP13	VS16	6.08162	3.51718	-0.790039	-2.03189	0.0006	0.00144965							AT1G28410.1		LOC_Os02g20270.1	expressed protein
Pavir.Aa02407	Chr01a_provisional_V1:44850483-44855430	AP13	VS16	0.372734	0.810718	1.12105	2.18893	0.001	0.00230198	PF02453	PTHR10994:SF27,PTHR10994	KOG1792			GO:0005783	AT4G28430.1	Reticulon family protein	LOC_Os02g19990.2	reticulon domain containing protein, putative, expressed
Pavir.Aa02408	Chr01a_provisional_V1:44856050-44859818	AP13	VS16	2.19579	0.503777	-2.12388	-3.84647	5e-05	0.000145544	PF00155	PTHR11751:SF28,PTHR11751	KOG0259			GO:0016740,GO:0030170,GO:0009058	AT5G36160.1	Tyrosine transaminase family protein	LOC_Os02g19970.1	aminotransferase, classes I and II, domain containing protein, expressed
Pavir.Aa02409	Chr01a_provisional_V1:44871120-44889608	AP13	VS16	6.69447	12.5165	0.902789	2.72108	5e-05	0.000145544							AT1G30240.2		LOC_Os05g22990.1	expressed protein
Pavir.Aa02413	Chr01a_provisional_V1:44950914-44954249	AP13	VS16	1.69428	0.766314	-1.14467	-2.38249	0.00075	0.00177545							AT5G64550.1	loricrin-related	LOC_Os06g27830.1	expressed protein
Pavir.Aa02431	Chr01a_provisional_V1:45610953-45618254	AP13	VS16	6.20647	2.78421	-1.1565	-3.2159	5e-05	0.000145544
Pavir.Aa02434	Chr01a_provisional_V1:45751052-45754405	AP13	VS16	21.3487	5.49931	-1.95683	-5.26257	5e-05	0.000145544	PF00297	PTHR11363				GO:0003735,GO:0006412,GO:0005622,GO:0005840	AT1G43170.1	ribosomal protein 1	LOC_Os12g07010.1	ribosomal protein L3, putative, expressed
Pavir.Aa02441	Chr01a_provisional_V1:46053520-46055200	AP13	VS16	1.23959	0	-999	nan	5e-05	0.000145544
Pavir.Aa02443	Chr01a_provisional_V1:46270618-46275803	AP13	VS16	5.97287	0	-999	nan	5e-05	0.000145544	PF00828	PTHR12934:SF1,PTHR12934					AT5G64670.1	Ribosomal protein L18e/L15 superfamily protein	LOC_Os08g21840.1	50S ribosomal protein L15, putative, expressed
Pavir.Aa02444	Chr01a_provisional_V1:46353395-46360414	AP13	VS16	2.38903	6.35293	1.41099	3.53159	5e-05	0.000145544	PF00168	PTHR10857:SF0,PTHR10857				GO:0005515	AT5G61910.4	DCD (Development and Cell Death) domain protein	LOC_Os02g32160.1	copine, putative, expressed
Pavir.Aa02446	Chr01a_provisional_V1:46378775-46383088	AP13	VS16	0.529903	4.82959	3.1881	7.01752	5e-05	0.000145544
Pavir.Aa02449	Chr01a_provisional_V1:46560248-46561249	AP13	VS16	71.5508	25.4189	-1.49306	-5.50313	5e-05	0.000145544	PF01176	PTHR21668	KOG3403		K03236	GO:0003723,GO:0003743,GO:0006413	AT2G04520.1	Nucleic acid-binding, OB-fold-like protein	LOC_Os02g19770.1	eukaryotic translation initiation factor 1A, putative, expressed
Pavir.Aa02462	Chr01a_provisional_V1:47311544-47314461	AP13	VS16	0.368567	1.7672	2.26146	3.74327	5e-05	0.000145544	PF04577	PTHR20961	KOG4698			GO:0016757	AT3G18170.1	Glycosyltransferase family 61 protein	LOC_Os02g22480.1	glycosyltransferase, putative, expressed
Pavir.Aa02465	Chr01a_provisional_V1:47376415-47379261	AP13	VS16	0.755494	2.78686	1.88315	3.88096	5e-05	0.000145544							AT2G33510.1		LOC_Os02g31140.1	major ampullate spidroin 2-2, putative, expressed
Pavir.Aa02469	Chr01a_provisional_V1:47687460-47695963	AP13	VS16	2.36738	0	-999	nan	5e-05	0.000145544	PF01922	PTHR17453	KOG3198			GO:0008312,GO:0006614,GO:0048500	AT1G48160.1	signal recognition particle 19 kDa protein, putative / SRP19, putative	LOC_Os06g23430.1	signal recognition particle 19 kDa protein, putative, expressed
Pavir.Aa02472	Chr01a_provisional_V1:47796718-47800889	AP13	VS16	0.386012	1.00637	1.38244	2.93655	5e-05	0.000145544									LOC_Os02g18720.1	expressed protein
Pavir.Aa02478	Chr01a_provisional_V1:47903180-47907540	AP13	VS16	54.6152	17.5476	-1.63803	-4.42449	5e-05	0.000145544	PF04359						AT1G27385.3		LOC_Os02g30410.1	expressed protein
Pavir.Aa02481	Chr01a_provisional_V1:47958536-47961322	AP13	VS16	127.212	42.5638	-1.57953	-5.93393	5e-05	0.000145544	PF00179	PTHR24067:SF8,PTHR24067	KOG0896		K10704	GO:0016881	AT2G36060.1	MMS ZWEI homologue 3	LOC_Os09g12570.1	ubiquitin-conjugating enzyme, putative, expressed
Pavir.Aa02485	Chr01a_provisional_V1:48111251-48115593	AP13	VS16	0.235651	0.666558	1.50008	2.10273	0.0007	0.00166902	PF00493	PTHR11630:SF42,PTHR11630				GO:0003677,GO:0005524,GO:0006260	AT2G07690.1	Minichromosome maintenance (MCM2/3/5) family protein	LOC_Os02g55410.1	MCM5 - Putative minichromosome maintenance MCM complex subunit 5, expressed
Pavir.Aa02491	Chr01a_provisional_V1:48284135-48285216	AP13	VS16	0.394916	1.96512	2.315	3.18515	0.0101	0.0183637
Pavir.Aa02493	Chr01a_provisional_V1:48307089-48320567	AP13	VS16	1.40095	0.546672	-1.35766	-2.06235	0.0005	0.00122772	PF01699		KOG1397			GO:0055085,GO:0016021	AT3G51860.1	cation exchanger 3	LOC_Os02g21009.1	sodium/calcium exchanger protein, putative, expressed
Pavir.Aa02498	Chr01a_provisional_V1:48343281-48352706	AP13	VS16	1.86018	0.673919	-1.4648	-1.94502	0.00075	0.00177545	PF00929	PTHR11046	KOG3242	3.1.-.-	K13288		AT2G26970.1	Polynucleotidyl transferase, ribonuclease H-like superfamily protein	LOC_Os02g26660.2	exonuclease, putative, expressed
Pavir.Aa02504	Chr01a_provisional_V1:48650836-48652700	AP13	VS16	13.1051	3.34384	-1.97055	-5.77684	5e-05	0.000145544
Pavir.Aa02508	Chr01a_provisional_V1:48936794-48945246	AP13	VS16	148.384	2.75645	-5.75038	-16.2282	5e-05	0.000145544	PF01738	PTHR17630:SF19,PTHR17630	KOG3043	3.1.1.45	K01061	GO:0016787	AT2G32520.1	alpha/beta-Hydrolases superfamily protein	LOC_Os01g34700.1	dienelactone hydrolase family protein, expressed
Pavir.Aa02524	Chr01a_provisional_V1:49573517-49576265	AP13	VS16	0.900833	1.63096	0.856388	1.87773	0.00455	0.00898965	PF00069,PF08263,PF00560	PTHR24420:SF896,PTHR24420	KOG1187			GO:0004672,GO:0005524,GO:0006468,GO:0005515	AT2G01210.1	Leucine-rich repeat protein kinase family protein	LOC_Os01g33090.1	expressed protein
Pavir.Aa02527	Chr01a_provisional_V1:49688182-49689160	AP13	VS16	3.21938	1.0007	-1.68578	-3.44912	5e-05	0.000145544
Pavir.Aa02528	Chr01a_provisional_V1:49911359-49913998	AP13	VS16	12.3406	8.21574	-0.586946	-1.92103	0.0037	0.00747981	PF05605						AT3G06760.1	Drought-responsive family protein	LOC_Os02g20170.1	drought induced 19 protein, putative, expressed
Pavir.Aa02533	Chr01a_provisional_V1:50231438-50236260	AP13	VS16	10.1626	4.53687	-1.1635	-3.6168	5e-05	0.000145544	PF11282						AT3G15110.1		LOC_Os02g20490.1	expressed protein
Pavir.Aa02534	Chr01a_provisional_V1:50277471-50282548	AP13	VS16	3.86735	0	-999	nan	5e-05	0.000145544
Pavir.Aa02541	Chr01a_provisional_V1:50477831-50486651	AP13	VS16	4.61283	6.57577	0.511507	1.54658	0.01915	0.0325174	PF00069	PTHR11909:SF18,PTHR11909	KOG1163			GO:0004672,GO:0005524,GO:0006468	AT4G28880.1	casein kinase I-like 3	LOC_Os02g17910.1	CK1_CaseinKinase_1.4 - CK1 includes the casein kinase 1 kinases, expressed
Pavir.Aa02542	Chr01a_provisional_V1:50489758-50491083	AP13	VS16	3.43734	4.97517	0.533451	1.50171	0.0244	0.0405021
Pavir.Aa02544	Chr01a_provisional_V1:50510311-50511799	AP13	VS16	0.679485	1.85155	1.44622	2.48858	0.00445	0.00881895									LOC_Os02g17460.1	tesmin/TSO1-like CXC domain containing protein, expressed
Pavir.Aa02546	Chr01a_provisional_V1:50618178-50620877	AP13	VS16	0	0.677223	999	nan	5e-05	0.000145544	PF08312								LOC_Os11g07070.1	expressed protein
Pavir.Aa02548	Chr01a_provisional_V1:50765748-50771501	AP13	VS16	0.172977	1.56741	3.17973	4.08364	5e-05	0.000145544		PTHR16166:SF69,PTHR16166					AT1G48090.1	calcium-dependent lipid-binding family protein	LOC_Os02g27110.1	expressed protein
Pavir.Aa02551	Chr01a_provisional_V1:51181592-51183115	AP13	VS16	3.58498	5.99681	0.74223	2.14746	0.00125	0.00281786
Pavir.Aa02571	Chr01a_provisional_V1:53171512-53173161	AP13	VS16	26.7901	12.468	-1.10348	-4.08401	5e-05	0.000145544	PF00009	PTHR23115:SF57,PTHR23115				GO:0003924,GO:0005525	AT1G07930.1	GTP binding Elongation factor Tu family protein	LOC_Os03g08050.1	elongation factor Tu, putative, expressed
Pavir.Aa02575	Chr01a_provisional_V1:54313106-54324875	AP13	VS16	0.636841	9.27724	3.86469	8.0101	5e-05	0.000145544							AT2G47770.1	TSPO(outer membrane tryptophan-rich sensory protein)-related	LOC_Os05g05930.1	peripheral-type benzodiazepine receptor, putative, expressed
Pavir.Aa02581	Chr01a_provisional_V1:55423557-55425135	AP13	VS16	5.64442	10.6634	0.917772	2.90563	5e-05	0.000145544	PF00201	PTHR11926:SF15,PTHR11926	KOG1192			GO:0016758,GO:0008152	AT1G22400.1	UDP-Glycosyltransferase superfamily protein	LOC_Os08g07200.1	UDP-glucoronosyl/UDP-glucosyl transferase, putative, expressed
Pavir.Aa02582	Chr01a_provisional_V1:55458651-55473414	AP13	VS16	12.5853	6.3622	-0.98414	-3.14369	5e-05	0.000145544	PF07724	PTHR11262,PTHR11262:SF4				GO:0005524	AT5G53350.1	CLP protease regulatory subunit X	LOC_Os02g19150.1	AAA family ATPase, putative, expressed
Pavir.Aa02587	Chr01a_provisional_V1:55957229-55962123	AP13	VS16	6.59194	10.1294	0.619766	1.97039	0.0014	0.00311989	PF00931	PTHR23155:SF141,PTHR23155	KOG4658			GO:0043531	AT3G14460.1	LRR and NB-ARC domains-containing disease resistance protein	LOC_Os04g02110.1	disease resistance protein RGA3, putative, expressed
Pavir.Aa02589	Chr01a_provisional_V1:56112868-56117019	AP13	VS16	0.520289	1.02064	0.972087	1.7185	0.01145	0.0205311	PF00293	PTHR12629	KOG2839			GO:0016787	AT1G12880.1	nudix hydrolase homolog 12	LOC_Os02g32060.1	hydrolase, NUDIX family, domain containing protein, expressed
Pavir.Aa02593	Chr01a_provisional_V1:56146378-56149995	AP13	VS16	45.0438	30.68	-0.554028	-2.19586	0.0044	0.00873229	PF00355,PF02921	PTHR10134	KOG1671	1.10.2.2	K00411	GO:0016491,GO:0051537,GO:0055114,GO:0008121	AT5G13440.1	Ubiquinol-cytochrome C reductase iron-sulfur subunit	LOC_Os02g32120.1	cytochrome b-c1 complex subunit Rieske, mitochondrial precursor, putative, expressed
Pavir.Aa02596	Chr01a_provisional_V1:56196041-56201886	AP13	VS16	6.83384	16.3233	1.25616	3.61725	5e-05	0.000145544	PF07002	PTHR10857					AT5G61900.1	Calcium-dependent phospholipid-binding Copine family protein	LOC_Os02g32160.1	copine, putative, expressed
Pavir.Aa02597	Chr01a_provisional_V1:56207578-56215657	AP13	VS16	12.4498	17.1123	0.458907	1.38571	0.0162	0.0279759	PF04059,PF00076	PTHR24011:SF200,PTHR24011				GO:0003676	AT5G61960.1	MEI2-like protein 1	LOC_Os02g31290.1	AML1, putative, expressed
Pavir.Aa02603	Chr01a_provisional_V1:56343492-56347334	AP13	VS16	1.36891	0.679867	-1.00971	-2.16398	0.0009	0.00209512							AT4G27510.1		LOC_Os02g26300.1	expressed protein
Pavir.Aa02604	Chr01a_provisional_V1:56356942-56360625	AP13	VS16	19.6398	9.13323	-1.10458	-3.68288	5e-05	0.000145544							AT2G18910.1	hydroxyproline-rich glycoprotein family protein	LOC_Os02g26370.1	wiskott-Aldrich syndrome protein family member 2, putative, expressed
Pavir.Aa02605	Chr01a_provisional_V1:56392446-56394881	AP13	VS16	1.4017	3.3147	1.2417	2.73882	0.01305	0.0230508
Pavir.Aa02606	Chr01a_provisional_V1:56396241-56402377	AP13	VS16	1.95022	3.22162	0.724146	1.86649	0.00335	0.00683384							AT2G24530.1		LOC_Os04g21650.1	expressed protein
Pavir.Aa02607	Chr01a_provisional_V1:56396241-56402377	AP13	VS16	0.238247	1.23068	2.36893	1.79432	0.0142	0.0248466									LOC_Os02g26390.1	expressed protein
Pavir.Aa02610	Chr01a_provisional_V1:56416295-56417646	AP13	VS16	4.272	6.25601	0.550333	1.58756	0.02265	0.0378561	PF10533,PF03106					GO:0003700,GO:0043565,GO:0006355	AT4G31550.1	WRKY DNA-binding protein 11	LOC_Os04g21950.1	WRKY51, expressed
Pavir.Aa02612	Chr01a_provisional_V1:56428063-56433181	AP13	VS16	2.46725	1.18727	-1.05526	-2.41867	0.0005	0.00122772	PF05173,PF01113	PTHR20836		1.3.1.26	K00215	GO:0008839,GO:0009089,GO:0055114	AT3G59890.1	Dihydrodipicolinate reductase, bacterial/plant	LOC_Os02g24020.1	dihydrodipicolinate reductase, putative, expressed
Pavir.Aa02614	Chr01a_provisional_V1:56449911-56453621	AP13	VS16	13.7915	5.11693	-1.43043	-4.51228	5e-05	0.000145544	PF01920	PTHR20903	KOG3501			GO:0051082,GO:0006457,GO:0016272	AT2G07340.1	PREFOLDIN 1	LOC_Os02g26440.1	prefoldin subunit, putative, expressed
Pavir.Aa02615	Chr01a_provisional_V1:56454681-56457877	AP13	VS16	4.21748	13.5351	1.68226	4.43816	5e-05	0.000145544
Pavir.Aa02619	Chr01a_provisional_V1:56469705-56470556	AP13	VS16	2.195	1.12171	-0.968519	-1.9707	0.0124	0.022026
Pavir.Aa02630	Chr01a_provisional_V1:56643435-56645548	AP13	VS16	3.39716	1.3499	-1.33148	-3.2169	5e-05	0.000145544	PF00010	PTHR11514:SF7,PTHR11514					AT5G57150.4	basic helix-loop-helix (bHLH) DNA-binding superfamily protein	LOC_Os04g23550.1	basic helix-loop-helix family protein, putative, expressed
Pavir.Aa02642	Chr01a_provisional_V1:56999190-56999705	AP13	VS16	0	6.19076	999	nan	5e-05	0.000145544
Pavir.Aa02649	Chr01a_provisional_V1:57046437-57051681	AP13	VS16	1.18701	0.692562	-0.77732	-1.49115	0.01045	0.0189302	PF01535	PTHR24015:SF111,PTHR24015					AT5G19020.1	mitochondrial editing factor 18	LOC_Os01g29430.1	tetratricopeptide-like helical, putative, expressed
Pavir.Aa02650	Chr01a_provisional_V1:57054674-57056494	AP13	VS16	3.11555	16.3412	2.39096	6.96064	5e-05	0.000145544	PF00097	PTHR22766:SF22,PTHR22766					AT2G20030.1	RING/U-box superfamily protein	LOC_Os02g15120.1	RING-H2 finger protein, putative, expressed
Pavir.Aa02658	Chr01a_provisional_V1:57153231-57155907	AP13	VS16	86.333	63.6862	-0.438932	-1.6778	0.0226	0.0377899	PF11317								LOC_Os05g33290.1	uncharacterized conserved membrane protein specific to cyanobacteria, putative, expressed
Pavir.Aa02660	Chr01a_provisional_V1:57163214-57166051	AP13	VS16	0.31341	0.594179	0.922849	1.53935	0.0177	0.0302921	PF08263,PF00560	PTHR24420	KOG0472			GO:0005515	AT2G34930.1	disease resistance family protein / LRR family protein	LOC_Os02g17400.1	leucine rich repeat protein, putative, expressed
Pavir.Aa02662	Chr01a_provisional_V1:57184766-57185451	AP13	VS16	11.1738	6.93096	-0.688993	-2.24303	0.0048	0.00941793
Pavir.Aa02663	Chr01a_provisional_V1:57185451-57192929	AP13	VS16	64.5302	32.7225	-0.97969	-3.19694	5e-05	0.000145544	PF02737,PF00725	PTHR23309	KOG1683			GO:0003857,GO:0016491,GO:0006631,GO:0055114	AT4G29010.1	Enoyl-CoA hydratase/isomerase family	LOC_Os02g17390.1	3-hydroxyacyl-CoA dehydrogenase, putative, expressed
Pavir.Aa02665	Chr01a_provisional_V1:57211415-57213018	AP13	VS16	9.85625	0	-999	nan	5e-05	0.000145544							AT1G55205.1		LOC_Os02g17370.1	expressed protein
Pavir.Aa02667	Chr01a_provisional_V1:57233648-57237457	AP13	VS16	1.02406	5.66016	2.46655	5.98574	5e-05	0.000145544									LOC_Os11g31770.2	expressed protein
Pavir.Aa02668	Chr01a_provisional_V1:57259721-57261751	AP13	VS16	3.36231	1.07426	-1.64611	-3.39285	0.00015	0.000408167
Pavir.Aa02671	Chr01a_provisional_V1:57287760-57294842	AP13	VS16	13.7858	4.06827	-1.76069	-5.47137	5e-05	0.000145544	PF03127,PF00790	PTHR13856:SF27,PTHR13856	KOG1087			GO:0006886,GO:0005622	AT4G32760.1	ENTH/VHS/GAT family protein	LOC_Os02g17350.1	VHS and GAT domain containing protein, expressed
Pavir.Aa02674	Chr01a_provisional_V1:57334531-57338062	AP13	VS16	0.314343	1.42219	2.1777	3.20413	0.0006	0.00144965	PF01063	PTHR11825:SF6,PTHR11825	KOG0975			GO:0003824,GO:0008152	AT5G57850.1	D-aminoacid aminotransferase-like PLP-dependent enzymes superfamily protein	LOC_Os02g17330.1	aminotransferase domain containing protein, putative, expressed
Pavir.Aa02679	Chr01a_provisional_V1:57382259-57384724	AP13	VS16	3.19001	2.03382	-0.649372	-1.64292	0.01225	0.0217988	PF00069	PTHR24420:SF789,PTHR24420				GO:0004672,GO:0005524,GO:0006468	AT5G25930.1	Protein kinase family protein with leucine-rich repeat domain	LOC_Os01g53920.1	receptor-like protein kinase 5 precursor, putative, expressed
Pavir.Aa02683	Chr01a_provisional_V1:57419306-57435767	AP13	VS16	1.73238	4.05492	1.22691	3.11609	5e-05	0.000145544	PF00249	PTHR10641	KOG0048			GO:0003677	AT5G11510.1	myb domain protein 3r-4	LOC_Os02g17190.1	MYB family transcription factor, putative, expressed
Pavir.Aa02684	Chr01a_provisional_V1:57458068-57460428	AP13	VS16	4.78562	15.8501	1.72772	5.30388	5e-05	0.000145544	PF00026	PTHR13683:SF98,PTHR13683	KOG1339			GO:0004190,GO:0006508	AT3G59080.1	Eukaryotic aspartyl protease family protein	LOC_Os02g21040.1	aspartic proteinase nepenthesin precursor, putative, expressed
Pavir.Aa02685	Chr01a_provisional_V1:57476949-57478046	AP13	VS16	2.13652	0	-999	nan	5e-05	0.000145544
Pavir.Aa02688	Chr01a_provisional_V1:57495434-57496549	AP13	VS16	1.17513	2.17683	0.889406	1.89072	0.01	0.0182014	PF00646					GO:0005515	AT1G27340.1	Galactose oxidase/kelch repeat superfamily protein	LOC_Os07g02910.1	OsFBL33 - F-box domain and LRR containing protein, expressed
Pavir.Aa02691	Chr01a_provisional_V1:57534856-57541812	AP13	VS16	6.76962	2.73686	-1.30656	-3.7295	5e-05	0.000145544	PF04367						AT2G20120.1	Protein of unknown function (DUF502)	LOC_Os02g16880.1	protein of unknown function DUF502 domain containing protein, expressed
Pavir.Aa02696	Chr01a_provisional_V1:57556513-57558645	AP13	VS16	11.6477	5.11667	-1.18677	-2.8454	5e-05	0.000145544	PF10502	PTHR12383:SF1,PTHR12383					AT3G24590.1	plastidic type i signal peptidase 1	LOC_Os02g16709.1	peptidase, putative, expressed
Pavir.Aa02699	Chr01a_provisional_V1:57590137-57592724	AP13	VS16	17.9994	5.12404	-1.8126	-5.7289	5e-05	0.000145544	PF00697	PTHR22854:SF1,PTHR22854	KOG4202	5.3.1.24	K01817	GO:0004640,GO:0006568	AT1G07780.1	phosphoribosylanthranilate isomerase 1	LOC_Os02g16630.1	tryptophan biosynthesis protein trpCF, putative, expressed
Pavir.Aa02700	Chr01a_provisional_V1:57598791-57608247	AP13	VS16	18.1256	13.4163	-0.434041	-1.31525	0.02165	0.0363645							AT1G64050.1		LOC_Os02g16600.1	expressed protein
Pavir.Aa02703	Chr01a_provisional_V1:57634725-57637091	AP13	VS16	1.85164	0.824232	-1.16768	-2.11215	0.0083	0.0154318	PF06376						AT2G46330.1	arabinogalactan protein 16	LOC_Os02g16500.1	expressed protein
Pavir.Aa02704	Chr01a_provisional_V1:57637971-57640070	AP13	VS16	15.4861	7.86118	-0.978158	-3.5442	0.00075	0.00177545
Pavir.Aa02705	Chr01a_provisional_V1:57649254-57654207	AP13	VS16	0.420765	1.02891	1.29004	2.23922	0.0013	0.00291848							AT3G50430.1		LOC_Os07g02950.1	expressed protein
Pavir.Aa02709	Chr01a_provisional_V1:57704495-57708053	AP13	VS16	2.63396	4.38607	0.735695	1.73957	0.00185	0.0040181		PTHR12553:SF4,PTHR12553					AT1G74700.1	tRNAse Z1	LOC_Os02g12290.1	nuclear ribonuclease Z, putative, expressed
Pavir.Aa02713	Chr01a_provisional_V1:57771235-57774578	AP13	VS16	3.27584	1.91328	-0.775815	-1.88023	0.00115	0.00261121	PF00646	PTHR10706				GO:0005515	AT3G61590.1	Galactose oxidase/kelch repeat superfamily protein	LOC_Os02g15950.1	OsFBK5 - F-box domain and kelch repeat containing protein, expressed
Pavir.Aa02714	Chr01a_provisional_V1:57776510-57777700	AP13	VS16	1.73017	19.8649	3.52124	8.86567	5e-05	0.000145544
Pavir.Aa02715	Chr01a_provisional_V1:57786224-57793532	AP13	VS16	4.31459	16.2339	1.91171	5.70809	5e-05	0.000145544	PF02179					GO:0051087	AT2G46240.1	BCL-2-associated athanogene 6	LOC_Os02g15930.1	expressed protein
Pavir.Aa02718	Chr01a_provisional_V1:57835511-57839166	AP13	VS16	146.853	93.5099	-0.651182	-1.92285	0.0008	0.00188214	PF00829	PTHR21349	KOG1686		K02888	GO:0003723,GO:0003735,GO:0006412,GO:0005622,GO:0005840	AT1G35680.1	Ribosomal protein L21	LOC_Os02g15900.1	50S ribosomal protein L21, chloroplast precursor, putative, expressed
Pavir.Aa02720	Chr01a_provisional_V1:57867657-57872318	AP13	VS16	6.37883	3.64499	-0.807377	-2.26577	5e-05	0.000145544	PF00023	PTHR24177:SF119,PTHR24177	KOG4412			GO:0005515	AT3G01750.1	Ankyrin repeat family protein	LOC_Os05g23320.1	expressed protein
Pavir.Aa02728	Chr01a_provisional_V1:57985667-57987436	AP13	VS16	2.582	0.966949	-1.41698	-2.99053	0.00015	0.000408167	PF00201	PTHR11926:SF15,PTHR11926	KOG1192			GO:0016758,GO:0008152	AT2G43820.1	UDP-glucosyltransferase 74F2	LOC_Os09g34230.1	UDP-glucoronosyl/UDP-glucosyl transferase, putative, expressed
Pavir.Aa02739	Chr01a_provisional_V1:58123969-58127758	AP13	VS16	7.29611	2.43037	-1.58595	-4.69497	5e-05	0.000145544	PF00069,PF08263,PF00560	PTHR24420:SF789,PTHR24420	KOG1187			GO:0004672,GO:0005524,GO:0006468,GO:0005515	AT5G25930.1	Protein kinase family protein with leucine-rich repeat domain	LOC_Os02g13430.1	receptor-like protein kinase 5 precursor, putative, expressed
Pavir.Aa02740	Chr01a_provisional_V1:58134435-58137753	AP13	VS16	8.80925	3.58109	-1.29862	-3.89401	5e-05	0.000145544		PTHR10159:SF129,PTHR10159		3.1.3.16,3.1.3.48	K14165		AT4G18593.1	dual specificity protein phosphatase-related	LOC_Os02g15270.1	tyrosine-protein phosphatase YVH1, putative, expressed
Pavir.Aa02742	Chr01a_provisional_V1:58140385-58141110	AP13	VS16	0.810028	1.95019	1.26757	2.31848	0.00695	0.0131564	PF05678								LOC_Os02g15290.1	VQ domain containing protein, putative, expressed
Pavir.Aa02744	Chr01a_provisional_V1:58154322-58157689	AP13	VS16	3.43287	23.9552	2.80285	8.38665	5e-05	0.000145544	PF00657	PTHR22835:SF39,PTHR22835				GO:0016788,GO:0006629	AT5G45910.1	GDSL-like Lipase/Acylhydrolase superfamily protein	LOC_Os02g15230.1	GDSL-like lipase/acylhydrolase, putative, expressed
Pavir.Aa02750	Chr01a_provisional_V1:58216485-58229895	AP13	VS16	31.8123	47.7041	0.584528	1.74237	0.00215	0.00459919					K09834		AT4G32770.1	tocopherol cyclase, chloroplast / vitamin E deficient 1 (VTE1) / sucrose export defective 1 (SXD1)	LOC_Os02g17650.1	tocopherol cyclase, chloroplast precursor, putative, expressed
Pavir.Aa02753	Chr01a_provisional_V1:58260734-58263597	AP13	VS16	9.1664	1.24776	-2.87701	-7.11052	5e-05	0.000145544	PF04483						AT1G65420.1	Protein of unknown function (DUF565)	LOC_Os09g11520.1	DUF565 domain containing protein, putative, expressed
Pavir.Aa02760	Chr01a_provisional_V1:58610508-58613009	AP13	VS16	36.8864	17.5126	-1.0747	-3.62217	5e-05	0.000145544	PF00155	PTHR11879				GO:0016740,GO:0030170,GO:0009058	AT2G30970.1	aspartate aminotransferase 1	LOC_Os06g35540.1	aminotransferase, classes I and II, domain containing protein, expressed
Pavir.Aa02762	Chr01a_provisional_V1:58656035-58660948	AP13	VS16	33.1301	6.04585	-2.45412	-7.14973	5e-05	0.000145544	PF08547,PF05368	PTHR13194:SF7,PTHR13194	KOG1203			GO:0016491,GO:0008152,GO:0003824,GO:0050662,GO:0044237,GO:0006813	AT4G18810.2	NAD(P)-binding Rossmann-fold superfamily protein	LOC_Os02g13970.1	Complex I intermediate-associated protein 30 domain containing protein, putative, expressed
Pavir.Aa02765	Chr01a_provisional_V1:58709258-58715432	AP13	VS16	0.468322	1.69444	1.85524	3.66924	5e-05	0.000145544	PF01436	PTHR13833:SF16,PTHR13833				GO:0005515	AT3G14860.1	NHL domain-containing protein	LOC_Os02g13950.1	NHL repeat-containing protein, putative, expressed
Pavir.Aa02768	Chr01a_provisional_V1:58724876-58730036	AP13	VS16	7.90417	5.60221	-0.496619	-1.39354	0.0156	0.0270334	PF04366,PF01363	PTHR15629	KOG1843			GO:0046872	AT1G29800.1	RING/FYVE/PHD-type zinc finger family protein	LOC_Os02g13890.1	FYVE zinc finger domain containing protein, expressed
Pavir.Aa02779	Chr01a_provisional_V1:59233841-59236207	AP13	VS16	0.058063	4.04923	6.12388	5.22523	0.01175	0.0210038	PF00141					GO:0004601,GO:0020037,GO:0006979,GO:0055114	AT5G05340.1	Peroxidase superfamily protein	LOC_Os02g14160.1	peroxidase precursor, putative, expressed
Pavir.Aa02780	Chr01a_provisional_V1:59237341-59240559	AP13	VS16	0.629621	8.19474	3.70214	6.43434	0.00095	0.00220004	PF00141					GO:0004601,GO:0020037,GO:0006979,GO:0055114	AT5G05340.1	Peroxidase superfamily protein	LOC_Os02g14170.2	peroxidase precursor, putative, expressed
Pavir.Aa02784	Chr01a_provisional_V1:59291158-59293711	AP13	VS16	0.850081	0	-999	nan	5e-05	0.000145544
Pavir.Aa02787	Chr01a_provisional_V1:59322122-59328626	AP13	VS16	4.95251	8.42428	0.766395	2.40196	0.00015	0.000408167	PF00311			4.1.1.31	K01595	GO:0008964,GO:0006099,GO:0015977	AT3G14940.1	phosphoenolpyruvate carboxylase 3	LOC_Os02g14770.1	phosphoenolpyruvate carboxylase, putative, expressed
Pavir.Aa02791	Chr01a_provisional_V1:59349816-59354167	AP13	VS16	19.4678	10.4789	-0.893606	-2.97757	5e-05	0.000145544	PF01920	PTHR21431	KOG3478		K04798	GO:0051082,GO:0006457,GO:0016272	AT1G29990.1	prefoldin 6	LOC_Os02g14860.1	prefoldin subunit, putative, expressed
Pavir.Aa02793	Chr01a_provisional_V1:59378975-59381207	AP13	VS16	0.319906	0.694997	1.11936	1.81183	0.00815	0.0151827	PF02364	PTHR12741:SF4,PTHR12741				GO:0003843,GO:0006075,GO:0000148,GO:0016020	AT3G14570.2	glucan synthase-like 4	LOC_Os02g14900.1	1,3-beta-glucan synthase component domain containing protein, expressed
Pavir.Aa02799	Chr01a_provisional_V1:59445934-59446888	AP13	VS16	1.62594	0.569423	-1.5137	-2.31904	0.0256	0.0423041	PF02268	PTHR10966				GO:0006367,GO:0005672	AT4G24440.1	transcription initiation factor IIA gamma chain / TFIIA-gamma (TFIIA-S)	LOC_Os05g01710.1	transcription initiation factor IIA gamma chain, putative, expressed
Pavir.Aa02804	Chr01a_provisional_V1:59562210-59565562	AP13	VS16	0	0.829253	999	nan	5e-05	0.000145544	PF00560	PTHR24420:SF474,PTHR24420	KOG0531			GO:0005515	AT5G20480.1	EF-TU receptor	LOC_Os02g12400.1	receptor-like protein kinase precursor, putative, expressed
Pavir.Aa02815	Chr01a_provisional_V1:59866963-59867993	AP13	VS16	28.0552	1.63269	-4.10295	-10.5911	5e-05	0.000145544									LOC_Os02g12180.1	hypothetical protein
Pavir.Aa02817	Chr01a_provisional_V1:59943550-59945066	AP13	VS16	14.5956	0.166823	-6.45106	-7.96802	0.0008	0.00188214	PF07992	PTHR22912:SF51,PTHR22912				GO:0016491,GO:0055114	AT2G41680.1	NADPH-dependent thioredoxin reductase C	LOC_Os07g46410.1	bifunctional thioredoxin reductase/thioredoxin, putative, expressed
Pavir.Aa02821	Chr01a_provisional_V1:60221754-60224116	AP13	VS16	11.7416	17.3536	0.563602	1.93314	0.0047	0.00924203	PF07714	PTHR24420:SF697,PTHR24420	KOG1187			GO:0004672,GO:0005524,GO:0006468	AT1G53430.2	Leucine-rich repeat transmembrane protein kinase	LOC_Os09g17630.1	receptor-like protein kinase 2, putative, expressed
Pavir.Aa02822	Chr01a_provisional_V1:60329508-60330200	AP13	VS16	1.31056	0	-999	nan	5e-05	0.000145544
Pavir.Aa02823	Chr01a_provisional_V1:60331551-60336640	AP13	VS16	9.00858	0	-999	nan	5e-05	0.000145544	PF00069,PF08263,PF00560	PTHR24420:SF474,PTHR24420	KOG1187			GO:0004672,GO:0005524,GO:0006468,GO:0005515	AT3G47570.1	Leucine-rich repeat protein kinase family protein	LOC_Os11g47030.1	receptor protein kinase, putative, expressed
Pavir.Aa02839	Chr01a_provisional_V1:61086797-61089010	AP13	VS16	0.466157	5.78253	3.63281	7.49758	5e-05	0.000145544	PF08387,PF00646	PTHR22904:SF115,PTHR22904				GO:0005515	AT3G59200.1	F-box/RNI-like superfamily protein	LOC_Os04g13150.1	OsFBX125 - F-box domain containing protein, expressed
Pavir.Aa02844	Chr01a_provisional_V1:61226312-61229088	AP13	VS16	0	1.00443	999	nan	5e-05	0.000145544
Pavir.Aa02853	Chr01a_provisional_V1:61661458-61662336	AP13	VS16	39.8339	20.3488	-0.969056	-3.8931	5e-05	0.000145544	PF07970	PTHR10984:SF25,PTHR10984					AT3G22290.1	Endoplasmic reticulum vesicle transporter protein	LOC_Os03g57100.1	endoplasmic reticulum-Golgi intermediate compartment protein 3, putative, expressed
Pavir.Aa02855	Chr01a_provisional_V1:61733633-61738457	AP13	VS16	0	1.12972	999	nan	5e-05	0.000145544	PF03441	PTHR11455	KOG0133			GO:0003913,GO:0006281	AT3G15620.1	DNA photolyase family protein	LOC_Os02g10990.1	FAD binding domain of DNA photolyase domain containing protein, expressed
Pavir.Aa02858	Chr01a_provisional_V1:61877748-61882212	AP13	VS16	5.57513	10.3253	0.889112	2.77798	0.0001	0.000279569	PF00560	PTHR24420:SF512,PTHR24420				GO:0005515	AT3G14840.2	Leucine-rich repeat transmembrane protein kinase	LOC_Os02g13850.1	leucine-rich repeat-containing protein kinase family protein, putative, expressed
Pavir.Aa02864	Chr01a_provisional_V1:61951191-61954896	AP13	VS16	3.64991	7.58978	1.0562	2.70942	5e-05	0.000145544	PF04321,PF01370	PTHR10366:SF2,PTHR10366	KOG0747	4.2.1.76	K12450	GO:0003854,GO:0016616,GO:0006694,GO:0055114,GO:0003824,GO:0050662,GO:0044237,GO:0009058,GO:0008831,GO:0045226	AT1G78570.1	rhamnose biosynthesis 1	LOC_Os03g17000.2	NAD dependent epimerase/dehydratase family domain containing protein, expressed
Pavir.Aa02866	Chr01a_provisional_V1:61967565-61969412	AP13	VS16	0.25815	0.790444	1.61445	2.26839	0.0035	0.00711194							AT2G42840.1	protodermal factor 1	LOC_Os02g13660.1	meiosis 5, putative, expressed
Pavir.Aa02875	Chr01a_provisional_V1:62100681-62101758	AP13	VS16	4.39985	1.66008	-1.4062	-3.36424	5e-05	0.000145544	PF07911						AT5G25840.1	Protein of unknown function (DUF1677)	LOC_Os02g13620.1	expressed protein
Pavir.Aa02877	Chr01a_provisional_V1:62115765-62120237	AP13	VS16	0.0401383	0.761162	4.24515	3.61294	0.0031	0.00637718	PF00225,PF00307	PTHR24115:SF335,PTHR24115				GO:0003777,GO:0005524,GO:0007018,GO:0005515	AT1G18410.1	P-loop containing nucleoside triphosphate hydrolases superfamily protein	LOC_Os02g13580.1	kinesin motor domain containing protein, expressed
Pavir.Aa02879	Chr01a_provisional_V1:62123948-62128630	AP13	VS16	15.8976	8.65408	-0.877359	-2.79982	5e-05	0.000145544	PF00083	PTHR24063:SF85,PTHR24063	KOG0569			GO:0022857,GO:0055085,GO:0016021	AT4G35300.1	tonoplast monosaccharide transporter2	LOC_Os02g13560.1	transporter family protein, putative, expressed
Pavir.Aa02884	Chr01a_provisional_V1:62194481-62196488	AP13	VS16	1.2437	0.106386	-3.54726	-2.73599	0.00125	0.00281786	PF10604				K14496	GO:0006952,GO:0009607	AT2G26040.1	PYR1-like 2	LOC_Os02g13330.1	bet v I allergen family protein, putative, expressed
Pavir.Aa02886	Chr01a_provisional_V1:62220096-62224278	AP13	VS16	5.63073	2.84094	-0.986956	-2.83201	5e-05	0.000145544	PF00153	PTHR24089:SF104,PTHR24089	KOG0752				AT4G26180.1	Mitochondrial substrate carrier family protein	LOC_Os02g13300.1	mitochondrial carrier protein, putative, expressed
Pavir.Aa02892	Chr01a_provisional_V1:62255508-62259897	AP13	VS16	0.861127	4.11674	2.25721	4.43193	5e-05	0.000145544	PF03096	PTHR11034:SF3,PTHR11034	KOG2931				AT5G56750.1	N-MYC downregulated-like 1	LOC_Os02g13150.1	pollen-specific protein SF21, putative, expressed
Pavir.Aa02899	Chr01a_provisional_V1:62320245-62324009	AP13	VS16	8.85108	16.4474	0.893932	2.96228	5e-05	0.000145544	PF00481	PTHR13832:SF94,PTHR13832	KOG0698			GO:0003824	AT3G02750.1	Protein phosphatase 2C family protein	LOC_Os02g13100.1	protein phosphatase 2C, putative, expressed
Pavir.Aa02900	Chr01a_provisional_V1:62353903-62354732	AP13	VS16	24.8316	13.7243	-0.855449	-3.08768	5e-05	0.000145544
Pavir.Aa02902	Chr01a_provisional_V1:62362687-62366317	AP13	VS16	4.64361	1.08661	-2.09541	-5.46473	5e-05	0.000145544	PF00067	PTHR24301:SF127,PTHR24301	KOG0158			GO:0005506,GO:0009055,GO:0016705,GO:0020037,GO:0055114	AT2G26170.1	cytochrome P450, family 711, subfamily A, polypeptide 1	LOC_Os02g12890.1	cytochrome P450, putative, expressed
Pavir.Aa02903	Chr01a_provisional_V1:62366475-62367602	AP13	VS16	1.28497	3.88769	1.59717	2.40263	0.00035	0.000887155	PF10591	PTHR10827:SF13,PTHR10827				GO:0005509,GO:0007165,GO:0005578	AT5G08580.1	Calcium-binding EF hand family protein	LOC_Os02g12880.1	calcium-binding EF hand family protein, putative, expressed
Pavir.Aa02914	Chr01a_provisional_V1:62478149-62479232	AP13	VS16	1.16548	0.461588	-1.33625	-2.1816	0.0052	0.0101185	PF05553						AT2G26110.1	Protein of unknown function (DUF761)	LOC_Os06g37020.1	expressed protein
Pavir.Aa02927	Chr01a_provisional_V1:62574512-62579163	AP13	VS16	16.4075	11.6682	-0.491777	-1.48508	0.0091	0.016756	PF00850	PTHR10625:SF28,PTHR10625	KOG1342	3.5.1.98	K06067		AT4G38130.1	histone deacetylase 1	LOC_Os06g38470.1	histone deacetylase 19, putative, expressed
Pavir.Aa02928	Chr01a_provisional_V1:62581704-62588574	AP13	VS16	1.73172	4.74354	1.45376	3.74479	5e-05	0.000145544		PTHR13413					AT5G62760.3	P-loop containing nucleoside triphosphate hydrolases superfamily protein	LOC_Os02g12360.1	nuclear protein ZAP-related, putative, expressed
Pavir.Aa02930	Chr01a_provisional_V1:62589770-62596089	AP13	VS16	1.14849	0.24356	-2.23739	-2.96345	0.0001	0.000279569	PF00753	PTHR12553:SF4,PTHR12553				GO:0016787	AT1G74700.1	tRNAse Z1	LOC_Os02g12290.1	nuclear ribonuclease Z, putative, expressed
Pavir.Aa02942	Chr01a_provisional_V1:62721799-62727187	AP13	VS16	0.540046	1.78774	1.72698	3.14511	5e-05	0.000145544							AT5G24750.1	UDP-Glycosyltransferase superfamily protein	LOC_Os02g11940.1	sterol glucosyltransferase, putative, expressed
Pavir.Aa02949	Chr01a_provisional_V1:62791052-62799334	AP13	VS16	10.6878	15.8879	0.571964	1.85888	0.00215	0.00459919	PF00400,PF04053	PTHR19876:SF2,PTHR19876	KOG0276			GO:0005515,GO:0005198,GO:0006886,GO:0016192,GO:0030117	AT1G52360.1	Coatomer, beta\' subunit	LOC_Os02g11830.2	coatomer subunit beta, putative, expressed
Pavir.Aa02952	Chr01a_provisional_V1:62855387-62857731	AP13	VS16	0.864	3.30192	1.9342	4.45949	5e-05	0.000145544	PF00249					GO:0003677	AT1G68670.1	myb-like transcription factor family protein	LOC_Os02g22020.1	MYB family transcription factor, putative, expressed
Pavir.Aa02955	Chr01a_provisional_V1:62883197-62886609	AP13	VS16	46.2479	29.4687	-0.650205	-2.33405	0.00065	0.00156057	PF00004	PTHR23073:SF12,PTHR23073	KOG0728			GO:0005524,GO:0009378,GO:0006281,GO:0006310	AT5G19990.1	regulatory particle triple-A ATPase 6A	LOC_Os02g11050.1	26S protease regulatory subunit, putative, expressed
Pavir.Aa02961	Chr01a_provisional_V1:62976799-62978443	AP13	VS16	0.772911	3.20482	2.05187	3.83071	5e-05	0.000145544
Pavir.Aa02964	Chr01a_provisional_V1:62991288-62994856	AP13	VS16	11.1274	7.96401	-0.482544	-1.55617	0.0099	0.0180409	PF00931	PTHR19851:SF6,PTHR19851				GO:0043531			LOC_Os02g10900.1	NB-ARC domain containing protein, expressed
Pavir.Aa02967	Chr01a_provisional_V1:63008956-63011664	AP13	VS16	0	0.720373	999	nan	5e-05	0.000145544	PF01344,PF00646	PTHR24412:SF247,PTHR24412				GO:0005515	AT1G55270.1	Galactose oxidase/kelch repeat superfamily protein	LOC_Os02g10850.1	OsFBK3 - F-box domain and kelch repeat containing protein, expressed
Pavir.Aa02969	Chr01a_provisional_V1:63019019-63021283	AP13	VS16	31.3929	18.6154	-0.753941	-2.72348	0.0001	0.000279569	PF01918					GO:0003676	AT1G29250.1	Alba DNA/RNA-binding protein	LOC_Os02g10810.1	protein of unknown function domain containing protein, expressed
Pavir.Aa02971	Chr01a_provisional_V1:63027019-63055023	AP13	VS16	1.9771	4.13354	1.06399	3.24195	5e-05	0.000145544	PF11894,PF07727	PTHR11439	KOG1835		K14310		AT5G51200.1	Protein of unknown function (DUF3414)	LOC_Os02g10790.1	expressed protein
Pavir.Aa02973	Chr01a_provisional_V1:63057712-63067398	AP13	VS16	0.254076	1.32219	2.3796	2.90195	0.0004	0.00100113									LOC_Os09g33780.1	expressed protein
Pavir.Aa02979	Chr01a_provisional_V1:63122011-63123246	AP13	VS16	0.254973	7.06284	4.79183	6.47824	5e-05	0.000145544									LOC_Os06g38210.2	expressed protein
Pavir.Aa02983	Chr01a_provisional_V1:63156654-63158717	AP13	VS16	8.36278	5.15429	-0.698209	-2.17295	0.0003	0.000769735	PF01535	PTHR24015					AT3G02490.1	Pentatricopeptide repeat (PPR) superfamily protein	LOC_Os01g73950.1	PPR repeat containing protein, expressed
Pavir.Aa02984	Chr01a_provisional_V1:63168418-63172708	AP13	VS16	14.41	3.45605	-2.05987	-6.26961	5e-05	0.000145544	PF07734,PF00646					GO:0005515	AT3G07870.1	F-box and associated interaction domains-containing protein	LOC_Os02g10600.1	OsFBA1 - F-box and FBA domain containing protein, expressed
Pavir.Aa02989	Chr01a_provisional_V1:63202999-63204872	AP13	VS16	21.7542	10.989	-0.985232	-3.41571	5e-05	0.000145544	PF00542	PTHR11809,PTHR11809:SF6	KOG1715			GO:0003735,GO:0006412,GO:0005622,GO:0005840	AT3G06040.1	Ribosomal protein L12/ ATP-dependent Clp protease adaptor protein ClpS family protein	LOC_Os02g10540.1	ribosomal protein L7/L12 C-terminal domain containing protein, expressed
Pavir.Aa02991	Chr01a_provisional_V1:63214748-63218160	AP13	VS16	0.102004	1.78027	4.12539	3.79738	5e-05	0.000145544	PF02225,PF00082	PTHR10795:SF17,PTHR10795				GO:0004252,GO:0006508	AT2G04160.1	Subtilisin-like serine endopeptidase family protein	LOC_Os02g10520.1	OsSub12 - Putative Subtilisin homologue, expressed
Pavir.Aa02999	Chr01a_provisional_V1:63266503-63270860	AP13	VS16	0.637482	1.34371	1.07576	1.79322	0.00215	0.00459919	PF00561	PTHR12277:SF9,PTHR12277	KOG1552				AT4G17150.1	alpha/beta-Hydrolases superfamily protein	LOC_Os02g10440.1	protein with a conserved N-terminal region, putative, expressed
Pavir.Aa03002	Chr01a_provisional_V1:63286653-63290027	AP13	VS16	9.5096	4.41374	-1.10738	-3.43949	5e-05	0.000145544	PF00415	PTHR22870:SF64,PTHR22870					AT5G48330.2	Regulator of chromosome condensation (RCC1) family protein	LOC_Os02g10380.1	Regulator of chromosome condensation domain containing protein, expressed
Pavir.Aa03003	Chr01a_provisional_V1:63290752-63291526	AP13	VS16	10.1204	4.69218	-1.10894	-3.39963	5e-05	0.000145544
Pavir.Aa03007	Chr01a_provisional_V1:63324124-63327097	AP13	VS16	0.605371	1.64299	1.44043	3.10039	5e-05	0.000145544									LOC_Os01g35580.1	expressed protein
Pavir.Aa03008	Chr01a_provisional_V1:63328125-63332818	AP13	VS16	8.3928	13.6454	0.701188	2.01752	0.0004	0.00100113	PF01103	PTHR12815:SF6,PTHR12815				GO:0019867	AT5G19620.1	outer envelope protein of 80 kDa	LOC_Os02g10260.1	outer membrane protein, OMP85 family protein, expressed
Pavir.Aa03014	Chr01a_provisional_V1:63362961-63372642	AP13	VS16	0.740053	3.56649	2.26881	4.89395	5e-05	0.000145544	PF09752	PTHR13617:SF1,PTHR13617	KOG1551				AT3G12150.1		LOC_Os02g10160.1	AGAP003371-PA, putative, expressed
Pavir.Aa03023	Chr01a_provisional_V1:63459597-63463522	AP13	VS16	44.1134	31.127	-0.50305	-1.68816	0.00745	0.0140122	PF01433	PTHR11533:SF97,PTHR11533				GO:0008237,GO:0008270	AT4G33090.1	aminopeptidase M1	LOC_Os02g12650.1	puromycin-sensitive aminopeptidase, putative, expressed
Pavir.Aa03031	Chr01a_provisional_V1:63748533-63751656	AP13	VS16	0.140847	1.35043	3.26121	3.33777	0.0002	0.000531302	PF06886						AT4G32330.1	TPX2 (targeting protein for Xklp2) protein family	LOC_Os02g10690.1	targeting protein for Xklp2, putative, expressed
Pavir.Aa03032	Chr01a_provisional_V1:63784577-63785703	AP13	VS16	1.94875	0.446817	-2.1248	-3.34449	0.00115	0.00261121
Pavir.Aa03036	Chr01a_provisional_V1:63872305-63873724	AP13	VS16	1.36678	26.1126	4.25589	10.6952	5e-05	0.000145544	PF00332	PTHR16631				GO:0004553,GO:0005975	AT3G15800.1	Glycosyl hydrolase superfamily protein	LOC_Os02g10660.1	glycosyl hydrolases family 17, putative, expressed
Pavir.Aa03040	Chr01a_provisional_V1:64142828-64146902	AP13	VS16	0.263823	3.41385	3.69375	3.24942	0.028	0.0458856
Pavir.Aa03051	Chr01a_provisional_V1:64405778-64406912	AP13	VS16	0.687688	0	-999	nan	5e-05	0.000145544	PF07762								LOC_Os03g40040.1	expressed protein
Pavir.Aa03054	Chr01a_provisional_V1:64657842-64661722	AP13	VS16	129.03	93.1779	-0.469648	-1.37738	0.0251	0.0415562	PF03219				K03301	GO:0005471,GO:0005524,GO:0006810,GO:0016021	AT1G80300.1	nucleotide transporter 1	LOC_Os02g11740.1	plastidic ATP/ADP-transporter, putative, expressed
Pavir.Aa03056	Chr01a_provisional_V1:64669314-64670511	AP13	VS16	0.730328	0.15901	-2.19942	-2.1188	0.01935	0.0328358
Pavir.Aa03061	Chr01a_provisional_V1:64879448-64879900	AP13	VS16	1.80743	6.45399	1.83625	4.51217	0.00045	0.00111519
Pavir.Aa03066	Chr01a_provisional_V1:65060361-65065166	AP13	VS16	1.64034	4.65745	1.50555	3.8528	5e-05	0.000145544	PF08743	PTHR16140	KOG2866				AT1G51130.1	Nse4, component of Smc5/6 DNA repair complex	LOC_Os02g10090.1	expressed protein
Pavir.Aa03070	Chr01a_provisional_V1:65081656-65083712	AP13	VS16	95.2604	68.6657	-0.472286	-1.75042	0.0156	0.0270334	PF00581	PTHR13253:SF26,PTHR13253	KOG1530				AT4G35770.1	Rhodanese/Cell cycle control phosphatase superfamily protein	LOC_Os06g50930.1	rhodanese-like domain containing protein, putative, expressed
Pavir.Aa03072	Chr01a_provisional_V1:65091051-65094103	AP13	VS16	3.58908	1.63124	-1.13765	-2.82409	5e-05	0.000145544	PF00646					GO:0005515	AT5G56370.1	F-box/RNI-like/FBD-like domains-containing protein	LOC_Os10g03760.1	OsFBX350 - F-box domain containing protein, expressed
Pavir.Aa03073	Chr01a_provisional_V1:65095753-65096784	AP13	VS16	105.381	52.8937	-0.994443	-3.9085	5e-05	0.000145544	PF04419						AT4G13615.1	Uncharacterised protein family SERF	LOC_Os05g33700.1	4F5 protein family protein, expressed
Pavir.Aa03077	Chr01a_provisional_V1:65117941-65125317	AP13	VS16	0.762522	1.93063	1.34022	3.47117	5e-05	0.000145544	PF09324,PF01369	PTHR10663:SF42,PTHR10663	KOG0929			GO:0005086,GO:0032012,GO:0005622	AT4G38200.1	SEC7-like guanine nucleotide exchange family protein	LOC_Os03g14260.1	guanine nucleotide exchange family protein, putative, expressed
Pavir.Aa03084	Chr01a_provisional_V1:65202356-65204115	AP13	VS16	69.5713	30.877	-1.17196	-4.92219	5e-05	0.000145544	PF08534	PTHR10430	KOG0541			GO:0016209,GO:0016491,GO:0055114	AT3G52960.1	Thioredoxin superfamily protein	LOC_Os02g09940.1	peroxiredoxin, putative, expressed
Pavir.Aa03086	Chr01a_provisional_V1:65235206-65248390	AP13	VS16	1.28899	0.267749	-2.26729	-4.73561	5e-05	0.000145544	PF08616	PTHR14095	KOG2562				AT1G54450.1	Calcium-binding EF-hand family protein	LOC_Os02g09840.1	serine/threonine-protein phosphatase 2A regulatory subunit B subunitbeta, putative, expressed
Pavir.Aa03087	Chr01a_provisional_V1:65257491-65269321	AP13	VS16	1.58463	2.58032	0.703401	1.94993	0.00165	0.00362345	PF05964					GO:0005634	AT3G01460.1	methyl-CPG-binding domain 9	LOC_Os02g09910.1	PHD-finger domain containing protein, putative, expressed
Pavir.Aa03091	Chr01a_provisional_V1:65302793-65304427	AP13	VS16	0.758609	0.166663	-2.18642	-1.50684	0.0041	0.00819983	PF00097	PTHR22763					AT5G15820.1	RING/U-box superfamily protein	LOC_Os02g09820.1	zinc finger, C3HC4 type domain containing protein, expressed
Pavir.Aa03092	Chr01a_provisional_V1:65306874-65310466	AP13	VS16	8.72622	5.6218	-0.634324	-1.82968	0.00105	0.00240585	PF01490	PTHR22950	KOG1305				AT3G30390.1	Transmembrane amino acid transporter family protein	LOC_Os02g09810.1	amino acid transporter, putative, expressed
Pavir.Aa03098	Chr01a_provisional_V1:65353481-65363051	AP13	VS16	2.67986	9.79448	1.86981	5.72144	5e-05	0.000145544	PF00005,PF00664	PTHR24221:SF96,PTHR24221	KOG0055			GO:0005524,GO:0016887,GO:0042626,GO:0006810,GO:0055085,GO:0016021	AT3G28345.1	ABC transporter family protein	LOC_Os02g09720.1	multidrug resistance protein, putative, expressed
Pavir.Aa03102	Chr01a_provisional_V1:65428076-65429383	AP13	VS16	13.7527	6.75314	-1.02608	-3.33117	5e-05	0.000145544	PF00847					GO:0003700,GO:0006355	AT1G50640.1	ethylene responsive element binding factor 3	LOC_Os02g09650.1	AP2 domain containing protein, expressed
Pavir.Aa03103	Chr01a_provisional_V1:65429580-65433431	AP13	VS16	0.244574	0.795461	1.70152	2.53807	0.00125	0.00281786
Pavir.Aa03104	Chr01a_provisional_V1:65434109-65438045	AP13	VS16	1.86552	4.89304	1.39115	3.7014	5e-05	0.000145544	PF05627								LOC_Os02g09630.1	GA20292-PA, putative, expressed
Pavir.Aa03109	Chr01a_provisional_V1:65461569-65465485	AP13	VS16	2.98502	1.41901	-1.07285	-2.6171	5e-05	0.000145544	PF00931	PTHR23155:SF121,PTHR23155				GO:0043531	AT3G07040.1	NB-ARC domain-containing disease resistance protein	LOC_Os10g41900.1	mla1, putative, expressed
Pavir.Aa03113	Chr01a_provisional_V1:65489413-65491099	AP13	VS16	162.813	99.6858	-0.707759	-2.80408	0.00015	0.000408167	PF01165					GO:0003735,GO:0006412,GO:0005622,GO:0005840	AT3G27160.1	Ribosomal protein S21 family protein	LOC_Os02g09590.1	ribosome, putative, expressed
Pavir.Aa03114	Chr01a_provisional_V1:65506168-65507878	AP13	VS16	15.3951	26.5588	0.786721	3.07262	0.00045	0.00111519	PF08240	PTHR11695:SF285,PTHR11695				GO:0016491,GO:0055114	AT3G19450.1	GroES-like zinc-binding alcohol dehydrogenase family protein	LOC_Os02g09490.1	dehydrogenase, putative, expressed
Pavir.Aa03115	Chr01a_provisional_V1:65512956-65515841	AP13	VS16	118.984	78.43	-0.601296	-2.10841	0.00215	0.00459919	PF12263						AT2G15290.1	translocon at inner membrane of chloroplasts 21	LOC_Os02g09470.1	tic21, putative, expressed
Pavir.Aa03116	Chr01a_provisional_V1:65518524-65529597	AP13	VS16	2.19361	0.441069	-2.31423	-3.09351	0.00055	0.00133903	PF01894		KOG3267				AT1G21065.1		LOC_Os02g09460.1	GA16396-PA, putative, expressed
Pavir.Aa03118	Chr01a_provisional_V1:65529962-65533667	AP13	VS16	41.6441	17.0402	-1.28917	-3.89648	5e-05	0.000145544	PF09335						AT4G13150.1		LOC_Os02g09440.1	expressed protein
Pavir.Aa03123	Chr01a_provisional_V1:65561619-65562428	AP13	VS16	2.03251	3.77612	0.893642	2.12111	0.0091	0.016756	PF00067	PTHR25943:SF170,PTHR25943				GO:0005506,GO:0009055,GO:0016705,GO:0020037,GO:0055114	AT1G13080.1	cytochrome P450, family 71, subfamily B, polypeptide 2	LOC_Os02g09200.1	cytochrome P450 71D10, putative, expressed
Pavir.Aa03126	Chr01a_provisional_V1:65584808-65589401	AP13	VS16	31.761	4.777	-2.73308	-8.56642	5e-05	0.000145544	PF03030					GO:0004427,GO:0009678,GO:0015992,GO:0016020	AT1G15690.2	Inorganic H pyrophosphatase family protein	LOC_Os02g09150.2	inorganic H+ pyrophosphatase, putative, expressed
Pavir.Aa03128	Chr01a_provisional_V1:65595418-65597415	AP13	VS16	11.5673	6.52913	-0.825091	-2.64476	0.0001	0.000279569							AT4G37090.1		LOC_Os02g09380.1	expressed protein
Pavir.Aa03130	Chr01a_provisional_V1:65604084-65607408	AP13	VS16	56.847	8.04168	-2.82151	-9.27262	5e-05	0.000145544	PF03030					GO:0004427,GO:0009678,GO:0015992,GO:0016020	AT1G15690.1	Inorganic H pyrophosphatase family protein	LOC_Os02g09150.1	inorganic H+ pyrophosphatase, putative, expressed
Pavir.Aa03136	Chr01a_provisional_V1:65746466-65748204	AP13	VS16	3.66904	0.89114	-2.04168	-4.22025	5e-05	0.000145544		PTHR19324:SF4,PTHR19324					AT4G24290.2	MAC/Perforin domain-containing protein	LOC_Os07g07194.1	MAC/Perforin domain containing protein, putative, expressed
Pavir.Aa03137	Chr01a_provisional_V1:65759735-65761506	AP13	VS16	5.77388	33.0825	2.51845	6.60948	5e-05	0.000145544
Pavir.Aa03139	Chr01a_provisional_V1:65783292-65787524	AP13	VS16	103.711	62.3689	-0.733668	-2.74538	5e-05	0.000145544	PF02575						AT2G24020.1	Uncharacterised BCR, YbaB family COG0718	LOC_Os02g08380.1	CR084 protein, putative, expressed
Pavir.Aa03141	Chr01a_provisional_V1:65800872-65803724	AP13	VS16	2.12946	0	-999	nan	5e-05	0.000145544
Pavir.Aa03143	Chr01a_provisional_V1:65810115-65814673	AP13	VS16	1.79398	0.0796278	-4.49375	-4.6433	5e-05	0.000145544	PF00170	PTHR22952:SF6,PTHR22952				GO:0003700,GO:0043565,GO:0046983,GO:0006355	AT5G24800.1	basic leucine zipper 9	LOC_Os02g07840.1	bZIP transcription factor domain containing protein, expressed
Pavir.Aa03146	Chr01a_provisional_V1:65853936-65856565	AP13	VS16	26.8053	0.881024	-4.9272	-7.62868	5e-05	0.000145544	PF02201					GO:0005515	AT3G03590.1	SWIB/MDM2 domain superfamily protein	LOC_Os02g03730.1	SWIB/MDM2 domain containing protein, expressed
Pavir.Aa03147	Chr01a_provisional_V1:65868292-65870273	AP13	VS16	62.0783	107.821	0.796477	2.31645	0.0003	0.000769735	PF03106					GO:0003700,GO:0043565,GO:0006355	AT2G25000.1	WRKY DNA-binding protein 60	LOC_Os02g08440.1	WRKY71, expressed
Pavir.Aa03150	Chr01a_provisional_V1:65893993-65899872	AP13	VS16	7.37878	5.34577	-0.464986	-1.46747	0.01615	0.0278946	PF10431,PF07724,PF02861,PF00004	PTHR11638:SF18,PTHR11638	KOG1051			GO:0005524,GO:0008134,GO:0006355,GO:0019538,GO:0016887	AT2G25140.1	casein lytic proteinase B4	LOC_Os02g08490.1	chaperone protein clpB 1, putative, expressed
Pavir.Aa03155	Chr01a_provisional_V1:65935084-65938025	AP13	VS16	26.5403	15.5893	-0.767628	-2.85753	0.0003	0.000769735	PF00227	PTHR11599:SF7,PTHR11599	KOG0180	3.4.25.1	K02735	GO:0004298,GO:0051603,GO:0005839	AT1G21720.1	proteasome beta subunit C1	LOC_Os02g08520.1	peptidase, T1 family, putative, expressed
Pavir.Aa03156	Chr01a_provisional_V1:65941038-65944435	AP13	VS16	1.19559	0.628394	-0.927978	-1.83424	0.0057	0.010996	PF00069	PTHR24420:SF449,PTHR24420	KOG1187			GO:0004672,GO:0005524,GO:0006468	AT2G25220.1	Protein kinase superfamily protein	LOC_Os02g08530.1	protein kinase family protein, putative, expressed
Pavir.Aa03160	Chr01a_provisional_V1:65973775-65976955	AP13	VS16	63.6692	34.5593	-0.88152	-3.0349	5e-05	0.000145544	PF03791,PF03790,PF03789,PF00046	PTHR11850:SF15,PTHR11850	KOG0773			GO:0003700,GO:0043565,GO:0006355,GO:0003677,GO:0005634	AT5G25220.2	KNOTTED1-like homeobox gene 3	LOC_Os02g08544.1	homeobox protein knotted-1, putative, expressed
Pavir.Aa03161	Chr01a_provisional_V1:65977074-65978356	AP13	VS16	34.5355	15.4346	-1.16191	-4.04418	5e-05	0.000145544									LOC_Os02g09050.1	expressed protein
Pavir.Aa03166	Chr01a_provisional_V1:66193641-66194791	AP13	VS16	15.4497	10.3344	-0.580119	-1.9436	0.0074	0.0139253							AT1G78995.1		LOC_Os02g04550.1	expressed protein
Pavir.Aa03170	Chr01a_provisional_V1:66276802-66277428	AP13	VS16	5.31923	13.633	1.35781	4.94776	0.0003	0.000769735
Pavir.Aa03171	Chr01a_provisional_V1:66277737-66279162	AP13	VS16	2.19078	5.04916	1.2046	3.08172	5e-05	0.000145544
Pavir.Aa03174	Chr01a_provisional_V1:66312304-66314889	AP13	VS16	17.382	12.3986	-0.48741	-1.65138	0.0132	0.0232845	PF07819					GO:0016788,GO:0006505,GO:0006886,GO:0031227	AT5G17670.1	alpha/beta-Hydrolases superfamily protein	LOC_Os02g03720.1	expressed protein
Pavir.Aa03175	Chr01a_provisional_V1:66315048-66318307	AP13	VS16	6.51545	2.25197	-1.53268	-4.26347	5e-05	0.000145544									LOC_Os03g04760.1	expressed protein
Pavir.Aa03176	Chr01a_provisional_V1:66318474-66318930	AP13	VS16	41.074	20.3121	-1.01588	-6.19464	0.00065	0.00156057	PF02201	PTHR13844				GO:0005515	AT4G34290.1	SWIB/MDM2 domain superfamily protein	LOC_Os02g03730.1	SWIB/MDM2 domain containing protein, expressed
Pavir.Aa03177	Chr01a_provisional_V1:66319177-66320119	AP13	VS16	0.560381	1.34608	1.26428	2.08093	0.00955	0.0174893							AT5G60540.1	pyridoxine biosynthesis 2	LOC_Os02g03740.1	pyridoxal biosynthesis protein PDX2, putative, expressed
Pavir.Aa03179	Chr01a_provisional_V1:66411568-66412899	AP13	VS16	6.06852	0.170239	-5.15571	-6.19709	0.0002	0.000531302	PF01370	PTHR10366:SF9,PTHR10366				GO:0003854,GO:0016616,GO:0006694,GO:0055114,GO:0003824,GO:0050662,GO:0044237	AT1G15950.1	cinnamoyl coa reductase 1	LOC_Os02g08420.1	cinnamoyl CoA reductase, putative, expressed
Pavir.Aa03183	Chr01a_provisional_V1:66472946-66474685	AP13	VS16	0.311093	0.683686	1.13599	1.69353	0.01375	0.0241476	PF00249	PTHR10641	KOG0048			GO:0003677	AT5G57620.1	myb domain protein 36	LOC_Os09g26170.1	MYB family transcription factor, putative, expressed
Pavir.Aa03184	Chr01a_provisional_V1:66527043-66537503	AP13	VS16	3.16104	4.40621	0.479138	1.35859	0.02805	0.0459484	PF05687,PF01373					GO:0016161,GO:0000272	AT5G45300.1	beta-amylase 2	LOC_Os02g03690.1	beta-amylase, putative, expressed
Pavir.Aa03188	Chr01a_provisional_V1:66545369-66546700	AP13	VS16	0.687918	1.44236	1.06812	2.0248	0.00365	0.00738851		PTHR14493:SF7,PTHR14493	KOG1100				AT1G10650.2	SBP (S-ribonuclease binding protein) family protein	LOC_Os02g03760.1	expressed protein
Pavir.Aa03189	Chr01a_provisional_V1:66557001-66561793	AP13	VS16	0.9553	2.28853	1.26039	2.98921	0.0001	0.000279569							AT5G62960.1		LOC_Os02g03790.1	expressed protein
Pavir.Aa03195	Chr01a_provisional_V1:66617241-66620811	AP13	VS16	0.429904	2.28342	2.40911	4.77727	5e-05	0.000145544							AT2G40630.1	Uncharacterised conserved protein (UCP030365)	LOC_Os02g03940.1	expressed protein
Pavir.Aa03196	Chr01a_provisional_V1:66627411-66630991	AP13	VS16	1.03321	2.14112	1.05124	2.20634	0.0017	0.00372288		PTHR14593:SF2,PTHR14593					AT3G33530.3	Transducin family protein / WD-40 repeat family protein	LOC_Os02g04440.2	transducin family protein, putative, expressed
Pavir.Aa03199	Chr01a_provisional_V1:66656926-66660813	AP13	VS16	6.2637	14.629	1.22374	3.51642	5e-05	0.000145544	PF00134	PTHR10026:SF10,PTHR10026	KOG0834				AT5G45190.1	Cyclin family protein	LOC_Os02g04010.2	cyclin-T1-1, putative, expressed
Pavir.Aa03201	Chr01a_provisional_V1:66672468-66673752	AP13	VS16	7.19063	1.99767	-1.8478	-4.94054	5e-05	0.000145544	PF00227	PTHR11599:SF12,PTHR11599				GO:0004298,GO:0051603,GO:0005839	AT5G42790.1	proteasome alpha subunit F1	LOC_Os02g04100.1	peptidase, T1 family, putative, expressed
Pavir.Aa03202	Chr01a_provisional_V1:66675555-66676710	AP13	VS16	0.911155	2.47383	1.44098	2.89114	0.0004	0.00100113	PF00026	PTHR13683				GO:0004190,GO:0006508	AT1G05840.1	Eukaryotic aspartyl protease family protein	LOC_Os02g27360.2	aspartic proteinase-like protein 2 precursor, putative, expressed
Pavir.Aa03203	Chr01a_provisional_V1:66677947-66681452	AP13	VS16	17.7541	7.52911	-1.2376	-4.08778	5e-05	0.000145544	PF05705	PTHR12265	KOG2521				AT2G18245.1	alpha/beta-Hydrolases superfamily protein	LOC_Os02g04110.1	expressed protein
Pavir.Aa03204	Chr01a_provisional_V1:66681671-66684747	AP13	VS16	1.16523	2.19314	0.912387	1.72499	0.00395	0.00792797	PF01467	PTHR24702				GO:0016779,GO:0009058	AT2G18250.1	4-phosphopantetheine adenylyltransferase	LOC_Os02g04120.1	cytidylyltransferase domain containing protein, expressed
Pavir.Aa03205	Chr01a_provisional_V1:66692163-66697172	AP13	VS16	0.249138	1.33976	2.42696	4.31719	5e-05	0.000145544	PF02910,PF00890	PTHR11632:SF6,PTHR11632	KOG2403	1.4.3.16	K00278	GO:0009055,GO:0016491,GO:0055114	AT5G14760.1	L-aspartate oxidase	LOC_Os02g04170.1	L-aspartate oxidase 1, putative, expressed
Pavir.Aa03208	Chr01a_provisional_V1:66712781-66720738	AP13	VS16	0.348667	1.53166	2.13517	3.26749	5e-05	0.000145544	PF00069	PTHR24055:SF69,PTHR24055	KOG0660			GO:0004672,GO:0005524,GO:0006468	AT3G18040.1	MAP kinase 9	LOC_Os02g04230.1	CGMC_MAPKCMGC_2.7 - CGMC includes CDA, MAPK, GSK3, and CLKC kinases, expressed
Pavir.Aa03209	Chr01a_provisional_V1:66722384-66724815	AP13	VS16	0	0.694808	999	nan	5e-05	0.000145544	PF00069	PTHR11042:SF23,PTHR11042				GO:0004672,GO:0005524,GO:0006468	AT1G02970.1	WEE1 kinase homolog	LOC_Os02g04240.1	wee1-like protein kinase, putative, expressed
Pavir.Aa03216	Chr01a_provisional_V1:66779369-66790738	AP13	VS16	5.08056	12.5515	1.3048	4.06013	5e-05	0.000145544	PF08214,PF00569,PF02135	PTHR13808	KOG1778			GO:0008270,GO:0003712,GO:0004402,GO:0006355,GO:0005634	AT1G79000.2	histone acetyltransferase of the CBP family 1	LOC_Os02g04490.1	histone acetyltransferase HAC1, putative, expressed
Pavir.Aa03221	Chr01a_provisional_V1:66809536-66812972	AP13	VS16	89.3426	66.0342	-0.436134	-1.44701	0.0264	0.0435091	PF00481	PTHR13832:SF186,PTHR13832	KOG0698			GO:0003824	AT4G31750.1	HOPW1-1-interacting 2	LOC_Os02g05630.1	protein phosphatase 2C, putative, expressed
Pavir.Aa03223	Chr01a_provisional_V1:66832230-66835697	AP13	VS16	16.0713	6.49514	-1.30705	-3.81669	5e-05	0.000145544	PF00249					GO:0003677	AT3G13040.1	myb-like HTH transcriptional regulator family protein	LOC_Os02g04640.1	Myb-like DNA-binding domain containing protein, putative, expressed
Pavir.Aa03225	Chr01a_provisional_V1:66850732-66855719	AP13	VS16	0.514696	2.02258	1.9744	4.04992	5e-05	0.000145544	PF03110					GO:0003677,GO:0005634	AT5G43270.1	squamosa promoter binding protein-like 2	LOC_Os02g04680.2	OsSPL3 - SBP-box gene family member, expressed
Pavir.Aa03227	Chr01a_provisional_V1:66856839-66870288	AP13	VS16	0.223756	1.74655	2.96451	5.14401	5e-05	0.000145544	PF00432	PTHR11764:SF3,PTHR11764	KOG0497			GO:0003824	AT2G07050.1	cycloartenol synthase 1	LOC_Os02g04710.1	cycloartenol synthase, putative, expressed
Pavir.Aa03229	Chr01a_provisional_V1:66897228-66897816	AP13	VS16	23.809	10.9892	-1.11542	-4.10679	5e-05	0.000145544	PF02391	PTHR23404,PTHR23404:SF2	KOG3307	2.-.-.-	K03635	GO:0006777	AT2G43760.1	molybdopterin biosynthesis MoaE family protein	LOC_Os02g04740.1	molybdenum cofactor synthesis protein 2 large subunit, putative, expressed
Pavir.Aa03230	Chr01a_provisional_V1:66903120-66904035	AP13	VS16	2.20561	4.57117	1.05139	1.73804	0.0035	0.00711194	PF06094						AT4G31310.1	AIG2-like (avirulence induced gene) family protein	LOC_Os02g04800.1	AIG2-like family domain containing protein, expressed
Pavir.Aa03232	Chr01a_provisional_V1:66919811-66929809	AP13	VS16	2.64143	5.96771	1.17586	3.36654	5e-05	0.000145544	PF10509,PF00288	PTHR10457:SF6,PTHR10457	KOG0631	2.7.1.46	K12446	GO:0005524	AT4G16130.1	arabinose kinase	LOC_Os02g04840.1	GHMP kinases ATP-binding protein, putative, expressed
Pavir.Aa03234	Chr01a_provisional_V1:66938110-66938897	AP13	VS16	1.27972	2.38506	0.898199	1.80845	0.02955	0.0481473							AT1G33410.2	SUPPRESSOR OF AUXIN RESISTANCE1	LOC_Os02g04970.1	expressed protein
Pavir.Aa03239	Chr01a_provisional_V1:66956522-66961604	AP13	VS16	6.24288	8.55247	0.454128	1.44064	0.02215	0.0371201		PTHR13205:SF4,PTHR13205	KOG2468	2.7.1.108	K00902		AT3G45040.1	phosphatidate cytidylyltransferase family protein	LOC_Os02g05320.1	phosphatidate cytidylyltransferase family protein, putative, expressed
Pavir.Aa03240	Chr01a_provisional_V1:66965691-66977590	AP13	VS16	0.199015	1.1259	2.50013	5.33511	5e-05	0.000145544
Pavir.Aa03241	Chr01a_provisional_V1:66978951-66982241	AP13	VS16	2.74946	5.71029	1.05442	3.12622	5e-05	0.000145544							AT4G31570.1		LOC_Os02g38480.1	expressed protein
Pavir.Aa03243	Chr01a_provisional_V1:66994774-66998158	AP13	VS16	0.794704	3.60686	2.18225	3.13742	5e-05	0.000145544
Pavir.Aa03246	Chr01a_provisional_V1:67007966-67010363	AP13	VS16	50.1808	3.97142	-3.65941	-11.2568	5e-05	0.000145544	PF00270	PTHR24031:SF46,PTHR24031	KOG0341			GO:0003676,GO:0005524,GO:0008026	AT5G51280.1	DEAD-box protein abstrakt, putative
Pavir.Aa03253	Chr01a_provisional_V1:67073321-67074962	AP13	VS16	27.8178	18.7941	-0.565728	-2.47123	0.01185	0.021165
Pavir.Aa03254	Chr01a_provisional_V1:67078121-67081271	AP13	VS16	1.68962	1.03793	-0.702993	-1.71751	0.00615	0.0117834	PF00069,PF08263,PF00560	PTHR24420:SF478,PTHR24420	KOG1187			GO:0004672,GO:0005524,GO:0006468,GO:0005515	AT1G72300.1	Leucine-rich receptor-like protein kinase family protein	LOC_Os02g05910.1	phytosulfokine receptor precursor, putative, expressed
Pavir.Aa03255	Chr01a_provisional_V1:67084154-67087945	AP13	VS16	0.443989	2.16987	2.28901	4.95326	5e-05	0.000145544	PF08263,PF00560,PF07714	PTHR24420:SF672,PTHR24420	KOG0472			GO:0004672,GO:0005524,GO:0006468,GO:0005515	AT1G72300.1	Leucine-rich receptor-like protein kinase family protein	LOC_Os02g05930.1	phytosulfokine receptor precursor, putative, expressed
Pavir.Aa03258	Chr01a_provisional_V1:67109510-67109962	AP13	VS16	100.788	43.2839	-1.21942	-6.28724	5e-05	0.000145544	PF00240	PTHR10666	KOG0005			GO:0005515	AT4G05320.2	polyubiquitin 10	LOC_Os06g46770.1	ubiquitin family protein, putative, expressed
Pavir.Aa03264	Chr01a_provisional_V1:67164067-67164913	AP13	VS16	0.592459	3.80608	2.68352	4.76407	5e-05	0.000145544	PF01380					GO:0005529,GO:0005975	AT3G54690.1	Sugar isomerase (SIS) family protein	LOC_Os02g06360.1	uncharacterized protein CPn_0526/CP_0226/CPj0526/CpB0547, putative, expressed
Pavir.Aa03265	Chr01a_provisional_V1:67166568-67169518	AP13	VS16	21.4985	9.83226	-1.12864	-4.03955	5e-05	0.000145544	PF08536						AT1G71260.1	WHIRLY 2	LOC_Os02g06370.1	whirly transcription factor domain containing protein, expressed
Pavir.Aa03267	Chr01a_provisional_V1:67175335-67180670	AP13	VS16	0.951895	1.51607	0.671457	1.55685	0.0144	0.0251612	PF10250						AT3G26370.1	O-fucosyltransferase family protein	LOC_Os02g06400.1	growth regulator related protein, putative, expressed
Pavir.Aa03277	Chr01a_provisional_V1:67242109-67242655	AP13	VS16	9.45957	4.42697	-1.09546	-3.36147	0.00065	0.00156057	PF12609						AT4G10270.1	Wound-responsive family protein	LOC_Os02g06560.1	wound induced protein, putative, expressed
Pavir.Aa03278	Chr01a_provisional_V1:67244478-67247540	AP13	VS16	5.31549	1.50058	-1.82468	-4.93517	5e-05	0.000145544	PF00069,PF03822	PTHR24346:SF45,PTHR24346	KOG0583			GO:0004672,GO:0005524,GO:0006468,GO:0007165	AT5G07070.1	CBL-interacting protein kinase 2	LOC_Os02g06570.1	CAMK_KIN1/SNF1/Nim1_like.13 - CAMK includes calcium/calmodulin depedent protein kinases, expressed
Pavir.Aa03280	Chr01a_provisional_V1:67268566-67274584	AP13	VS16	13.6314	20.6624	0.600074	1.82418	0.00115	0.00261121	PF00642					GO:0003676,GO:0008270	AT3G21810.1	Zinc finger C-x8-C-x5-C-x3-H type family protein	LOC_Os02g06584.2	zinc finger C-x8-C-x5-C-x3-H type family protein, expressed
Pavir.Aa03281	Chr01a_provisional_V1:67274980-67280577	AP13	VS16	3.55249	8.51222	1.26071	3.70796	5e-05	0.000145544							AT3G21810.1	Zinc finger C-x8-C-x5-C-x3-H type family protein	LOC_Os02g06584.2	zinc finger C-x8-C-x5-C-x3-H type family protein, expressed
Pavir.Aa03284	Chr01a_provisional_V1:67288188-67295231	AP13	VS16	2104.78	1083.18	-0.958395	-2.26239	5e-05	0.000145544	PF00240	PTHR10666	KOG0005			GO:0005515	AT4G05320.2	polyubiquitin 10	LOC_Os06g46770.1	ubiquitin family protein, putative, expressed
Pavir.Aa03290	Chr01a_provisional_V1:67316054-67320862	AP13	VS16	11.3156	6.94587	-0.70408	-2.26801	0.00145	0.00322085	PF03918						AT1G15220.1	cytochrome c biogenesis protein family	LOC_Os02g17520.1	cytochrome c-type biogenesis protein ccmH precursor, putative, expressed
Pavir.Aa03291	Chr01a_provisional_V1:67322521-67323143	AP13	VS16	13.5992	5.7899	-1.23191	-3.97881	5e-05	0.000145544							AT1G30260.1		LOC_Os04g53180.1	expressed protein
Pavir.Aa03293	Chr01a_provisional_V1:67334001-67342288	AP13	VS16	2.13693	4.07079	0.92977	2.75319	5e-05	0.000145544	PF00400,PF02138	PTHR13743:SF19,PTHR13743	KOG1787			GO:0005515	AT1G58230.1	binding	LOC_Os02g06720.1	WD domain containing protein, putative, expressed
Pavir.Aa03294	Chr01a_provisional_V1:67348036-67375067	AP13	VS16	0.611953	1.67787	1.45514	3.62548	5e-05	0.000145544		PTHR13743:SF23,PTHR13743					AT1G58230.1	binding	LOC_Os02g06725.1	expressed protein
Pavir.Aa03296	Chr01a_provisional_V1:67385852-67389857	AP13	VS16	6.96496	12.9007	0.889267	2.61896	5e-05	0.000145544	PF01762	PTHR11214:SF5,PTHR11214	KOG2288			GO:0008378,GO:0006486,GO:0016020	AT1G05170.2	Galactosyltransferase family protein	LOC_Os02g06840.1	galactosyltransferase, putative, expressed
Pavir.Aa03301	Chr01a_provisional_V1:67413559-67415980	AP13	VS16	10.9652	6.78749	-0.691982	-2.29808	0.0088	0.0162675	PF02338	PTHR13312					AT1G50670.1	OTU-like cysteine protease family protein	LOC_Os02g06890.1	OTU-like cysteine protease family protein, putative, expressed
Pavir.Aa03303	Chr01a_provisional_V1:67423914-67430307	AP13	VS16	0.213885	0.940304	2.13629	3.66067	5e-05	0.000145544	PF06507,PF02362,PF02309					GO:0006355,GO:0005634,GO:0003677,GO:0009725	AT1G30330.2	auxin response factor 6	LOC_Os02g06910.1	auxin response factor 6, putative, expressed
Pavir.Aa03304	Chr01a_provisional_V1:67435230-67442978	AP13	VS16	5.54734	15.442	1.477	4.60279	5e-05	0.000145544	PF00069	PTHR24420:SF433,PTHR24420	KOG1187			GO:0004672,GO:0005524,GO:0006468	AT1G16670.1	Protein kinase superfamily protein	LOC_Os02g06930.1	protein kinase, putative, expressed
Pavir.Aa03312	Chr01a_provisional_V1:67829043-67833771	AP13	VS16	15.2596	11.1828	-0.448435	-1.50114	0.01995	0.0337607	PF07200	PTHR13678:SF1,PTHR13678	KOG3270				AT3G53120.1	Modifier of rudimentary (Mod(r)) protein	LOC_Os03g08770.1	modifier of rudimentary protein, expressed
Pavir.Aa03324	Chr01a_provisional_V1:68288008-68292876	AP13	VS16	0.224401	1.45149	2.69339	3.34456	5e-05	0.000145544	PF00270	PTHR13710:SF13,PTHR13710				GO:0003676,GO:0005524,GO:0008026	AT1G10930.1	DNA helicase (RECQl4A)
Pavir.Aa03331	Chr01a_provisional_V1:68389779-68393487	AP13	VS16	4.55384	1.97204	-1.20739	-3.14422	5e-05	0.000145544									LOC_Os02g08080.1	expressed protein
Pavir.Aa03334	Chr01a_provisional_V1:68433926-68443424	AP13	VS16	3.14981	7.27539	1.20776	3.50263	5e-05	0.000145544	PF08312,PF00076,PF01805	PTHR23140	KOG0151		K12842	GO:0003676,GO:0003723,GO:0006396	AT5G25060.1	RNA recognition motif (RRM)-containing protein	LOC_Os02g08360.1	RNA recognition motif, putative, expressed
Pavir.Aa03342	Chr01a_provisional_V1:68505163-68510496	AP13	VS16	2.75563	4.0074	0.540283	1.33739	0.02	0.0338393	PF09280,PF00240,PF00627	PTHR10621	KOG0011		K10839	GO:0005515,GO:0003684,GO:0006289,GO:0043161	AT1G79650.2	Rad23 UV excision repair protein family	LOC_Os02g08300.2	RAD23 DNA repair protein, putative, expressed
Pavir.Aa03345	Chr01a_provisional_V1:68551458-68554680	AP13	VS16	17.4745	9.7799	-0.837359	-2.23486	0.0001	0.000279569		PTHR11845:SF4,PTHR11845					AT1G26160.1	Metal-dependent phosphohydrolase	LOC_Os02g08260.1	HD domain containing protein 2, putative, expressed
Pavir.Aa03346	Chr01a_provisional_V1:68555698-68561546	AP13	VS16	0.907227	0.226316	-2.00312	-2.95906	0.0002	0.000531302	PF00069	PTHR24361:SF72,PTHR24361	KOG0582			GO:0004672,GO:0005524,GO:0006468	AT5G14720.1	Protein kinase superfamily protein	LOC_Os02g08240.1	STE_PAK_Ste20_STLK.1 - STE kinases include homologs to sterile 7, sterile 11 and sterile 20 from yeast, expressed
Pavir.Aa03347	Chr01a_provisional_V1:68589528-68595251	AP13	VS16	0.998317	2.35983	1.24111	2.867	5e-05	0.000145544	PF12076,PF04116	PTHR11863:SF22,PTHR11863				GO:0005506,GO:0016491,GO:0006633,GO:0055114	AT5G57800.1	Fatty acid hydroxylase superfamily	LOC_Os02g08230.1	WAX2, putative, expressed
Pavir.Aa03350	Chr01a_provisional_V1:68670043-68672968	AP13	VS16	2.47596	0.972796	-1.34778	-2.13219	0.00115	0.00261121
Pavir.Aa03353	Chr01a_provisional_V1:68678699-68680469	AP13	VS16	50.8401	32.3063	-0.65415	-2.63381	0.0008	0.00188214	PF00584	PTHR12309	KOG3498		K07342	GO:0006605,GO:0006886,GO:0016020	AT5G50460.1	secE/sec61-gamma protein transport protein	LOC_Os02g08180.1	protein transport protein SEC61 subunit gamma, putative, expressed
Pavir.Aa03356	Chr01a_provisional_V1:68711399-68716360	AP13	VS16	24.4025	12.9637	-0.912547	-3.04294	5e-05	0.000145544	PF02782,PF00370	PTHR10196:SF8,PTHR10196	KOG2517			GO:0016773,GO:0005975	AT4G30310.2	FGGY family of carbohydrate kinase	LOC_Os02g08130.1	FGGY family of carbohydrate kinases, putative, expressed
Pavir.Aa03358	Chr01a_provisional_V1:68732601-68732944	AP13	VS16	93.1933	41.6877	-1.1606	-6.73852	5e-05	0.000145544	PF00037				K02691	GO:0009055,GO:0051536	ATCG01060.1	iron-sulfur cluster binding;electron carriers;4 iron, 4 sulfur cluster binding	LOC_Os10g21406.1	photosystem I iron-sulfur center, putative, expressed
Pavir.Aa03359	Chr01a_provisional_V1:68735063-68738182	AP13	VS16	5.92468	32.6985	2.46441	7.95658	5e-05	0.000145544	PF03953,PF00091	PTHR11588	KOG1375		K07375	GO:0051258,GO:0043234,GO:0003924,GO:0005525,GO:0006184	AT5G23860.1	tubulin beta 8	LOC_Os02g07060.1	tubulin/FtsZ domain containing protein, putative, expressed
Pavir.Aa03360	Chr01a_provisional_V1:68749556-68751055	AP13	VS16	35.0877	22.5748	-0.636253	-2.25345	0.00125	0.00281786	PF06203,PF00643					GO:0008270,GO:0005622,GO:0005515	AT5G57660.1	CONSTANS-like 5	LOC_Os02g08150.1	CCT/B-box zinc finger protein, putative, expressed
Pavir.Aa03363	Chr01a_provisional_V1:68776012-68778587	AP13	VS16	0.416703	1.25888	1.59505	2.95331	5e-05	0.000145544	PF04783,PF04782	PTHR21450					AT2G19090.1	Protein of unknown function (DUF630 and DUF632)	LOC_Os02g07850.1	DUF630/DUF632 domains containing protein, putative, expressed
Pavir.Aa03367	Chr01a_provisional_V1:68823418-68826229	AP13	VS16	28.8951	18.3698	-0.653486	-2.19199	0.0008	0.00188214	PF07714	PTHR23257:SF82,PTHR23257	KOG0192			GO:0004672,GO:0005524,GO:0006468	AT2G24360.1	Protein kinase superfamily protein	LOC_Os02g07790.1	serine/threonine-protein kinase HT1, putative, expressed
Pavir.Aa03368	Chr01a_provisional_V1:68826712-68830083	AP13	VS16	3.72546	5.3565	0.523873	1.50402	0.0243	0.0403488	PF03110					GO:0003677,GO:0005634	AT5G43270.1	squamosa promoter binding protein-like 2	LOC_Os06g45310.1	OsSPL11 - SBP-box gene family member, expressed
Pavir.Aa03369	Chr01a_provisional_V1:68845586-68848440	AP13	VS16	4.99288	9.29527	0.896623	2.80023	5e-05	0.000145544	PF00249					GO:0003677	AT1G79430.2	Homeodomain-like superfamily protein	LOC_Os02g07770.1	Myb transcription factor, putative, expressed
Pavir.Aa03370	Chr01a_provisional_V1:68852017-68856532	AP13	VS16	0.263913	1.48772	2.49497	4.62581	5e-05	0.000145544	PF00171	PTHR11699:SF49,PTHR11699				GO:0016491,GO:0008152,GO:0055114	AT1G79440.1	aldehyde dehydrogenase 5F1	LOC_Os02g07760.1	aldehyde dehydrogenase, putative, expressed
Pavir.Aa03375	Chr01a_provisional_V1:68912342-68919235	AP13	VS16	1.82569	6.9313	1.92468	4.97147	5e-05	0.000145544	PF00067	PTHR25943:SF143,PTHR25943	KOG0157			GO:0005506,GO:0009055,GO:0016705,GO:0020037,GO:0055114	AT4G15110.1	cytochrome P450, family 97, subfamily B, polypeptide 3	LOC_Os02g07680.1	cytochrome P450, putative, expressed
Pavir.Aa03379	Chr01a_provisional_V1:68954665-68957135	AP13	VS16	0.960458	2.31924	1.27186	2.48338	0.00195	0.0042121	PF00403					GO:0046872,GO:0030001	AT5G44790.1	copper-exporting ATPase / responsive-to-antagonist 1 / copper-transporting ATPase (RAN1)	LOC_Os02g07630.1	copper-transporting ATPase, putative, expressed
Pavir.Aa03386	Chr01a_provisional_V1:69006218-69010448	AP13	VS16	16.9155	10.1921	-0.730888	-2.3568	0.00015	0.000408167	PF01535	PTHR24015					AT2G35130.1	Tetratricopeptide repeat (TPR)-like superfamily protein	LOC_Os02g07360.1	pentatricopeptide containing protein, putative, expressed
Pavir.Aa03387	Chr01a_provisional_V1:69010448-69016880	AP13	VS16	4.06215	13.0118	1.67951	5.17159	5e-05	0.000145544	PF00459	PTHR20854:SF10,PTHR20854	KOG2951	3.1.3.25	K01092	GO:0046854	AT1G31190.1	myo-inositol monophosphatase like 1	LOC_Os02g07350.1	inositol-1-monophosphatase, putative, expressed
Pavir.Aa03388	Chr01a_provisional_V1:69020479-69025225	AP13	VS16	281.234	80.9607	-1.79648	-5.19572	5e-05	0.000145544	PF00162	PTHR11406	KOG1367	2.7.2.3	K00927	GO:0004618,GO:0006096	AT1G79550.1	phosphoglycerate kinase	LOC_Os02g07260.1	phosphoglycerate kinase protein, putative, expressed
Pavir.Aa03390	Chr01a_provisional_V1:69027522-69028028	AP13	VS16	28.9986	6.61877	-2.13135	-7.66139	5e-05	0.000145544	PF00828	PTHR11721	KOG1742				AT1G70600.1	Ribosomal protein L18e/L15 superfamily protein	LOC_Os07g42170.1	60S ribosomal protein, putative, expressed
Pavir.Aa03393	Chr01a_provisional_V1:69036800-69038736	AP13	VS16	4.18159	2.37269	-0.817528	-2.07083	0.00535	0.0103873	PF08615	PTHR21726			K10745		AT2G39440.1		LOC_Os02g07240.1	expressed protein
Pavir.Aa03394	Chr01a_provisional_V1:69039385-69042667	AP13	VS16	75.9695	53.7041	-0.500389	-1.84785	0.00985	0.0179623	PF03900,PF01379	PTHR11557	KOG2892	2.5.1.61	K01749	GO:0033014	AT5G08280.1	hydroxymethylbilane synthase	LOC_Os02g07230.1	porphobilinogen deaminase, chloroplast precursor, putative, expressed
Pavir.Aa03395	Chr01a_provisional_V1:69048693-69051080	AP13	VS16	12.6378	9.03447	-0.484233	-1.59339	0.02015	0.0340663	PF00254	PTHR10516:SF121,PTHR10516	KOG0544			GO:0006457	AT4G19830.1	FKBP-like peptidyl-prolyl cis-trans isomerase family protein	LOC_Os02g07220.1	peptidyl-prolyl cis-trans isomerase, FKBP-type, putative, expressed
Pavir.Aa03396	Chr01a_provisional_V1:69053203-69057708	AP13	VS16	7.26376	3.19854	-1.1833	-3.02976	5e-05	0.000145544	PF02338	PTHR12419					AT3G22260.1	Cysteine proteinases superfamily protein	LOC_Os02g07210.1	OTU-like cysteine protease family protein, putative, expressed
Pavir.Aa03397	Chr01a_provisional_V1:69059158-69062273	AP13	VS16	3.78162	2.68101	-0.496228	-1.43128	0.0213	0.0358237	PF10250						AT3G05320.1	O-fucosyltransferase family protein	LOC_Os02g07200.1	protein-O-fucosyltransferase 1, putative, expressed
Pavir.Aa03398	Chr01a_provisional_V1:69062989-69063751	AP13	VS16	0.989849	2.97707	1.58861	3.16327	0.00095	0.00220004									LOC_Os02g07190.1	expressed protein
Pavir.Aa03402	Chr01a_provisional_V1:69089947-69093725	AP13	VS16	65.3939	28.8269	-1.18174	-3.50213	5e-05	0.000145544	PF00581	PTHR11364	KOG1529				AT1G79230.1	mercaptopyruvate sulfurtransferase 1	LOC_Os02g07044.1	rhodanese-like domain containing protein, putative, expressed
Pavir.Aa03409	Chr01a_provisional_V1:69281698-69283159	AP13	VS16	23.4082	5.68	-2.04305	-6.71301	5e-05	0.000145544
Pavir.Aa03415	Chr01a_provisional_V1:69427231-69430038	AP13	VS16	0.317479	1.7282	2.44453	3.5363	5e-05	0.000145544		PTHR23054					AT3G13000.2	Protein of unknown function, DUF547	LOC_Os06g47770.1	expressed protein
Pavir.Aa03416	Chr01a_provisional_V1:69441634-69446610	AP13	VS16	4.91755	7.86952	0.678335	2.07547	0.0022	0.00469617	PF00118	PTHR11353:SF22,PTHR11353	KOG0361			GO:0005524,GO:0044267	AT3G11830.1	TCP-1/cpn60 chaperonin family protein	LOC_Os06g47320.1	T-complex protein, putative, expressed
Pavir.Aa03420	Chr01a_provisional_V1:69614287-69614944	AP13	VS16	8.03812	0.59509	-3.75568	-6.5637	5e-05	0.000145544									LOC_Os02g06390.1	expressed protein
Pavir.Aa03435	Chr01a_provisional_V1:69895120-69896867	AP13	VS16	0.348266	1.10529	1.66616	2.48602	0.00145	0.00322085							AT5G45610.1	protein dimerizations
Pavir.Aa03436	Chr01a_provisional_V1:69896975-69901378	AP13	VS16	12.8715	21.3678	0.731256	2.46325	0.0001	0.000279569	PF07777,PF00170	PTHR22952:SF36,PTHR22952	KOG3119		K09060	GO:0003700,GO:0043565,GO:0046983,GO:0006355,GO:0003677,GO:0006351,GO:0005634	AT1G32150.1	basic region/leucine zipper transcription factor 68	LOC_Os02g03580.1	transcription factor, putative, expressed
Pavir.Aa03438	Chr01a_provisional_V1:69904667-69905363	AP13	VS16	0.39892	37.5576	6.55686	10.0578	5e-05	0.000145544	PF00011	PTHR11527:SF14,PTHR11527					AT5G59720.1	heat shock protein 18.2	LOC_Os02g03570.1	hsp20/alpha crystallin family protein, putative, expressed
Pavir.Aa03439	Chr01a_provisional_V1:69910259-69913181	AP13	VS16	3.56771	1.45263	-1.29633	-2.46246	0.0001	0.000279569							AT1G32260.1		LOC_Os02g03560.1	expressed protein
Pavir.Aa03440	Chr01a_provisional_V1:69914821-69916737	AP13	VS16	2.37085	1.36795	-0.793387	-1.86671	0.00585	0.0112597	PF06955,PF00722			2.4.1.207	K08235	GO:0004553,GO:0005975,GO:0016762,GO:0006073,GO:0005618,GO:0048046	AT1G32170.1	xyloglucan endotransglucosylase/hydrolase 30	LOC_Os02g03550.1	glycosyl hydrolases family 16, putative, expressed
Pavir.Aa03444	Chr01a_provisional_V1:69933833-69941096	AP13	VS16	5.30153	17.4731	1.72066	2.27826	0.00035	0.000887155	PF00036						AT5G66210.1	calcium-dependent protein kinase 28	LOC_Os02g03410.1	CAMK_CAMK_like.12 - CAMK includes calcium/calmodulin depedent protein kinases, expressed
Pavir.Aa03445	Chr01a_provisional_V1:69933833-69941096	AP13	VS16	17.5624	31.8658	0.859515	2.1401	0.00025	0.000651404	PF00036,PF00069	PTHR24349:SF13,PTHR24349	KOG0032			GO:0004672,GO:0005524,GO:0006468,GO:0005509,GO:0007165,GO:0005578	AT2G17890.1	calcium-dependent protein kinase 16	LOC_Os02g03410.1	CAMK_CAMK_like.12 - CAMK includes calcium/calmodulin depedent protein kinases, expressed
Pavir.Aa03447	Chr01a_provisional_V1:69943594-69949272	AP13	VS16	77.0291	34.9087	-1.14182	-3.14606	5e-05	0.000145544							AT4G17600.1	Chlorophyll A-B binding family protein	LOC_Os02g03330.1	expressed protein
Pavir.Aa03450	Chr01a_provisional_V1:69971543-69976318	AP13	VS16	3.49572	0.764769	-2.19249	-4.62691	5e-05	0.000145544	PF00013	PTHR10288:SF53,PTHR10288	KOG2190			GO:0003723	AT4G26000.1	RNA-binding KH domain-containing protein	LOC_Os02g03310.1	KH domain containing protein, putative, expressed
Pavir.Aa03451	Chr01a_provisional_V1:69978424-69981084	AP13	VS16	0.0761044	2.40448	4.9816	4.89666	0.0055	0.0106453	PF08613	PTHR15615	KOG1674			GO:0019901,GO:0000079	AT2G44740.1	cyclin p4;1	LOC_Os02g03294.1	cyclin, putative, expressed
Pavir.Aa03452	Chr01a_provisional_V1:69982604-69986350	AP13	VS16	6.90811	2.43136	-1.50653	-4.03937	5e-05	0.000145544	PF01027	PTHR23291:SF4,PTHR23291	KOG1629				AT5G47120.1	BAX inhibitor 1	LOC_Os02g03280.2	transmembrane BAX inhibitor motif-containing protein, putative, expressed
Pavir.Aa03455	Chr01a_provisional_V1:70026698-70028569	AP13	VS16	4.83339	2.7822	-0.796807	-2.14475	0.0025	0.00527259									LOC_Os02g02900.1	expressed protein
Pavir.Aa03461	Chr01a_provisional_V1:70122590-70124714	AP13	VS16	2.68823	6.69277	1.31595	3.51275	5e-05	0.000145544	PF00581	PTHR13253:SF25,PTHR13253	KOG1530				AT5G66170.3	sulfurtransferase 18	LOC_Os02g01220.1	rhodanese-like domain containing protein, putative, expressed
Pavir.Aa03464	Chr01a_provisional_V1:70130659-70132814	AP13	VS16	36.651	21.4587	-0.772288	-2.90873	0.00015	0.000408167	PF01423	PTHR23338	KOG3172				AT1G20580.1	Small nuclear ribonucleoprotein family protein	LOC_Os03g13760.1	LSM domain containing protein, expressed
Pavir.Aa03467	Chr01a_provisional_V1:70178645-70187714	AP13	VS16	7.97125	21.3769	1.42318	4.24336	5e-05	0.000145544	PF00632	PTHR11254:SF73,PTHR11254	KOG0170	6.3.2.19	K10590	GO:0016881,GO:0006464,GO:0005622	AT4G38600.1	HEAT repeat ;HECT-domain (ubiquitin-transferase)	LOC_Os02g01170.1	HECT-domain domain containing protein, expressed
Pavir.Aa03473	Chr01a_provisional_V1:70247625-70252965	AP13	VS16	2.41852	1.64497	-0.556063	-1.37217	0.0167	0.0287585							AT5G42480.1	Chaperone DnaJ-domain superfamily protein	LOC_Os02g03000.2	division protein, putative, expressed
Pavir.Aa03475	Chr01a_provisional_V1:70257147-70264573	AP13	VS16	1.64865	7.57242	2.19947	6.0422	5e-05	0.000145544	PF01554	PTHR11206:SF3,PTHR11206	KOG1347			GO:0015238,GO:0015297,GO:0006855,GO:0055085,GO:0016020	AT2G21340.1	MATE efflux family protein	LOC_Os02g02980.1	MATE domain containing protein, expressed
Pavir.Aa03480	Chr01a_provisional_V1:70296853-70297563	AP13	VS16	190.085	49.318	-1.94646	-7.81203	5e-05	0.000145544	PF00098	PTHR23002				GO:0003676,GO:0008270	AT4G36020.1	cold shock domain protein 1	LOC_Os02g02870.1	glycine-rich protein 2, putative, expressed
Pavir.Aa03485	Chr01a_provisional_V1:70326698-70328005	AP13	VS16	22.3863	12.5924	-0.83007	-2.35591	0.0001	0.000279569	PF00179	PTHR24068	KOG0417			GO:0016881	AT1G64230.1	ubiquitin-conjugating enzyme 28	LOC_Os02g02830.1	ubiquitin-conjugating enzyme, putative, expressed
Pavir.Aa03497	Chr01a_provisional_V1:70408936-70415198	AP13	VS16	17.8071	3.42407	-2.37867	-6.40088	5e-05	0.000145544	PF01066	PTHR10414	KOG2877	2.7.8.1	K00993	GO:0016780,GO:0008654,GO:0016020	AT1G13560.1	aminoalcoholphosphotransferase 1	LOC_Os02g02750.2	CDP-alcohol phosphatidyltransferase, putative, expressed
Pavir.Aa03498	Chr01a_provisional_V1:70416219-70419779	AP13	VS16	0.843288	1.51647	0.846616	1.76375	0.009	0.0165938	PF00246	PTHR11705:SF3,PTHR11705				GO:0004181,GO:0008270,GO:0006508	AT5G42320.1	Zn-dependent exopeptidases superfamily protein	LOC_Os02g02710.1	zinc carboxypeptidase family protein, putative, expressed
Pavir.Aa03499	Chr01a_provisional_V1:70426903-70428833	AP13	VS16	3.5607	10.5173	1.56253	4.61789	5e-05	0.000145544	PF00501	PTHR24095:SF26,PTHR24095	KOG1176			GO:0003824,GO:0008152	AT1G20560.1	acyl activating enzyme 1	LOC_Os01g24030.1	AMP-binding enzyme, putative, expressed
Pavir.Aa03503	Chr01a_provisional_V1:70475856-70476909	AP13	VS16	14.8844	20.108	0.433969	1.52353	0.028	0.0458856	PF07714	PTHR24420:SF531,PTHR24420				GO:0004672,GO:0005524,GO:0006468	AT3G08760.1	Protein kinase superfamily protein	LOC_Os02g02600.1	serine/threonine-protein kinase Cx32, chloroplast precursor, putative, expressed
Pavir.Aa03508	Chr01a_provisional_V1:70507885-70511801	AP13	VS16	8.67042	13.2832	0.615425	1.78951	0.00145	0.00322085	PF04258	PTHR12174				GO:0004190,GO:0016021	AT2G03120.1	signal peptide peptidase	LOC_Os05g36070.1	signal peptide peptidase domain containing protein, expressed
Pavir.Aa03509	Chr01a_provisional_V1:70517719-70520067	AP13	VS16	12.1352	2.65544	-2.19218	-6.1939	5e-05	0.000145544	PF00010	PTHR23042:SF21,PTHR23042					AT5G54680.1	basic helix-loop-helix (bHLH) DNA-binding superfamily protein	LOC_Os02g02480.1	basic helix-loop-helix DND-binding domain containing protein, expressed
Pavir.Aa03510	Chr01a_provisional_V1:70520174-70522195	AP13	VS16	22.6356	10.7679	-1.07186	-3.66044	5e-05	0.000145544	PF00106	PTHR24320:SF101,PTHR24320	KOG1208			GO:0016491,GO:0008152	AT4G27760.1	NAD(P)-binding Rossmann-fold superfamily protein	LOC_Os02g02470.1	oxidoreductase, short chain dehydrogenase/reductase family domain containing protein, expressed
Pavir.Aa03512	Chr01a_provisional_V1:70530366-70532645	AP13	VS16	71.179	29.9827	-1.24732	-4.65274	5e-05	0.000145544							AT1G75690.1	DnaJ/Hsp40 cysteine-rich domain superfamily protein	LOC_Os03g14040.1	expressed protein
Pavir.Aa03513	Chr01a_provisional_V1:70539979-70541711	AP13	VS16	12.3091	100.001	3.02222	9.87778	5e-05	0.000145544	PF00199,PF06628	PTHR11465	KOG0047			GO:0004096,GO:0020037,GO:0055114	AT1G20630.1	catalase 1	LOC_Os02g02400.1	catalase isozyme A, putative, expressed
Pavir.Aa03515	Chr01a_provisional_V1:70545638-70552059	AP13	VS16	37.6813	22.9493	-0.715399	-2.30006	5e-05	0.000145544	PF00575	PTHR10287				GO:0003723	AT1G12800.1	Nucleic acid-binding, OB-fold-like protein	LOC_Os02g02390.1	S1 RNA binding domain containing protein, expressed
Pavir.Aa03517	Chr01a_provisional_V1:70562162-70565244	AP13	VS16	31.7646	19.6562	-0.692432	-2.08931	0.00035	0.000887155	PF00327,PF08079	PTHR11524	KOG3184			GO:0003735,GO:0006412,GO:0005840	AT3G13580.1	Ribosomal protein L30/L7 family protein	LOC_Os08g13690.1	60S ribosomal protein L7, putative, expressed
Pavir.Aa03519	Chr01a_provisional_V1:70569985-70572222	AP13	VS16	7.01852	4.60253	-0.608739	-1.78862	0.0154	0.026723		PTHR12814					AT5G41190.1		LOC_Os02g02360.1	expressed protein
Pavir.Aa03521	Chr01a_provisional_V1:70578547-70581276	AP13	VS16	3.57369	8.9268	1.32073	3.6704	5e-05	0.000145544	PF01553	PTHR15486				GO:0016746,GO:0008152	AT2G38110.1	glycerol-3-phosphate acyltransferase 6	LOC_Os02g02340.1	glycerol-3-phosphate acyltransferase, putative, expressed
Pavir.Aa03527	Chr01a_provisional_V1:70716565-70717933	AP13	VS16	1.42832	0.275857	-2.37233	-3.48653	0.00015	0.000408167									LOC_Os06g28300.1	zinc knuckle family protein, expressed
Pavir.Aa03529	Chr01a_provisional_V1:70771134-70772802	AP13	VS16	7.65446	11.2805	0.559458	1.7877	0.0071	0.0134066	PF00097	PTHR23012:SF37,PTHR23012	KOG1609				AT5G60580.1	RING/U-box superfamily protein	LOC_Os06g23274.1	zinc finger, C3HC4 type, domain containing protein, expressed
Pavir.Aa03532	Chr01a_provisional_V1:70873404-70877313	AP13	VS16	46.204	29.7679	-0.634262	-2.11391	0.0006	0.00144965		PTHR22904:SF34,PTHR22904	KOG1308				AT4G22670.1	HSP70-interacting protein 1	LOC_Os02g01030.2	tetratricopeptide repeat domain containing protein, expressed
Pavir.Aa03535	Chr01a_provisional_V1:70915124-70925144	AP13	VS16	2.09886	3.32601	0.664185	1.89917	0.00105	0.00240585	PF00637	PTHR12616				GO:0006886,GO:0016192	AT4G00800.1	transducin family protein / WD-40 repeat family protein	LOC_Os02g03220.1	protein binding protein, putative, expressed
Pavir.Aa03536	Chr01a_provisional_V1:70925157-70925952	AP13	VS16	0.750924	0.242068	-1.63325	-1.76404	0.02775	0.0455153							AT1G80040.3		LOC_Os08g22200.1	expressed protein
Pavir.Aa03549	Chr01a_provisional_V1:71325301-71327497	AP13	VS16	12.0083	16.5584	0.463524	1.60574	0.02295	0.0383061	PF04258	PTHR12174:SF23,PTHR12174				GO:0004190,GO:0016021	AT2G03120.1	signal peptide peptidase	LOC_Os05g36070.1	signal peptide peptidase domain containing protein, expressed
Pavir.Aa03550	Chr01a_provisional_V1:71377017-71380249	AP13	VS16	0.295919	2.61447	3.14325	5.00163	5e-05	0.000145544
Pavir.Aa03556	Chr01a_provisional_V1:71428475-71433115	AP13	VS16	61.2259	40.8961	-0.582176	-1.81905	0.00355	0.00720365	PF00989,PF07646,PF01344	PTHR23244:SF9,PTHR23244	KOG4693		K12115	GO:0006355,GO:0005515	AT5G57360.1	Galactose oxidase/kelch repeat superfamily protein	LOC_Os02g05700.1	OsFBO8 - F-box and other domain containing protein, expressed
Pavir.Aa03559	Chr01a_provisional_V1:71449996-71453873	AP13	VS16	0.0271368	0.743078	4.77519	2.59382	0.0026	0.00545143	PF00759	PTHR22298				GO:0004553,GO:0005975	AT2G32990.1	glycosyl hydrolase 9B8	LOC_Os02g05744.1	endoglucanase, putative, expressed
Pavir.Aa03561	Chr01a_provisional_V1:71512483-71516033	AP13	VS16	0.111608	1.68867	3.91938	4.42268	0.00015	0.000408167	PF00450	PTHR11802				GO:0004185,GO:0006508	AT3G10410.1	SERINE CARBOXYPEPTIDASE-LIKE 49	LOC_Os02g02320.1	OsSCP6 - Putative Serine Carboxypeptidase homologue, expressed
Pavir.Aa03565	Chr01a_provisional_V1:71537797-71540205	AP13	VS16	630.385	312.8	-1.01099	-2.5024	0.00025	0.000651404	PF00970,PF00175	PTHR19384,PTHR19384:SF1		1.18.1.2	K02641	GO:0016491,GO:0055114	AT5G66190.1	ferredoxin-NADP(+)-oxidoreductase 1	LOC_Os06g01850.1	ferredoxin--NADP reductase, chloroplast precursor, putative, expressed
Pavir.Aa03569	Chr01a_provisional_V1:71620698-71623423	AP13	VS16	0.140853	1.32308	3.23164	4.28745	5e-05	0.000145544							AT1G33240.1	GT-2-like 1	LOC_Os02g01380.1	expressed protein
Pavir.Aa03570	Chr01a_provisional_V1:71633626-71637862	AP13	VS16	15.5454	21.7222	0.482679	1.61395	0.01135	0.0203727		PTHR11089:SF36,PTHR11089	KOG1249	1.14.13.39	K13427		AT3G47450.2	P-loop containing nucleoside triphosphate hydrolases superfamily protein	LOC_Os02g01440.1	nitric oxide synthase 1, putative, expressed
Pavir.Aa03571	Chr01a_provisional_V1:71638126-71641872	AP13	VS16	15.4183	11.0408	-0.481802	-1.39194	0.0147	0.0256315							AT2G45060.1	Uncharacterised conserved protein UCP022280	LOC_Os02g01450.1	expressed protein
Pavir.Aa03572	Chr01a_provisional_V1:71642766-71645370	AP13	VS16	7.84836	11.5609	0.558789	1.81052	0.00825	0.0153503	PF00076	PTHR20957	KOG0114			GO:0003676	AT2G27790.1	RNA-binding (RRM/RBD/RNP motifs) family protein	LOC_Os02g01480.1	nucleic acid binding protein, putative, expressed
Pavir.Aa03573	Chr01a_provisional_V1:71649692-71656708	AP13	VS16	1.75398	4.75718	1.43948	4.27024	5e-05	0.000145544		PTHR13402					AT5G47490.1	RGPR-related	LOC_Os02g01490.1	expressed protein
Pavir.Aa03575	Chr01a_provisional_V1:71658663-71659640	AP13	VS16	35.6451	24.8195	-0.522229	-1.93057	0.00555	0.0107302							AT4G25690.1		LOC_Os02g01365.1	expressed protein
Pavir.Aa03581	Chr01a_provisional_V1:71685858-71695555	AP13	VS16	2.14328	4.2766	0.996645	2.30103	5e-05	0.000145544							AT1G28530.2		LOC_Os02g01970.1	expressed protein
Pavir.Aa03584	Chr01a_provisional_V1:71713836-71717331	AP13	VS16	1.90377	3.39455	0.834362	2.19926	0.00085	0.00198978	PF03901	PTHR22760	KOG1771	2.4.1.-	K05286	GO:0016757,GO:0006506,GO:0031227	AT5G14850.1	Alg9-like mannosyltransferase family	LOC_Os01g39810.1	Alg9-like mannosyltransferase protein, putative, expressed
Pavir.Aa03591	Chr01a_provisional_V1:71771012-71782572	AP13	VS16	9.41548	19.2214	1.02961	3.10404	5e-05	0.000145544	PF00271,PF00176	PTHR10799:SF92,PTHR10799	KOG0386			GO:0003677,GO:0005524,GO:0003676,GO:0008026,GO:0004386	AT2G46020.2	transcription regulatory protein SNF2, putative	ChrUn.fgenesh.mRNA.85	expressed protein
Pavir.Aa03592	Chr01a_provisional_V1:71819772-71825574	AP13	VS16	11.0976	7.79136	-0.510294	-1.6412	0.0081	0.0151122	PF01490	PTHR22950:SF9,PTHR22950	KOG1303				AT2G39130.1	Transmembrane amino acid transporter family protein	LOC_Os02g01100.2	transmembrane amino acid transporter protein, putative, expressed
Pavir.Aa03594	Chr01a_provisional_V1:71838702-71842232	AP13	VS16	0.898184	2.64149	1.55627	3.41777	5e-05	0.000145544	PF00069	PTHR24420:SF809,PTHR24420	KOG1187			GO:0004672,GO:0005524,GO:0006468	AT2G28250.1	Protein kinase superfamily protein	LOC_Os02g02040.4	protein kinase, putative, expressed
Pavir.Aa03595	Chr01a_provisional_V1:71879942-71884680	AP13	VS16	2.41652	4.92749	1.02792	2.68915	5e-05	0.000145544	PF07910	PTHR13226:SF14,PTHR13226	KOG4696				AT5G24680.1	Peptidase C78, ubiquitin fold modifier-specific peptidase 1/ 2	LOC_Os02g01710.1	peptidase family C78 domain containing protein, expressed
Pavir.Aa03597	Chr01a_provisional_V1:71890291-71893026	AP13	VS16	0.385975	1.38276	1.84097	3.212	0.0001	0.000279569	PF00069	PTHR24420:SF445,PTHR24420	KOG1187			GO:0004672,GO:0005524,GO:0006468	AT1G33260.1	Protein kinase superfamily protein	LOC_Os02g01730.1	serine/threonine-protein kinase At1g18390 precursor, putative, expressed
Pavir.Aa03599	Chr01a_provisional_V1:71914070-71915808	AP13	VS16	6.52548	42.9331	2.71793	8.53254	5e-05	0.000145544	PF05633						AT1G63930.1	from the Czech \'roh\' meaning \'corner\'	LOC_Os02g01930.1	expressed protein
Pavir.Aa03600	Chr01a_provisional_V1:71917978-71927796	AP13	VS16	5.2985	8.95817	0.75762	2.26382	5e-05	0.000145544	PF02373	PTHR12549	KOG1356			GO:0005515	AT1G11950.1	Transcription factor jumonji (jmjC) domain-containing protein	LOC_Os02g01940.1	transcription factor jumonji, putative, expressed
Pavir.Ab00001	Chr01b_provisional_V1:41785-53236	AP13	VS16	1.66965	4.37575	1.38998	3.38845	5e-05	0.000145544		PTHR12549					AT1G62310.1	transcription factor jumonji (jmjC) domain-containing protein	LOC_Os02g01940.1	transcription factor jumonji, putative, expressed
Pavir.Ab00005	Chr01b_provisional_V1:163419-164690	AP13	VS16	23.2882	38.7419	0.734295	2.05948	0.0003	0.000769735
Pavir.Ab00010	Chr01b_provisional_V1:328032-328913	AP13	VS16	0	2.09938	999	nan	5e-05	0.000145544
Pavir.Ab00013	Chr01b_provisional_V1:340948-344157	AP13	VS16	0.31797	1.80675	2.50644	4.22856	5e-05	0.000145544	PF00069	PTHR24420:SF445,PTHR24420	KOG1187			GO:0004672,GO:0005524,GO:0006468	AT1G33260.1	Protein kinase superfamily protein	LOC_Os02g01730.1	serine/threonine-protein kinase At1g18390 precursor, putative, expressed
Pavir.Ab00015	Chr01b_provisional_V1:367899-369540	AP13	VS16	11.6472	49.4568	2.08619	6.42142	5e-05	0.000145544	PF05633						AT1G63930.1	from the Czech \'roh\' meaning \'corner\'	LOC_Os02g01930.1	expressed protein
Pavir.Ab00021	Chr01b_provisional_V1:464970-466350	AP13	VS16	0.593665	2.7397	2.2063	4.37094	5e-05	0.000145544	PF03168						AT5G53730.1	Late embryogenesis abundant (LEA) hydroxyproline-rich glycoprotein family	LOC_Os02g01060.1	harpin-induced protein 1 domain containing protein, expressed
Pavir.Ab00025	Chr01b_provisional_V1:482206-487244	AP13	VS16	0.394838	1.4815	1.90773	3.28254	0.0001	0.000279569	PF01490	PTHR22950:SF9,PTHR22950	KOG1303				AT2G39130.1	Transmembrane amino acid transporter family protein	LOC_Os02g01100.2	transmembrane amino acid transporter protein, putative, expressed
Pavir.Ab00028	Chr01b_provisional_V1:536043-538302	AP13	VS16	1.22545	0.560327	-1.12897	-1.976	0.00615	0.0117834
Pavir.Ab00033	Chr01b_provisional_V1:575110-587049	AP13	VS16	1.61766	2.37354	0.553129	1.59113	0.00485	0.00950579	PF00176	PTHR10799:SF131,PTHR10799				GO:0003677,GO:0005524	AT1G08060.1	ATP-dependent helicase family protein	LOC_Os06g01320.1	chromo domain containing protein, expressed
Pavir.Ab00035	Chr01b_provisional_V1:589612-594791	AP13	VS16	0.18237	1.89412	3.37659	6.42285	5e-05	0.000145544	PF00069	PTHR24420:SF809,PTHR24420	KOG1187			GO:0004672,GO:0005524,GO:0006468	AT2G28250.1	Protein kinase superfamily protein	LOC_Os02g02040.4	protein kinase, putative, expressed
Pavir.Ab00041	Chr01b_provisional_V1:611852-615711	AP13	VS16	1.13351	3.29208	1.5382	3.61239	5e-05	0.000145544							AT1G28530.2		LOC_Os02g01970.1	expressed protein
Pavir.Ab00044	Chr01b_provisional_V1:627393-630802	AP13	VS16	4.38907	9.55042	1.12165	2.92737	5e-05	0.000145544		PTHR12549:SF1,PTHR12549					AT3G07610.3	Transcription factor jumonji (jmjC) domain-containing protein	LOC_Os02g01940.1	transcription factor jumonji, putative, expressed
Pavir.Ab00047	Chr01b_provisional_V1:645881-648954	AP13	VS16	0.0541219	0.973358	4.16869	3.90023	0.002	0.00430771	PF11837,PF08244,PF00251		KOG0228	3.2.1.26	K01193	GO:0004564,GO:0004575	AT1G12240.1	Glycosyl hydrolases family 32 protein	LOC_Os02g01590.1	glycosyl hydrolases, putative, expressed
Pavir.Ab00049	Chr01b_provisional_V1:664890-665892	AP13	VS16	23.9904	15.9541	-0.588534	-2.14042	0.0041	0.00819983							AT4G25690.1		LOC_Os02g01365.1	expressed protein
Pavir.Ab00050	Chr01b_provisional_V1:667055-674132	AP13	VS16	2.43055	5.68494	1.22586	3.61219	5e-05	0.000145544		PTHR13402					AT5G47490.1	RGPR-related	LOC_Os02g01490.1	expressed protein
Pavir.Ab00051	Chr01b_provisional_V1:675527-677996	AP13	VS16	1.94777	3.67249	0.914937	1.83223	0.00095	0.00220004	PF00076	PTHR20957				GO:0003676	AT2G27790.1	RNA-binding (RRM/RBD/RNP motifs) family protein	LOC_Os02g01480.1	nucleic acid binding protein, putative, expressed
Pavir.Ab00052	Chr01b_provisional_V1:678375-681884	AP13	VS16	8.61767	5.82771	-0.564369	-1.5369	0.00625	0.0119581							AT2G45060.1	Uncharacterised conserved protein UCP022280	LOC_Os02g01450.1	expressed protein
Pavir.Ab00053	Chr01b_provisional_V1:681951-685791	AP13	VS16	28.4313	20.8874	-0.444844	-1.34756	0.0178	0.0304434		PTHR11089:SF36,PTHR11089	KOG1249	1.14.13.39	K13427		AT3G47450.2	P-loop containing nucleoside triphosphate hydrolases superfamily protein	LOC_Os02g01440.1	nitric oxide synthase 1, putative, expressed
Pavir.Ab00054	Chr01b_provisional_V1:694445-697322	AP13	VS16	1.36746	6.1279	2.16389	5.40305	5e-05	0.000145544							AT1G76890.2	Duplicated homeodomain-like superfamily protein	LOC_Os02g01380.1	expressed protein
Pavir.Ab00055	Chr01b_provisional_V1:710937-711618	AP13	VS16	19.555	11.4036	-0.77804	-2.83221	0.0004	0.00100113							AT4G25690.1		LOC_Os02g01365.1	expressed protein
Pavir.Ab00057	Chr01b_provisional_V1:711699-719063	AP13	VS16	0.420818	2.77493	2.72118	1.49855	0.00025	0.000651404
Pavir.Ab00058	Chr01b_provisional_V1:720172-724725	AP13	VS16	6.01351	8.66068	0.526271	1.63559	0.0168	0.0289107	PF01486,PF00319	PTHR11945:SF19,PTHR11945	KOG0014			GO:0003677,GO:0046983,GO:0003700,GO:0006355,GO:0005634	AT2G45660.1	AGAMOUS-like 20	LOC_Os02g01355.1	MADS-box transcription factor, putative, expressed
Pavir.Ab00062	Chr01b_provisional_V1:758136-760547	AP13	VS16	660.593	197.729	-1.74024	-4.60071	5e-05	0.000145544	PF00175	PTHR19384,PTHR19384:SF1				GO:0016491,GO:0055114	AT5G66190.1	ferredoxin-NADP(+)-oxidoreductase 1	LOC_Os02g01340.2	ferredoxin--NADP reductase, chloroplast precursor, putative, expressed
Pavir.Ab00066	Chr01b_provisional_V1:813848-815074	AP13	VS16	2.34699	0.564529	-2.05569	-3.84304	5e-05	0.000145544	PF00462	PTHR10168:SF44,PTHR10168	KOG2824			GO:0009055,GO:0015035,GO:0045454	AT4G10630.1	Glutaredoxin family protein	LOC_Os02g01200.1	glutaredoxin, putative, expressed
Pavir.Ab00071	Chr01b_provisional_V1:926755-933102	AP13	VS16	103.365	49.5355	-1.06122	-2.86494	5e-05	0.000145544	PF02826,PF00389	PTHR10996:SF22,PTHR10996	KOG0069			GO:0016616,GO:0051287,GO:0008152,GO:0055114,GO:0048037	AT1G68010.1	hydroxypyruvate reductase	LOC_Os02g01150.2	erythronate-4-phosphate dehydrogenase domain containing protein, expressed
Pavir.Ab00075	Chr01b_provisional_V1:933898-940238	AP13	VS16	12.7265	25.0863	0.979061	2.93244	5e-05	0.000145544	PF00632	PTHR11254:SF73,PTHR11254	KOG0170			GO:0016881,GO:0006464,GO:0005622	AT4G38600.1	HEAT repeat ;HECT-domain (ubiquitin-transferase)	LOC_Os02g01170.1	HECT-domain domain containing protein, expressed
Pavir.Ab00076	Chr01b_provisional_V1:943312-952494	AP13	VS16	0.408598	1.71919	2.07297	4.38162	5e-05	0.000145544	PF00225	PTHR24115:SF272,PTHR24115	KOG0242			GO:0003777,GO:0005524,GO:0007018	AT1G20060.1	ATP binding microtubule motor family protein	LOC_Os02g01180.1	kinesin motor domain containing protein, putative, expressed
Pavir.Ab00077	Chr01b_provisional_V1:967585-971319	AP13	VS16	13.5388	6.66761	-1.02186	-2.52496	5e-05	0.000145544	PF00581	PTHR13253	KOG1530				AT5G66040.1	sulfurtransferase protein 16	LOC_Os12g24020.2	rhodanese-like domain containing protein, putative, expressed
Pavir.Ab00079	Chr01b_provisional_V1:979605-981767	AP13	VS16	0.487753	5.89055	3.59418	6.429	5e-05	0.000145544
Pavir.Ab00080	Chr01b_provisional_V1:990412-992074	AP13	VS16	10.4173	16.2957	0.645512	2.16442	0.0015	0.00332287	PF00023	PTHR24188				GO:0005515	AT5G61230.1	Ankyrin repeat family protein	LOC_Os02g01245.1	expressed protein
Pavir.Ab00081	Chr01b_provisional_V1:992470-994607	AP13	VS16	19.7116	11.2881	-0.804241	-2.8221	5e-05	0.000145544	PF01423	PTHR23338	KOG3172				AT1G20580.1	Small nuclear ribonucleoprotein family protein	LOC_Os03g13760.1	LSM domain containing protein, expressed
Pavir.Ab00083	Chr01b_provisional_V1:1002362-1012739	AP13	VS16	18.0751	7.97448	-1.18054	-2.95161	5e-05	0.000145544	PF00118	PTHR11353:SF8,PTHR11353	KOG0356			GO:0005524,GO:0044267	AT3G13470.1	TCP-1/cpn60 chaperonin family protein	LOC_Os02g01280.1	T-complex protein, putative, expressed
Pavir.Ab00091	Chr01b_provisional_V1:1319360-1322040	AP13	VS16	2.61952	4.32172	0.722301	2.01368	0.00185	0.0040181	PF01553	PTHR15486				GO:0016746,GO:0008152	AT1G01610.1	glycerol-3-phosphate acyltransferase 4	LOC_Os02g02340.1	glycerol-3-phosphate acyltransferase, putative, expressed
Pavir.Ab00092	Chr01b_provisional_V1:1333903-1339603	AP13	VS16	1.07231	0.0179651	-5.89938	-0.873702	0.0068	0.0128941
Pavir.Ab00094	Chr01b_provisional_V1:1373805-1374993	AP13	VS16	7.60968	4.34992	-0.806847	-2.37199	0.0021	0.00450424	PF00010	PTHR23042:SF21,PTHR23042					AT5G54680.1	basic helix-loop-helix (bHLH) DNA-binding superfamily protein	LOC_Os02g02480.1	basic helix-loop-helix DND-binding domain containing protein, expressed
Pavir.Ab00095	Chr01b_provisional_V1:1385966-1387364	AP13	VS16	1.52567	4.19075	1.45777	3.60873	5e-05	0.000145544	PF01535	PTHR24015					AT1G02060.1	Tetratricopeptide repeat (TPR)-like superfamily protein	LOC_Os02g02950.1	pentatricopeptide, putative, expressed
Pavir.Ab00096	Chr01b_provisional_V1:1415678-1426525	AP13	VS16	11.4877	18.3324	0.674305	2.04495	0.00045	0.00111519	PF08880,PF00271,PF00176	PTHR10799:SF92,PTHR10799	KOG0386			GO:0003677,GO:0005524,GO:0003676,GO:0008026,GO:0004386,GO:0016818,GO:0006355,GO:0005634	AT2G46020.2	transcription regulatory protein SNF2, putative	ChrUn.fgenesh.mRNA.85	expressed protein
Pavir.Ab00098	Chr01b_provisional_V1:1442053-1446148	AP13	VS16	0.326698	1.3795	2.07811	3.0961	5e-05	0.000145544	PF00777	PTHR11987:SF15,PTHR11987	KOG2692			GO:0008373,GO:0006486,GO:0030173	AT3G48820.1	Glycosyltransferase family 29 (sialyltransferase) family protein	LOC_Os02g02620.1	sialyltransferase family domain containing protein, expressed
Pavir.Ab00102	Chr01b_provisional_V1:1661488-1664589	AP13	VS16	2.89648	1.79479	-0.690484	-1.71403	0.009	0.0165938		PTHR10044:SF7,PTHR10044							LOC_Os07g45195.1	expressed protein
Pavir.Ab00103	Chr01b_provisional_V1:1704112-1704935	AP13	VS16	1.12045	0	-999	nan	5e-05	0.000145544							AT1G20810.1	FKBP-like peptidyl-prolyl cis-trans isomerase family protein	LOC_Os02g02550.1	peptidyl-prolyl cis-trans isomerase, FKBP-type, putative, expressed
Pavir.Ab00108	Chr01b_provisional_V1:1767718-1769159	AP13	VS16	17.0133	9.26807	-0.876319	-2.90415	5e-05	0.000145544	PF00320	PTHR10071				GO:0003700,GO:0008270,GO:0043565,GO:0006355	AT3G16870.1	GATA transcription factor 17	LOC_Os03g61570.2	expressed protein
Pavir.Ab00111	Chr01b_provisional_V1:1788994-1789764	AP13	VS16	0	3.38167	999	nan	5e-05	0.000145544	PF08613	PTHR15615				GO:0019901,GO:0000079	AT3G63120.1	cyclin p1;1	LOC_Os02g03294.1	cyclin, putative, expressed
Pavir.Ab00112	Chr01b_provisional_V1:1791360-1792904	AP13	VS16	6.80664	12.4349	0.869383	2.81133	0.0002	0.000531302	PF00013					GO:0003723	AT4G26000.1	RNA-binding KH domain-containing protein	LOC_Os02g03310.1	KH domain containing protein, putative, expressed
Pavir.Ab00115	Chr01b_provisional_V1:1807419-1815523	AP13	VS16	0.97605	3.16058	1.69516	3.79702	5e-05	0.000145544	PF04853					GO:0004135,GO:0005978	AT4G09510.1	cytosolic invertase 2	LOC_Os02g03320.1	plant neutral invertase domain containing protein, expressed
Pavir.Ab00117	Chr01b_provisional_V1:1818503-1820428	AP13	VS16	71.0992	35.2061	-1.01401	-3.72995	5e-05	0.000145544							AT5G47110.1	Chlorophyll A-B binding family protein	LOC_Os02g03330.1	expressed protein
Pavir.Ab00120	Chr01b_provisional_V1:1838650-1846781	AP13	VS16	69.7436	105.038	0.590785	1.55321	0.00755	0.0141783	PF00036,PF00069	PTHR24349:SF13,PTHR24349	KOG0032			GO:0004672,GO:0005524,GO:0006468,GO:0005509,GO:0007165,GO:0005578	AT2G17890.1	calcium-dependent protein kinase 16	LOC_Os02g03410.1	CAMK_CAMK_like.12 - CAMK includes calcium/calmodulin depedent protein kinases, expressed
Pavir.Ab00121	Chr01b_provisional_V1:1847234-1851577	AP13	VS16	2.02761	0.447737	-2.17906	-4.17827	5e-05	0.000145544	PF01535	PTHR24015:SF108,PTHR24015					AT1G56570.1	Tetratricopeptide repeat (TPR)-like superfamily protein	LOC_Os02g03420.1	pentatricopeptide repeat-containing protein, putative, expressed
Pavir.Ab00122	Chr01b_provisional_V1:1851717-1853935	AP13	VS16	14.3927	5.75856	-1.32156	-4.24625	5e-05	0.000145544	PF01423	PTHR11193	KOG1774		K11097		AT2G18740.1	Small nuclear ribonucleoprotein family protein	LOC_Os08g05530.1	LSM domain containing protein, expressed
Pavir.Ab00126	Chr01b_provisional_V1:1872263-1876404	AP13	VS16	18.5998	25.0961	0.432175	1.52989	0.02245	0.0375616	PF00156	PTHR10210	KOG1448			GO:0009116	AT2G44530.1	Phosphoribosyltransferase family protein	LOC_Os02g03540.1	phosphoribosyl transferase, putative, expressed
Pavir.Ab00129	Chr01b_provisional_V1:1884584-1888796	AP13	VS16	22.1979	12.1852	-0.865291	-2.81152	5e-05	0.000145544	PF00011	PTHR11527:SF14,PTHR11527					AT1G32260.1		LOC_Os02g03560.1	expressed protein
Pavir.Ab00130	Chr01b_provisional_V1:1890223-1894067	AP13	VS16	17.1609	5.45683	-1.65299	-4.21802	5e-05	0.000145544							AT4G17960.1		LOC_Os02g03575.1	expressed protein
Pavir.Ab00132	Chr01b_provisional_V1:1905356-1907321	AP13	VS16	3.40951	11.2104	1.71719	5.00422	5e-05	0.000145544	PF00170	PTHR22952:SF36,PTHR22952				GO:0003700,GO:0043565,GO:0046983,GO:0006355	AT1G32150.1	basic region/leucine zipper transcription factor 68	LOC_Os02g03580.1	transcription factor, putative, expressed
Pavir.Ab00133	Chr01b_provisional_V1:1907995-1914080	AP13	VS16	1.47826	3.3167	1.16585	2.90182	5e-05	0.000145544							AT5G45610.1	protein dimerizations	LOC_Os02g03590.1	expressed protein
Pavir.Ab00136	Chr01b_provisional_V1:1926120-1929987	AP13	VS16	17.6164	10.7724	-0.709573	-2.40924	0.00025	0.000651404	PF00025	PTHR11711	KOG0070			GO:0005525,GO:0007264,GO:0004871,GO:0019001,GO:0007186,GO:0005634,GO:0005737,GO:0005622	AT5G17060.1	ADP-ribosylation factor B1B	LOC_Os02g03610.1	ADP-ribosylation factor, putative, expressed
Pavir.Ab00138	Chr01b_provisional_V1:1955888-1958961	AP13	VS16	30.7115	20.1437	-0.608445	-1.75589	0.0019	0.00411499	PF01127	PTHR10978				GO:0016627			LOC_Os02g02940.1	succinate dehydrogenase subunit 3, putative, expressed
Pavir.Ab00139	Chr01b_provisional_V1:1962603-1966315	AP13	VS16	17.0932	9.40055	-0.862607	-2.54081	5e-05	0.000145544	PF09353						AT5G48790.1	Domain of unknown function (DUF1995)	LOC_Os02g03670.1	expressed protein
Pavir.Ab00142	Chr01b_provisional_V1:1986284-1987737	AP13	VS16	51.8223	25.5277	-1.02151	-3.45624	5e-05	0.000145544							AT3G49580.1	response to low sulfur 1	LOC_Os02g03710.1	UP-9A, putative, expressed
Pavir.Ab00143	Chr01b_provisional_V1:1988133-1990858	AP13	VS16	35.9034	21.8199	-0.718475	-2.15777	5e-05	0.000145544	PF07819					GO:0016788,GO:0006505,GO:0006886,GO:0031227	AT5G17670.1	alpha/beta-Hydrolases superfamily protein	LOC_Os02g03720.1	expressed protein
Pavir.Ab00144	Chr01b_provisional_V1:1991028-1993026	AP13	VS16	87.0842	64.9321	-0.423479	-1.62627	0.0261	0.0430447	PF02201	PTHR13844				GO:0005515	AT2G14880.1	SWIB/MDM2 domain superfamily protein	LOC_Os02g03730.1	SWIB/MDM2 domain containing protein, expressed
Pavir.Ab00147	Chr01b_provisional_V1:2023543-2027875	AP13	VS16	0.746798	0.117573	-2.66716	-2.43869	0.01015	0.0184461	PF00023					GO:0005515	AT3G04710.1	ankyrin repeat family protein	LOC_Os09g03750.1	ankyrin, putative, expressed
Pavir.Ab00158	Chr01b_provisional_V1:2305601-2307314	AP13	VS16	24.996	17.5463	-0.51053	-1.81494	0.00895	0.0165138							AT5G51545.1	low psii accumulation2	LOC_Os02g03250.1	expressed protein
Pavir.Ab00166	Chr01b_provisional_V1:2374350-2376567	AP13	VS16	0	2.79912	999	nan	5e-05	0.000145544
Pavir.Ab00168	Chr01b_provisional_V1:2382030-2386057	AP13	VS16	62.4169	18.6098	-1.74587	-5.54005	5e-05	0.000145544	PF00012	PTHR19375	KOG0100		K09490	GO:0000902	AT5G42020.1	Heat shock protein 70 (Hsp 70) family protein	LOC_Os02g02410.1	DnaK family protein, putative, expressed
Pavir.Ab00171	Chr01b_provisional_V1:2387595-2400295	AP13	VS16	0.715175	3.46524	2.27659	3.60465	5e-05	0.000145544	PF03169					GO:0055085	AT1G65730.1	YELLOW STRIPE like 7
Pavir.Ab00172	Chr01b_provisional_V1:2404359-2406698	AP13	VS16	3.71434	1.56439	-1.2475	-2.86075	0.0007	0.00166902	PF00010	PTHR23042:SF21,PTHR23042					AT5G54680.1	basic helix-loop-helix (bHLH) DNA-binding superfamily protein	LOC_Os02g02480.1	basic helix-loop-helix DND-binding domain containing protein, expressed
Pavir.Ab00175	Chr01b_provisional_V1:2425335-2427287	AP13	VS16	0.854608	0	-999	nan	5e-05	0.000145544
Pavir.Ab00176	Chr01b_provisional_V1:2427449-2428397	AP13	VS16	6.94776	0	-999	nan	5e-05	0.000145544
Pavir.Ab00177	Chr01b_provisional_V1:2433705-2436515	AP13	VS16	19.3255	4.07425	-2.2459	-6.95439	5e-05	0.000145544							AT1G73060.1	Low PSII Accumulation 3	LOC_Os02g02520.1	expressed protein
Pavir.Ab00178	Chr01b_provisional_V1:2441586-2444646	AP13	VS16	1.46747	4.23927	1.53049	3.41421	0.0004	0.00100113	PF11938	PTHR13341:SF2,PTHR13341	KOG3782				AT1G42480.1		LOC_Os02g02524.1	canopy homolog 2 precursor, putative, expressed
Pavir.Ab00179	Chr01b_provisional_V1:2445913-2454803	AP13	VS16	38.5783	21.3538	-0.853297	-2.6007	5e-05	0.000145544	PF04258	PTHR12174:SF23,PTHR12174	KOG2443	3.4.23.-	K09595	GO:0004190,GO:0016021	AT2G03120.1	signal peptide peptidase	LOC_Os05g36070.1	signal peptide peptidase domain containing protein, expressed
Pavir.Ab00182	Chr01b_provisional_V1:2504193-2509812	AP13	VS16	5.613	11.5318	1.03877	2.69648	5e-05	0.000145544	PF00254	PTHR10516:SF27,PTHR10516		5.2.1.8	K01802	GO:0006457	AT1G20810.1	FKBP-like peptidyl-prolyl cis-trans isomerase family protein	LOC_Os02g02550.1	peptidyl-prolyl cis-trans isomerase, FKBP-type, putative, expressed
Pavir.Ab00187	Chr01b_provisional_V1:2533421-2537222	AP13	VS16	9.90302	6.66391	-0.5715	-1.82692	0.0044	0.00873229							AT1G50710.1		LOC_Os02g02690.1	expressed protein
Pavir.Ab00191	Chr01b_provisional_V1:2568913-2574198	AP13	VS16	4.68687	0.893438	-2.39119	-5.54995	5e-05	0.000145544							AT1G76250.1		LOC_Os02g02730.1	expressed protein
Pavir.Ab00193	Chr01b_provisional_V1:2592948-2598700	AP13	VS16	47.4537	15.4657	-1.61745	-4.63416	5e-05	0.000145544
Pavir.Ab00197	Chr01b_provisional_V1:2608353-2613895	AP13	VS16	8.59591	4.03488	-1.09112	-3.36226	5e-05	0.000145544	PF01066	PTHR10414:SF4,PTHR10414	KOG2877			GO:0016780,GO:0008654,GO:0016020	AT1G13560.1	aminoalcoholphosphotransferase 1	LOC_Os02g02750.2	CDP-alcohol phosphatidyltransferase, putative, expressed
Pavir.Ab00203	Chr01b_provisional_V1:2644163-2646548	AP13	VS16	3.55795	2.01937	-0.817142	-1.52171	0.00855	0.0158412		PTHR13651	KOG3266				AT1G75980.1	Single hybrid motif superfamily protein	LOC_Os02g02810.1	expressed protein
Pavir.Ab00207	Chr01b_provisional_V1:2679918-2682043	AP13	VS16	0.249333	5.45521	4.45149	6.2654	5e-05	0.000145544
Pavir.Ab00211	Chr01b_provisional_V1:2699671-2700408	AP13	VS16	40.3803	7.60518	-2.4086	-9.97597	5e-05	0.000145544	PF00313,PF00098	PTHR11544:SF12,PTHR11544				GO:0003676,GO:0008270,GO:0003677,GO:0006355	AT4G36020.1	cold shock domain protein 1	LOC_Os02g02870.1	glycine-rich protein 2, putative, expressed
Pavir.Ab00212	Chr01b_provisional_V1:2701380-2706697	AP13	VS16	2.39679	1.55099	-0.627912	-1.47194	0.0105	0.0190033	PF05971	PTHR13393				GO:0008168	AT2G21070.3	methyltransferases	LOC_Os02g02880.1	expressed protein
Pavir.Ab00213	Chr01b_provisional_V1:2711061-2713075	AP13	VS16	4.66958	2.40314	-0.958372	-2.15015	5e-05	0.000145544									LOC_Os02g02900.1	expressed protein
Pavir.Ab00217	Chr01b_provisional_V1:2743155-2744642	AP13	VS16	0.30928	1.10892	1.84217	2.77499	0.00055	0.00133903	PF01535	PTHR24015:SF169,PTHR24015					AT1G02060.1	Tetratricopeptide repeat (TPR)-like superfamily protein	LOC_Os02g02950.1	pentatricopeptide, putative, expressed
Pavir.Ab00219	Chr01b_provisional_V1:2759868-2764493	AP13	VS16	21.4799	14.2152	-0.595551	-1.66843	0.00395	0.00792797	PF06487	PTHR13082	KOG3391		K14324		AT2G45640.1	SIN3 associated polypeptide P18	LOC_Os02g02960.1	histone deacetylase complex subunit SAP18, putative, expressed
Pavir.Ab00220	Chr01b_provisional_V1:2768923-2776456	AP13	VS16	23.0337	10.2002	-1.17515	-3.4491	5e-05	0.000145544	PF01554	PTHR11206:SF3,PTHR11206	KOG1347			GO:0015238,GO:0015297,GO:0006855,GO:0055085,GO:0016020	AT2G21340.1	MATE efflux family protein	LOC_Os02g02980.1	MATE domain containing protein, expressed
Pavir.Ab00222	Chr01b_provisional_V1:2780394-2785149	AP13	VS16	3.44851	2.35142	-0.552437	-1.51549	0.0091	0.016756							AT5G42480.1	Chaperone DnaJ-domain superfamily protein	LOC_Os02g03000.2	division protein, putative, expressed
Pavir.Ab00225	Chr01b_provisional_V1:2791258-2792460	AP13	VS16	10.0206	17.8925	0.83639	2.78391	0.0003	0.000769735							AT3G61870.1		LOC_Os02g03010.1	expressed protein
Pavir.Ab00228	Chr01b_provisional_V1:2799149-2801892	AP13	VS16	55.3145	30.5179	-0.858001	-2.55366	5e-05	0.000145544	PF00076	PTHR10548:SF23,PTHR10548	KOG0106			GO:0003676	AT5G52040.2	RNA-binding (RRM/RBD/RNP motifs) family protein	LOC_Os02g03040.1	RNA recognition motif containing protein, expressed
Pavir.Ab00229	Chr01b_provisional_V1:2804857-2809144	AP13	VS16	18.2697	11.2513	-0.699357	-2.32283	0.0003	0.000769735	PF00398	PTHR11727	KOG0820			GO:0000179,GO:0008649,GO:0000154	AT1G01860.1	Ribosomal RNA adenine dimethylase family protein	LOC_Os02g03050.1	dimethyladenosine transferase, putative, expressed
Pavir.Ab00230	Chr01b_provisional_V1:2810158-2812056	AP13	VS16	1.31567	0	-999	nan	5e-05	0.000145544		PTHR14155:SF26,PTHR14155					AT1G72310.1	RING/U-box superfamily protein	LOC_Os03g28080.1	ring-H2 zinc finger protein, putative, expressed
Pavir.Ab00234	Chr01b_provisional_V1:2836139-2839403	AP13	VS16	2.62999	7.00349	1.41302	3.80938	5e-05	0.000145544	PF06749						AT1G13380.1	Protein of unknown function (DUF1218)	LOC_Os09g10910.1	fiber protein Fb34, putative, expressed
Pavir.Ab00236	Chr01b_provisional_V1:2846532-2850537	AP13	VS16	0.0705919	20.5392	8.18466	7.16684	0.01175	0.0210038	PF00248	PTHR11732:SF34,PTHR11732	KOG1577				AT2G21250.1	NAD(P)-linked oxidoreductase superfamily protein	LOC_Os02g03100.2	oxidoreductase, aldo/keto reductase family protein, putative, expressed
Pavir.Ab00237	Chr01b_provisional_V1:2850947-2854743	AP13	VS16	78.0833	51.0969	-0.611779	-2.12993	0.00115	0.00261121	PF00248	PTHR11732:SF34,PTHR11732	KOG1577	1.1.1.200	K00085		AT2G21250.1	NAD(P)-linked oxidoreductase superfamily protein	LOC_Os02g03100.2	oxidoreductase, aldo/keto reductase family protein, putative, expressed
Pavir.Ab00254	Chr01b_provisional_V1:3022776-3028115	AP13	VS16	1.17133	0.0724694	-4.01464	-2.76629	0.0061	0.0116976	PF00560	PTHR24420:SF555,PTHR24420				GO:0005515	AT5G53890.1	phytosylfokine-alpha receptor 2	LOC_Os02g06250.1	phytosulfokine receptor precursor, putative, expressed
Pavir.Ab00256	Chr01b_provisional_V1:3033655-3037071	AP13	VS16	22.8137	14.3459	-0.669263	-2.31472	0.0005	0.00122772	PF04874	PTHR23405	KOG3064				AT1G23280.1	MAK16 protein-related	LOC_Os07g16950.1	Mak16 protein domain containing protein, expressed
Pavir.Ab00259	Chr01b_provisional_V1:3143077-3146174	AP13	VS16	2.58549	7.55672	1.54732	4.32965	5e-05	0.000145544	PF07777	PTHR22952:SF36,PTHR22952				GO:0003677,GO:0006351,GO:0006355,GO:0005634	AT1G32150.1	basic region/leucine zipper transcription factor 68	LOC_Os02g03580.1	transcription factor, putative, expressed
Pavir.Ab00263	Chr01b_provisional_V1:3175511-3176790	AP13	VS16	0.802266	0.332672	-1.26998	-1.86906	0.0105	0.0190033									LOC_Os09g04430.1	expressed protein
Pavir.Ab00270	Chr01b_provisional_V1:3395110-3402538	AP13	VS16	4.11892	11.3634	1.46406	4.54942	5e-05	0.000145544		PTHR19376:SF10,PTHR19376					AT2G40030.1	nuclear RNA polymerase D1B	LOC_Os02g05880.1	RNA polymerase Rpb1, domain 2 family protein, expressed
Pavir.Ab00274	Chr01b_provisional_V1:3492806-3494335	AP13	VS16	0.715762	1.99013	1.47531	2.64764	0.00195	0.0042121	PF00270	PTHR13710:SF13,PTHR13710				GO:0003676,GO:0005524,GO:0008026	AT1G10930.1	DNA helicase (RECQl4A)
Pavir.Ab00277	Chr01b_provisional_V1:3625754-3626730	AP13	VS16	289.434	127.755	-1.17986	-4.55445	5e-05	0.000145544									LOC_Os05g15240.1	expressed protein
Pavir.Ab00278	Chr01b_provisional_V1:3643787-3647681	AP13	VS16	0.0656398	1.3738	4.38745	4.34589	0.00095	0.00220004	PF00759	PTHR22298				GO:0004553,GO:0005975	AT2G32990.1	glycosyl hydrolase 9B8	LOC_Os02g05744.1	endoglucanase, putative, expressed
Pavir.Ab00280	Chr01b_provisional_V1:3686731-3690418	AP13	VS16	0.0615559	7.3062	6.89108	5.04138	0.00015	0.000408167	PF00069	PTHR24420:SF740,PTHR24420	KOG1187			GO:0004672,GO:0005524,GO:0006468	AT2G24370.1	Protein kinase protein with adenine nucleotide alpha hydrolases-like domain	LOC_Os02g05820.1	protein kinase domain containing protein, expressed
Pavir.Ab00281	Chr01b_provisional_V1:3690607-3702495	AP13	VS16	16.5142	10.638	-0.634478	-2.01744	0.00095	0.00220004	PF07227	PTHR21736:SF13,PTHR21736					AT5G57380.1	Fibronectin type III domain-containing protein	LOC_Os02g05840.1	VIL2 protein, putative, expressed
Pavir.Ab00284	Chr01b_provisional_V1:3784935-3788259	AP13	VS16	10.833	4.39833	-1.30041	-3.56528	5e-05	0.000145544		PTHR14493:SF7,PTHR14493	KOG1100				AT1G60610.1	SBP (S-ribonuclease binding protein) family protein	LOC_Os02g03760.1	expressed protein
Pavir.Ab00285	Chr01b_provisional_V1:3802049-3807126	AP13	VS16	0.273995	0.587563	1.10059	1.80023	0.00585	0.0112597							AT5G62960.1		LOC_Os02g03790.1	expressed protein
Pavir.Ab00289	Chr01b_provisional_V1:3823390-3824689	AP13	VS16	1.0481	0	-999	nan	5e-05	0.000145544									LOC_Os08g18970.1	pectate lyase family protein, expressed
Pavir.Ab00294	Chr01b_provisional_V1:3851128-3854861	AP13	VS16	43.7039	16.1154	-1.43932	-5.53866	5e-05	0.000145544							AT2G21870.1	copper ion binding;cobalt ion binding;zinc ion binding	LOC_Os02g03860.1	mitochondrial ATP synthase precursor, putative, expressed
Pavir.Ab00296	Chr01b_provisional_V1:3857652-3866680	AP13	VS16	5.5244	13.9099	1.33222	3.8063	5e-05	0.000145544									LOC_Os02g03840.2	expressed protein
Pavir.Ab00299	Chr01b_provisional_V1:3875703-3880955	AP13	VS16	5.27936	2.97676	-0.826621	-2.3071	0.0003	0.000769735	PF09814						AT3G26750.1		LOC_Os02g03820.1	expressed protein
Pavir.Ab00301	Chr01b_provisional_V1:3888473-3889561	AP13	VS16	0.695239	1.92135	1.46654	2.69205	0.00135	0.00301999							AT1G74875.1		LOC_Os05g40360.1	expressed protein
Pavir.Ab00302	Chr01b_provisional_V1:3890096-3893589	AP13	VS16	0.544049	1.36207	1.324	2.78085	0.0001	0.000279569	PF01535	PTHR24015:SF163,PTHR24015					AT2G17140.1	Pentatricopeptide repeat (PPR) superfamily protein	LOC_Os02g03930.1	expressed protein
Pavir.Ab00306	Chr01b_provisional_V1:3925371-3928596	AP13	VS16	14.4969	37.4726	1.37009	3.69328	5e-05	0.000145544		PTHR10026:SF10,PTHR10026					AT4G19600.1	Cyclin family protein	LOC_Os02g04010.2	cyclin-T1-1, putative, expressed
Pavir.Ab00310	Chr01b_provisional_V1:3962414-3967562	AP13	VS16	2.00489	3.03321	0.59732	1.60733	0.00965	0.0176472	PF02910,PF00890	PTHR11632:SF6,PTHR11632	KOG2403	1.4.3.16	K00278	GO:0009055,GO:0016491,GO:0055114	AT5G14760.1	L-aspartate oxidase	LOC_Os02g04170.1	L-aspartate oxidase 1, putative, expressed
Pavir.Ab00312	Chr01b_provisional_V1:3975027-3983034	AP13	VS16	0.534419	0.934577	0.806342	1.32629	0.0146	0.0254759	PF00069	PTHR24055:SF69,PTHR24055	KOG0660			GO:0004672,GO:0005524,GO:0006468	AT3G18040.1	MAP kinase 9	LOC_Os02g04230.1	CGMC_MAPKCMGC_2.7 - CGMC includes CDA, MAPK, GSK3, and CLKC kinases, expressed
Pavir.Ab00314	Chr01b_provisional_V1:3990530-3991497	AP13	VS16	11.3632	40.0245	1.81651	6.28119	5e-05	0.000145544		PTHR20961					AT3G18170.1	Glycosyltransferase family 61 protein	LOC_Os02g04250.1	glycosyltransferase, putative, expressed
Pavir.Ab00315	Chr01b_provisional_V1:3998361-4001774	AP13	VS16	16.1416	7.64483	-1.07823	-3.51789	5e-05	0.000145544							AT5G11810.1		LOC_Os02g04260.1	expressed protein
Pavir.Ab00316	Chr01b_provisional_V1:4001826-4008884	AP13	VS16	9.31825	6.91444	-0.430447	-1.37268	0.0218	0.0365892	PF04931	PTHR13213:SF1,PTHR13213	KOG1926			GO:0003677,GO:0003887,GO:0006351	AT5G64420.1	DNA polymerase V family	LOC_Os02g04270.1	DNA polymerase V, putative, expressed
Pavir.Ab00333	Chr01b_provisional_V1:4111610-4126610	AP13	VS16	0.402222	2.49638	2.63377	6.57398	5e-05	0.000145544		PTHR14593:SF2,PTHR14593					AT3G33530.3	Transducin family protein / WD-40 repeat family protein	LOC_Os02g04440.2	transducin family protein, putative, expressed
Pavir.Ab00336	Chr01b_provisional_V1:4134979-4136292	AP13	VS16	251.075	127.648	-0.975944	-3.40324	0.0001	0.000279569	PF00297	PTHR11229	KOG3141		K02906	GO:0003735,GO:0006412,GO:0005622,GO:0005840	AT2G43030.1	Ribosomal protein L3 family protein	LOC_Os02g04460.1	ribosomal protein L3, putative, expressed
Pavir.Ab00337	Chr01b_provisional_V1:4140606-4143075	AP13	VS16	0.244042	1.85861	2.92902	4.90521	5e-05	0.000145544		PTHR10644:SF1,PTHR10644					AT3G55200.1	Cleavage and polyadenylation specificity factor (CPSF) A subunit protein	LOC_Os02g04480.1	cleavage and polyadenylation specificity factor, putative, expressed
Pavir.Ab00338	Chr01b_provisional_V1:4143136-4146978	AP13	VS16	0.201041	8.35263	5.37667	6.7073	5e-05	0.000145544	PF03178	PTHR10644:SF1,PTHR10644				GO:0003676,GO:0005634	AT3G55220.1	Cleavage and polyadenylation specificity factor (CPSF) A subunit protein	LOC_Os02g04480.1	cleavage and polyadenylation specificity factor, putative, expressed
Pavir.Ab00339	Chr01b_provisional_V1:4150604-4155285	AP13	VS16	11.3097	18.1523	0.682589	2.24331	0.0005	0.00122772	PF08214,PF00569,PF02135	PTHR13808	KOG1778			GO:0008270,GO:0003712,GO:0004402,GO:0006355,GO:0005634	AT1G79000.1	histone acetyltransferase of the CBP family 1	LOC_Os02g04490.1	histone acetyltransferase HAC1, putative, expressed
Pavir.Ab00340	Chr01b_provisional_V1:4156837-4159694	AP13	VS16	2.51371	3.76756	0.58381	1.52809	0.02195	0.0368162	PF01795	PTHR11265	KOG2782			GO:0008168	AT5G10910.1	mraW methylase family protein	LOC_Os02g04500.1	S-adenosyl-L-methionine-dependent methyltransferase mraW, putative, expressed
Pavir.Ab00341	Chr01b_provisional_V1:4160598-4164221	AP13	VS16	9.21837	24.6386	1.41834	4.06025	5e-05	0.000145544	PF08547,PF05368	PTHR10366:SF75,PTHR10366	KOG1203			GO:0016491,GO:0008152,GO:0003854,GO:0016616,GO:0006694,GO:0055114,GO:0003824,GO:0050662,GO:0044237	AT1G16720.1	high chlorophyll fluorescence phenotype 173	LOC_Os02g04510.1	UOS1, putative, expressed
Pavir.Ab00347	Chr01b_provisional_V1:4186028-4190419	AP13	VS16	1.25136	4.32941	1.79068	4.34995	5e-05	0.000145544	PF00570	PTHR13710:SF13,PTHR13710				GO:0003676,GO:0005622	AT1G10930.1	DNA helicase (RECQl4A)
Pavir.Ab00348	Chr01b_provisional_V1:4196103-4197317	AP13	VS16	26.3612	18.0652	-0.545204	-1.96082	0.00545	0.0105632							AT1G78995.1		LOC_Os02g04550.1	expressed protein
Pavir.Ab00349	Chr01b_provisional_V1:4197586-4201918	AP13	VS16	9.52123	6.28068	-0.600228	-1.90605	0.0024	0.00508093	PF00076	PTHR23099				GO:0003676	AT5G58130.1	RNA-binding (RRM/RBD/RNP motifs) family protein	LOC_Os02g04560.1	marker Xucw84, putative, expressed
Pavir.Ab00351	Chr01b_provisional_V1:4207068-4209432	AP13	VS16	0.421791	1.89016	2.16391	3.13395	0.0024	0.00508093	PF09753		KOG2678				AT3G55600.1	Membrane fusion protein Use1	LOC_Os08g42110.1	expressed protein
Pavir.Ab00352	Chr01b_provisional_V1:4216146-4218749	AP13	VS16	2.4322	0.474799	-2.35687	-2.67455	5e-05	0.000145544
Pavir.Ab00355	Chr01b_provisional_V1:4228732-4236585	AP13	VS16	2.13122	3.91477	0.877247	2.31297	0.0002	0.000531302	PF05185	PTHR10738				GO:0008168,GO:0005737	AT4G31120.2	SHK1 binding protein 1	LOC_Os02g04660.1	arginine N-methyltransferase 5, putative, expressed
Pavir.Ab00357	Chr01b_provisional_V1:4242776-4247750	AP13	VS16	0.682222	1.64499	1.26976	2.73685	5e-05	0.000145544	PF07983,PF00332	PTHR16631				GO:0004553,GO:0005975	AT5G58090.1	O-Glycosyl hydrolases family 17 protein	LOC_Os02g04670.1	glucan endo-1,3-beta-glucosidase precursor, putative, expressed
Pavir.Ab00359	Chr01b_provisional_V1:4256003-4258273	AP13	VS16	0.42435	0.808864	0.930642	1.3823	0.01865	0.0317641
Pavir.Ab00361	Chr01b_provisional_V1:4278113-4287280	AP13	VS16	0.438525	10.2893	4.55234	10.3879	5e-05	0.000145544	PF00432	PTHR11764:SF3,PTHR11764	KOG0497	5.4.99.8	K01853	GO:0003824	AT2G07050.1	cycloartenol synthase 1	LOC_Os02g04710.1	cycloartenol synthase, putative, expressed
Pavir.Ab00364	Chr01b_provisional_V1:4302521-4303443	AP13	VS16	23.6901	10.558	-1.16595	-4.07157	5e-05	0.000145544	PF02391	PTHR23404,PTHR23404:SF2	KOG3307	2.-.-.-	K03635	GO:0006777	AT2G43760.1	molybdopterin biosynthesis MoaE family protein	LOC_Os02g04740.1	molybdenum cofactor synthesis protein 2 large subunit, putative, expressed
Pavir.Ab00366	Chr01b_provisional_V1:4304099-4314018	AP13	VS16	1.191	1.92267	0.690937	1.61423	0.0061	0.0116976	PF06507,PF02362,PF02309					GO:0006355,GO:0005634,GO:0003677,GO:0009725	AT5G20730.2	Transcriptional factor B3 family protein / auxin-responsive factor AUX/IAA-related	LOC_Os02g04810.1	auxin response factor 5, putative, expressed
Pavir.Ab00370	Chr01b_provisional_V1:4352943-4371884	AP13	VS16	6.09573	8.74705	0.520997	1.65747	0.0067	0.0127259	PF11715	PTHR21286	KOG4521		K14303		AT1G33410.2	SUPPRESSOR OF AUXIN RESISTANCE1	LOC_Os02g04970.1	expressed protein
Pavir.Ab00374	Chr01b_provisional_V1:4383950-4384808	AP13	VS16	1.67781	0.27265	-2.62146	-3.37889	0.0022	0.00469617	PF10357	PTHR12805					AT5G51795.1	DNA/RNA-binding protein Kin17, conserved region	LOC_Os03g37330.1	KIN, antigenic determinant of recA protein, putative, expressed
Pavir.Ab00375	Chr01b_provisional_V1:4385996-4387891	AP13	VS16	1.64054	6.88581	2.06946	4.97328	5e-05	0.000145544
Pavir.Ab00377	Chr01b_provisional_V1:4391325-4395163	AP13	VS16	6.57288	15.6207	1.24886	3.94746	5e-05	0.000145544	PF08920,PF02985	PTHR12097	KOG0213		K12828	GO:0005515	AT5G64270.1	splicing factor, putative	LOC_Os02g05310.1	splicing factor 3B subunit 1, putative, expressed
Pavir.Ab00379	Chr01b_provisional_V1:4404059-4407058	AP13	VS16	77.1772	47.1062	-0.712259	-2.34324	0.00025	0.000651404	PF00270,PF00271	PTHR24031:SF2,PTHR24031	KOG0328		K03257	GO:0003676,GO:0005524,GO:0008026,GO:0004386	AT3G13920.1	eukaryotic translation initiation factor 4A1
Pavir.Ab00387	Chr01b_provisional_V1:4455001-4459931	AP13	VS16	17.9549	11.779	-0.608152	-2.1678	0.00515	0.0100315	PF00069	PTHR24055:SF69,PTHR24055				GO:0004672,GO:0005524,GO:0006468	AT1G59580.1	mitogen-activated protein kinase homolog 2	LOC_Os02g05480.1	CGMC_MAPKCMGC_2_SLT2y_ERK.1 - CGMC includes CDA, MAPK, GSK3, and CLKC kinases, expressed
Pavir.Ab00388	Chr01b_provisional_V1:4463885-4474409	AP13	VS16	3.52009	6.97692	0.986978	3.0728	5e-05	0.000145544		PTHR25069:SF116,PTHR25069	KOG4674				AT4G31570.1		LOC_Os02g05490.1	expressed protein
Pavir.Ab00390	Chr01b_provisional_V1:4478966-4482273	AP13	VS16	1.08069	2.02941	0.909107	1.56338	0.00975	0.0178039							AT4G26020.1		LOC_Os02g05520.1	expressed protein
Pavir.Ab00391	Chr01b_provisional_V1:4486146-4489609	AP13	VS16	63.0022	34.4213	-0.872099	-2.97002	5e-05	0.000145544	PF00481	PTHR13832:SF186,PTHR13832	KOG0698			GO:0003824	AT4G31750.1	HOPW1-1-interacting 2	LOC_Os02g05630.1	protein phosphatase 2C, putative, expressed
Pavir.Ab00395	Chr01b_provisional_V1:4523983-4528114	AP13	VS16	30.8104	23.0102	-0.421141	-1.38837	0.02545	0.0420929	PF00270,PF00271	PTHR24031:SF46,PTHR24031	KOG0341	3.6.4.13	K13116	GO:0003676,GO:0005524,GO:0008026,GO:0004386	AT5G51280.1	DEAD-box protein abstrakt, putative
Pavir.Ab00399	Chr01b_provisional_V1:4549801-4552768	AP13	VS16	38.6692	19.6894	-0.973764	-3.59813	5e-05	0.000145544							AT1G30475.1		LOC_Os02g05890.1	EMB1303, putative, expressed
Pavir.Ab00400	Chr01b_provisional_V1:4553661-4558523	AP13	VS16	0.271453	1.07116	1.9804	3.52389	5e-05	0.000145544	PF04784	PTHR23054					AT3G13000.2	Protein of unknown function, DUF547	LOC_Os02g05900.1	ternary complex factor MIP1, putative, expressed
Pavir.Ab00404	Chr01b_provisional_V1:4588563-4598914	AP13	VS16	2.25599	1.32878	-0.763664	-1.94492	0.0017	0.00372288	PF00069,PF00560	PTHR24420:SF478,PTHR24420	KOG1187			GO:0004672,GO:0005524,GO:0006468,GO:0005515	AT1G72300.1	Leucine-rich receptor-like protein kinase family protein	LOC_Os02g05910.1	phytosulfokine receptor precursor, putative, expressed
Pavir.Ab00417	Chr01b_provisional_V1:4662309-4668842	AP13	VS16	0.533589	4.4639	3.06451	5.8725	5e-05	0.000145544	PF01380,PF00571	PTHR11911:SF24,PTHR11911				GO:0005515,GO:0005529,GO:0005975	AT3G54690.1	Sugar isomerase (SIS) family protein	LOC_Os02g06360.1	uncharacterized protein CPn_0526/CP_0226/CPj0526/CpB0547, putative, expressed
Pavir.Ab00421	Chr01b_provisional_V1:4676117-4679905	AP13	VS16	47.5969	18.6677	-1.35032	-4.70384	5e-05	0.000145544							AT5G47830.1		LOC_Os02g06390.1	expressed protein
Pavir.Ab00422	Chr01b_provisional_V1:4680356-4683328	AP13	VS16	1.25962	2.39604	0.927666	2.00699	0.00665	0.0126396	PF10250						AT3G26370.1	O-fucosyltransferase family protein	LOC_Os02g06400.1	growth regulator related protein, putative, expressed
Pavir.Ab00427	Chr01b_provisional_V1:4704070-4717433	AP13	VS16	0.600364	2.46915	2.0401	4.5447	5e-05	0.000145544	PF08148,PF00270,PF00271	PTHR11752:SF2,PTHR11752	KOG0947			GO:0003676,GO:0005524,GO:0008026,GO:0004386,GO:0016818	AT3G46960.1	RNA helicase, ATP-dependent, SK12/DOB1 protein
Pavir.Ab00434	Chr01b_provisional_V1:4743604-4744341	AP13	VS16	7612.92	2437.21	-1.64322	-3.54388	5e-05	0.000145544
Pavir.Ab00435	Chr01b_provisional_V1:4751160-4752577	AP13	VS16	4.60974	2.15961	-1.09392	-2.81098	5e-05	0.000145544
Pavir.Ab00437	Chr01b_provisional_V1:4757976-4762556	AP13	VS16	8.10429	20.5078	1.33942	4.50127	5e-05	0.000145544							AT3G21810.1	Zinc finger C-x8-C-x5-C-x3-H type family protein	LOC_Os02g06584.2	zinc finger C-x8-C-x5-C-x3-H type family protein, expressed
Pavir.Ab00444	Chr01b_provisional_V1:4797376-4798012	AP13	VS16	4.1459	0.945491	-2.13255	-4.11426	0.0002	0.000531302							AT1G30260.1		LOC_Os08g09290.1	expressed protein
Pavir.Ab00446	Chr01b_provisional_V1:4801009-4828046	AP13	VS16	1.31303	3.80258	1.53408	4.55346	5e-05	0.000145544	PF00400,PF02138	PTHR13743:SF19,PTHR13743	KOG1446			GO:0005515	AT1G58230.1	binding	LOC_Os02g06720.1	WD domain containing protein, putative, expressed
Pavir.Ab00448	Chr01b_provisional_V1:4835774-4839444	AP13	VS16	3.62135	7.76617	1.10068	3.28051	5e-05	0.000145544	PF01762	PTHR11214:SF5,PTHR11214	KOG2288			GO:0008378,GO:0006486,GO:0016020	AT1G05170.2	Galactosyltransferase family protein	LOC_Os02g06840.1	galactosyltransferase, putative, expressed
Pavir.Ab00451	Chr01b_provisional_V1:4856120-4861815	AP13	VS16	0.754853	3.15486	2.06331	5.05798	5e-05	0.000145544	PF06507,PF02362,PF02309					GO:0006355,GO:0005634,GO:0003677,GO:0009725	AT1G30330.2	auxin response factor 6	LOC_Os02g06910.1	auxin response factor 6, putative, expressed
Pavir.Ab00454	Chr01b_provisional_V1:4900879-4906467	AP13	VS16	58.1314	34.5671	-0.749917	-2.14988	0.0001	0.000279569	PF00581	PTHR11364	KOG1529				AT1G79230.1	mercaptopyruvate sulfurtransferase 1	LOC_Os02g07044.1	rhodanese-like domain containing protein, putative, expressed
Pavir.Ab00455	Chr01b_provisional_V1:4906547-4909479	AP13	VS16	0.976583	0.571441	-0.77314	-1.63124	0.0097	0.0177249	PF01535	PTHR24015:SF66,PTHR24015					AT4G20770.1	Pentatricopeptide repeat (PPR) superfamily protein	LOC_Os02g07050.1	pentatricopeptide, putative, expressed
Pavir.Ab00457	Chr01b_provisional_V1:4917830-4919851	AP13	VS16	14.6398	22.1588	0.597988	2.22911	0.00305	0.00628552	PF00091	PTHR11588				GO:0051258,GO:0043234	AT5G62700.1	tubulin beta chain 3	LOC_Os06g46000.1	tubulin/FtsZ domain containing protein, putative, expressed
Pavir.Ab00458	Chr01b_provisional_V1:4923008-4930640	AP13	VS16	5.33681	9.50387	0.832536	2.46193	5e-05	0.000145544	PF00641,PF00076,PF01585	PTHR13948:SF3,PTHR13948	KOG0131		K13094	GO:0003676,GO:0008270,GO:0005622	AT3G54230.2	suppressor of abi3-5	LOC_Os02g07070.1	RNA recognition motif family protein, expressed
Pavir.Ab00460	Chr01b_provisional_V1:4956320-4959571	AP13	VS16	0	0.684402	999	nan	5e-05	0.000145544							AT1G06660.1		LOC_Os02g07180.1	expressed protein
Pavir.Ab00466	Chr01b_provisional_V1:4993348-4997067	AP13	VS16	71.3019	29.4868	-1.27387	-4.32545	5e-05	0.000145544	PF03900,PF01379	PTHR11557	KOG2892	2.5.1.61	K01749	GO:0033014	AT5G08280.1	hydroxymethylbilane synthase	LOC_Os02g07230.1	porphobilinogen deaminase, chloroplast precursor, putative, expressed
Pavir.Ab00467	Chr01b_provisional_V1:4997412-5000124	AP13	VS16	9.2589	3.52844	-1.39181	-3.20131	5e-05	0.000145544	PF08615	PTHR21726			K10745		AT2G39440.1		LOC_Os02g07240.1	expressed protein
Pavir.Ab00469	Chr01b_provisional_V1:5001145-5004390	AP13	VS16	123.518	46.3558	-1.4139	-4.25288	5e-05	0.000145544	PF00162	PTHR11406	KOG1367			GO:0004618,GO:0006096	AT1G79550.1	phosphoglycerate kinase	LOC_Os02g07260.1	phosphoglycerate kinase protein, putative, expressed
Pavir.Ab00471	Chr01b_provisional_V1:5011452-5022255	AP13	VS16	18.8063	36.0331	0.938109	2.29827	0.00045	0.00111519	PF01535	PTHR24015					AT2G35130.1	Tetratricopeptide repeat (TPR)-like superfamily protein	LOC_Os02g07360.1	pentatricopeptide containing protein, putative, expressed
Pavir.Ab00473	Chr01b_provisional_V1:5023851-5028753	AP13	VS16	8.07781	2.98672	-1.4354	-2.33919	0.0003	0.000769735	PF01597	PTHR11715	KOG3373		K02437	GO:0006546,GO:0005960	AT2G35120.1	Single hybrid motif superfamily protein	LOC_Os02g07410.1	glycine cleavage system H protein, putative, expressed
Pavir.Ab00486	Chr01b_provisional_V1:5123617-5126506	AP13	VS16	1.635	3.93821	1.26825	3.07976	5e-05	0.000145544	PF01774					GO:0016151,GO:0006807	AT2G35035.1	urease accessory protein D	LOC_Os02g07670.1	URED, putative, expressed
Pavir.Ab00488	Chr01b_provisional_V1:5139891-5141406	AP13	VS16	7.07112	11.6955	0.725947	2.25541	0.0007	0.00166902	PF05678						AT3G22160.1	VQ motif-containing protein	LOC_Os02g07690.1	VQ domain containing protein, putative, expressed
Pavir.Ab00496	Chr01b_provisional_V1:5173340-5180880	AP13	VS16	1.45952	6.44945	2.14368	5.6082	5e-05	0.000145544	PF11721,PF00560	PTHR24420:SF512,PTHR24420				GO:0005515	AT1G07650.1	Leucine-rich repeat transmembrane protein kinase	LOC_Os02g13850.1	leucine-rich repeat-containing protein kinase family protein, putative, expressed
Pavir.Ab00498	Chr01b_provisional_V1:5196953-5199726	AP13	VS16	10.2664	4.8211	-1.09049	-3.39496	5e-05	0.000145544	PF00249					GO:0003677	AT1G79430.2	Homeodomain-like superfamily protein	LOC_Os02g07770.1	Myb transcription factor, putative, expressed
Pavir.Ab00499	Chr01b_provisional_V1:5244476-5247861	AP13	VS16	3.67302	5.56037	0.598215	1.72384	0.0094	0.0172446	PF03110					GO:0003677,GO:0005634	AT5G43270.1	squamosa promoter binding protein-like 2	LOC_Os06g45310.1	OsSPL11 - SBP-box gene family member, expressed
Pavir.Ab00500	Chr01b_provisional_V1:5248370-5251263	AP13	VS16	41.3725	29.2516	-0.500155	-1.68278	0.00885	0.0163465	PF07714	PTHR23257:SF82,PTHR23257	KOG0192			GO:0004672,GO:0005524,GO:0006468	AT2G24360.1	Protein kinase superfamily protein	LOC_Os02g07790.1	serine/threonine-protein kinase HT1, putative, expressed
Pavir.Ab00504	Chr01b_provisional_V1:5276240-5279319	AP13	VS16	1.32587	0.771557	-0.78109	-1.68058	0.0092	0.0169144	PF02386					GO:0008324,GO:0006812,GO:0055085	AT4G10310.1	high-affinity K+ transporter 1	LOC_Os02g07830.1	OsHKT1;3 - Na+ transporter, expressed
Pavir.Ab00510	Chr01b_provisional_V1:5315394-5317334	AP13	VS16	86.1603	46.9863	-0.874783	-3.61815	5e-05	0.000145544							AT4G30010.1		LOC_Os02g07910.1	fiber protein Fb15, putative, expressed
Pavir.Ab00512	Chr01b_provisional_V1:5323418-5326905	AP13	VS16	15.3895	23.5054	0.611044	1.95814	0.00185	0.0040181	PF04578						AT5G45540.1	Protein of unknown function (DUF594)	LOC_Os10g11310.1	expressed protein
Pavir.Ab00514	Chr01b_provisional_V1:5355499-5366278	AP13	VS16	2.7053	5.42455	1.00372	2.95323	5e-05	0.000145544	PF08263,PF00560,PF07714	PTHR24420:SF482,PTHR24420	KOG1187			GO:0004672,GO:0005524,GO:0006468,GO:0005515	AT4G22130.1	STRUBBELIG-receptor family 8	LOC_Os02g07960.3	STRUBBELIG-RECEPTOR FAMILY 3 precursor, putative, expressed
Pavir.Ab00516	Chr01b_provisional_V1:5389862-5395284	AP13	VS16	20.2518	9.05465	-1.16132	-3.64725	5e-05	0.000145544	PF00689,PF00702	PTHR24093:SF73,PTHR24093				GO:0003824,GO:0008152	AT5G57110.1	autoinhibited Ca2+ -ATPase, isoform 8	LOC_Os02g08010.1	LTPL43 - Protease inhibitor/seed storage/LTP family protein precursor, putative, expressed
Pavir.Ab00517	Chr01b_provisional_V1:5396217-5406680	AP13	VS16	9.27514	3.77804	-1.29573	-3.59456	5e-05	0.000145544	PF12515,PF00122	PTHR24093:SF73,PTHR24093				GO:0000166,GO:0046872,GO:0005516	AT5G57110.1	autoinhibited Ca2+ -ATPase, isoform 8	LOC_Os02g08018.1	calcium-transporting ATPase 9, plasma membrane-type, putative, expressed
Pavir.Ab00518	Chr01b_provisional_V1:5411028-5416399	AP13	VS16	19.1273	13.7145	-0.479933	-1.59145	0.01145	0.0205311	PF07738	PTHR12911:SF4,PTHR12911	KOG2687				AT3G10730.1	SAD1/UNC-84 domain protein 2	LOC_Os05g18770.1	Sad1 / UNC-like C-terminal domain containing protein, putative, expressed
Pavir.Ab00519	Chr01b_provisional_V1:5417696-5422144	AP13	VS16	5.52514	1.08713	-2.34549	-5.16791	5e-05	0.000145544	PF01263	PTHR11122	KOG1594			GO:0016853,GO:0005975	AT5G57330.1	Galactose mutarotase-like superfamily protein	LOC_Os02g08030.1	aldose 1-epimerase, putative, expressed
Pavir.Ab00521	Chr01b_provisional_V1:5458666-5469565	AP13	VS16	5.05087	0.43017	-3.55355	-8.01382	5e-05	0.000145544		PTHR23163	KOG0978				AT1G55250.1	histone mono-ubiquitination 2	LOC_Os10g41590.1	zinc finger, C3HC4 type domain containing protein, expressed
Pavir.Ab00525	Chr01b_provisional_V1:5492546-5498651	AP13	VS16	6.5586	1.32892	-2.30314	-5.15687	5e-05	0.000145544
Pavir.Ab00527	Chr01b_provisional_V1:5510095-5512692	AP13	VS16	0.595092	0.0403373	-3.88293	-2.30488	0.00715	0.0134913									LOC_Os04g57920.1	OsFBX154 - F-box domain containing protein, expressed
Pavir.Ab00529	Chr01b_provisional_V1:5519979-5520415	AP13	VS16	2.94684	0	-999	nan	5e-05	0.000145544
Pavir.Ab00536	Chr01b_provisional_V1:5558555-5562863	AP13	VS16	0.320306	0.782227	1.28814	1.98231	0.00545	0.0105632	PF03006	PTHR20855:SF14,PTHR20855	KOG0748			GO:0016021	AT2G24150.1	heptahelical protein 3	LOC_Os06g44250.1	haemolysin-III, putative, expressed
Pavir.Ab00537	Chr01b_provisional_V1:5563959-5566991	AP13	VS16	4.81464	0	-999	nan	5e-05	0.000145544
Pavir.Ab00538	Chr01b_provisional_V1:5568129-5570529	AP13	VS16	0.10119	3.42833	5.08237	6.15954	5e-05	0.000145544	PF11443						AT5G13210.1	Uncharacterised conserved protein UCP015417, vWA	LOC_Os02g08330.1	gp176, putative, expressed
Pavir.Ab00540	Chr01b_provisional_V1:5582399-5590958	AP13	VS16	7.53217	10.0799	0.42034	1.33939	0.0266	0.0438067	PF08312,PF00076,PF01805	PTHR23140	KOG0151		K12842	GO:0003676,GO:0003723,GO:0006396	AT5G25060.1	RNA recognition motif (RRM)-containing protein	LOC_Os02g08360.1	RNA recognition motif, putative, expressed
Pavir.Ab00541	Chr01b_provisional_V1:5594499-5599236	AP13	VS16	20.2159	58.7817	1.53987	4.59301	5e-05	0.000145544	PF00481	PTHR13832:SF140,PTHR13832	KOG0697	3.1.3.16	K01090	GO:0003824	AT4G31860.1	Protein phosphatase 2C family protein	LOC_Os02g08364.1	protein phosphatase 2C, putative, expressed
Pavir.Ab00542	Chr01b_provisional_V1:5652522-5655168	AP13	VS16	1.39276	0	-999	nan	5e-05	0.000145544
Pavir.Ab00544	Chr01b_provisional_V1:5697725-5708261	AP13	VS16	128.525	220.529	0.778913	4.07911	0.0001	0.000279569	PF00240	PTHR10666	KOG0001			GO:0005515	AT4G05320.2	polyubiquitin 10	LOC_Os06g46770.1	ubiquitin family protein, putative, expressed
Pavir.Ab00545	Chr01b_provisional_V1:5710649-5711530	AP13	VS16	1.01188	2.47596	1.29096	2.56421	0.0014	0.00311989
Pavir.Ab00547	Chr01b_provisional_V1:5787272-5788891	AP13	VS16	5.37826	7.59915	0.498698	1.51453	0.02765	0.0453702	PF04535	PTHR11615:SF33,PTHR11615					AT2G35760.1	Uncharacterised protein family (UPF0497)	LOC_Os02g08110.1	membrane associated DUF588 domain containing protein, putative, expressed
Pavir.Ab00554	Chr01b_provisional_V1:5952275-5954670	AP13	VS16	4.29381	0.688163	-2.64144	-3.92921	5e-05	0.000145544
Pavir.Ab00558	Chr01b_provisional_V1:6016066-6021494	AP13	VS16	64.1901	38.183	-0.749421	-2.27015	5e-05	0.000145544	PF02575						AT2G24020.1	Uncharacterised BCR, YbaB family COG0718	LOC_Os02g08380.1	CR084 protein, putative, expressed
Pavir.Ab00560	Chr01b_provisional_V1:6050671-6060629	AP13	VS16	5.65914	2.79835	-1.016	-2.93812	5e-05	0.000145544		PTHR21145	KOG0795				AT5G10870.1	chorismate mutase 2	LOC_Os02g08410.1	chorismate mutase, chloroplast precursor, putative, expressed
Pavir.Ab00561	Chr01b_provisional_V1:6065128-6068636	AP13	VS16	12.5373	16.8947	0.430344	1.24336	0.03005	0.0488762	PF01370	PTHR10366:SF9,PTHR10366	KOG1502			GO:0016491,GO:0008152,GO:0003854,GO:0016616,GO:0006694,GO:0055114,GO:0003824,GO:0050662,GO:0044237,GO:0009058	AT1G15950.1	cinnamoyl coa reductase 1	LOC_Os02g08420.1	cinnamoyl CoA reductase, putative, expressed
Pavir.Ab00563	Chr01b_provisional_V1:6073452-6076602	AP13	VS16	4.28932	1.42563	-1.58915	-4.02188	5e-05	0.000145544	PF01370	PTHR10366:SF9,PTHR10366	KOG1502			GO:0016491,GO:0008152,GO:0003854,GO:0016616,GO:0006694,GO:0055114,GO:0003824,GO:0050662,GO:0044237,GO:0009058	AT1G80820.1	cinnamoyl coa reductase	LOC_Os02g08420.1	cinnamoyl CoA reductase, putative, expressed
Pavir.Ab00564	Chr01b_provisional_V1:6097663-6122326	AP13	VS16	1.11382	0.669178	-0.735053	-1.6436	0.0047	0.00924203							AT3G47680.1	DNA binding	LOC_Os06g42890.1	DNA binding protein, putative, expressed
Pavir.Ab00571	Chr01b_provisional_V1:6187475-6190752	AP13	VS16	15.7083	10.4795	-0.583963	-1.98832	0.0048	0.00941793	PF00227	PTHR11599:SF7,PTHR11599	KOG0180	3.4.25.1	K02735	GO:0004298,GO:0051603,GO:0005839	AT1G21720.1	proteasome beta subunit C1	LOC_Os06g43570.1	peptidase, T1 family, putative, expressed
Pavir.Ab00576	Chr01b_provisional_V1:6248480-6255210	AP13	VS16	0.846812	0.0415623	-4.3487	-3.25922	0.00655	0.0124741	PF00931,PF00560	PTHR23155:SF212,PTHR23155	KOG4658			GO:0005515,GO:0043531	AT5G48620.1	Disease resistance protein (CC-NBS-LRR class) family	LOC_Os08g14850.1	resistance protein, putative, expressed
Pavir.Ab00580	Chr01b_provisional_V1:6410141-6410596	AP13	VS16	0.945902	4.39432	2.21588	4.37503	0.0006	0.00144965
Pavir.Ab00581	Chr01b_provisional_V1:6434687-6438569	AP13	VS16	0.921937	2.73619	1.56943	3.60376	5e-05	0.000145544	PF00270	PTHR13710:SF13,PTHR13710				GO:0003676,GO:0005524,GO:0008026	AT1G10930.1	DNA helicase (RECQl4A)
Pavir.Ab00583	Chr01b_provisional_V1:6508110-6508861	AP13	VS16	52.1975	21.2054	-1.29954	-5.03162	5e-05	0.000145544	PF00828	PTHR11721	KOG1742		K02900		AT1G70600.1	Ribosomal protein L18e/L15 superfamily protein	LOC_Os07g42170.1	60S ribosomal protein, putative, expressed
Pavir.Ab00584	Chr01b_provisional_V1:6529710-6537433	AP13	VS16	2.28391	4.11415	0.849093	2.39384	0.00015	0.000408167
Pavir.Ab00585	Chr01b_provisional_V1:6538090-6539321	AP13	VS16	17.4042	4.19833	-2.05154	-6.19729	5e-05	0.000145544
Pavir.Ab00587	Chr01b_provisional_V1:6587306-6588384	AP13	VS16	3.46215	1.55708	-1.15283	-2.67147	0.0006	0.00144965
Pavir.Ab00595	Chr01b_provisional_V1:6872296-6873847	AP13	VS16	0	0.870144	999	nan	5e-05	0.000145544
Pavir.Ab00601	Chr01b_provisional_V1:6966279-6971184	AP13	VS16	2.05132	4.04407	0.979254	2.51847	5e-05	0.000145544	PF02892	PTHR10775:SF11,PTHR10775				GO:0003677	AT3G42170.1	BED zinc finger ;hAT family dimerisation domain	LOC_Os11g36790.1	OsFBO6 - F-box and other domain containing protein, expressed
Pavir.Ab00604	Chr01b_provisional_V1:7064977-7068775	AP13	VS16	0.72369	4.05626	2.48671	5.29112	5e-05	0.000145544	PF06584	PTHR21689:SF2,PTHR21689					AT3G21430.2	DNA binding	LOC_Os03g43800.2	DIRP family protein, putative, expressed
Pavir.Ab00605	Chr01b_provisional_V1:7081273-7085459	AP13	VS16	1.88674	4.2208	1.16163	2.78471	5e-05	0.000145544	PF00036,PF00069	PTHR24349	KOG0032			GO:0004672,GO:0005524,GO:0006468	AT3G10660.1	calmodulin-domain protein kinase cdpk isoform 2	LOC_Os05g41090.1	CAMK_CAMK_like_CG18020d.1 - CAMK includes calcium/calmodulin depedent protein kinases, expressed
Pavir.Ab00611	Chr01b_provisional_V1:7199122-7201031	AP13	VS16	2.92918	0	-999	nan	5e-05	0.000145544
Pavir.Ab00612	Chr01b_provisional_V1:7204157-7206872	AP13	VS16	4.97508	7.80693	0.650034	1.95034	0.00635	0.0121278									LOC_Os11g13550.1	expressed protein
Pavir.Ab00613	Chr01b_provisional_V1:7207999-7211189	AP13	VS16	17.8623	31.1178	0.800825	2.36823	5e-05	0.000145544									LOC_Os01g35580.1	expressed protein
Pavir.Ab00620	Chr01b_provisional_V1:7520453-7524386	AP13	VS16	9.61636	6.47107	-0.571486	-1.8049	0.00395	0.00792797	PF00875,PF03441	PTHR11455	KOG0133		K02295	GO:0003913,GO:0006281	AT3G15620.1	DNA photolyase family protein	LOC_Os02g10990.1	FAD binding domain of DNA photolyase domain containing protein, expressed
Pavir.Ab00622	Chr01b_provisional_V1:7545393-7547634	AP13	VS16	0.529678	1.38028	1.38177	2.39206	0.0002	0.000531302	PF00201	PTHR11926:SF15,PTHR11926	KOG1192			GO:0016758,GO:0008152	AT2G36780.1	UDP-Glycosyltransferase superfamily protein	LOC_Os02g11640.1	UDP-glucoronosyl and UDP-glucosyl transferase, putative, expressed
Pavir.Ab00624	Chr01b_provisional_V1:7557818-7559645	AP13	VS16	5.51078	2.91528	-0.918624	-2.5757	0.0003	0.000769735	PF00201	PTHR11926:SF15,PTHR11926	KOG1192			GO:0016758,GO:0008152	AT2G36750.1	UDP-glucosyl transferase 73C1	LOC_Os02g11640.1	UDP-glucoronosyl and UDP-glucosyl transferase, putative, expressed
Pavir.Ab00626	Chr01b_provisional_V1:7570385-7572458	AP13	VS16	6.72956	10.5487	0.648481	2.04678	0.0013	0.00291848	PF00249					GO:0003677	AT1G68670.1	myb-like transcription factor family protein	LOC_Os02g22020.1	MYB family transcription factor, putative, expressed
Pavir.Ab00628	Chr01b_provisional_V1:7610354-7614122	AP13	VS16	1.91023	0.0948352	-4.33218	-5.98571	5e-05	0.000145544	PF00931	PTHR23155	KOG4658			GO:0043531	AT3G07040.1	NB-ARC domain-containing disease resistance protein	LOC_Os02g09790.1	disease resistance protein RPM1, putative, expressed
Pavir.Ab00629	Chr01b_provisional_V1:7625369-7626799	AP13	VS16	1.574	3.07759	0.967361	2.336	0.00085	0.00198978							AT1G80180.1		LOC_Os06g39912.1	expressed protein
Pavir.Ab00632	Chr01b_provisional_V1:7697174-7697731	AP13	VS16	0.707075	3.29955	2.22234	3.79966	0.00265	0.00554276
Pavir.Ab00634	Chr01b_provisional_V1:7749624-7756803	AP13	VS16	0	33.0957	999	nan	5e-05	0.000145544	PF07887						AT5G26920.1	Cam-binding protein 60-like G	LOC_Os12g36920.1	calmodulin binding protein, putative, expressed
Pavir.Ab00635	Chr01b_provisional_V1:7777680-7780282	AP13	VS16	0.928062	1.90417	1.03687	2.11815	0.00075	0.00177545	PF00332	PTHR16631				GO:0004553,GO:0005975	AT3G15800.1	Glycosyl hydrolase superfamily protein	LOC_Os02g10660.1	glycosyl hydrolases family 17, putative, expressed
Pavir.Ab00637	Chr01b_provisional_V1:7806739-7808970	AP13	VS16	0	1.32091	999	nan	5e-05	0.000145544
Pavir.Ab00639	Chr01b_provisional_V1:7921685-7923962	AP13	VS16	8.57819	1.53185	-2.4854	-6.01752	5e-05	0.000145544	PF12146	PTHR11614:SF20,PTHR11614	KOG1455				AT1G52760.1	lysophospholipase 2	LOC_Os02g11720.1	lipase, putative, expressed
Pavir.Ab00640	Chr01b_provisional_V1:7935584-7940814	AP13	VS16	1.05673	2.88575	1.44934	3.25054	5e-05	0.000145544		PTHR13413					AT5G62760.3	P-loop containing nucleoside triphosphate hydrolases superfamily protein	LOC_Os02g12360.1	nuclear protein ZAP-related, putative, expressed
Pavir.Ab00643	Chr01b_provisional_V1:8001233-8004264	AP13	VS16	10.6157	3.7195	-1.51302	-4.54111	5e-05	0.000145544	PF00067	PTHR25943:SF170,PTHR25943	KOG0156			GO:0005506,GO:0009055,GO:0016705,GO:0020037,GO:0055114	AT5G24960.1	cytochrome P450, family 71, subfamily A, polypeptide 14	LOC_Os02g09200.1	cytochrome P450 71D10, putative, expressed
Pavir.Ab00644	Chr01b_provisional_V1:8004508-8007759	AP13	VS16	41.5507	0.0783871	-9.05004	-9.57244	5e-05	0.000145544							AT4G32190.1	Myosin heavy chain-related protein	LOC_Os02g09340.1	expressed protein
Pavir.Ab00648	Chr01b_provisional_V1:8039349-8041865	AP13	VS16	0.805002	0.0949009	-3.0845	-2.70873	0.00055	0.00133903	PF00067	PTHR25943:SF170,PTHR25943	KOG0156			GO:0005506,GO:0009055,GO:0016705,GO:0020037,GO:0055114	AT5G24960.1	cytochrome P450, family 71, subfamily A, polypeptide 14	LOC_Os02g09200.1	cytochrome P450 71D10, putative, expressed
Pavir.Ab00650	Chr01b_provisional_V1:8062447-8064305	AP13	VS16	4.10937	15.6543	1.92957	5.74904	5e-05	0.000145544	PF00201	PTHR11926:SF15,PTHR11926	KOG1192			GO:0016758,GO:0008152	AT4G15480.1	UDP-Glycosyltransferase superfamily protein	LOC_Os02g09510.1	limonoid UDP-glucosyltransferase, putative, expressed
Pavir.Ab00652	Chr01b_provisional_V1:8088317-8089317	AP13	VS16	41.0102	26.8996	-0.608397	-2.31897	0.0018	0.00392138	PF01165					GO:0003735,GO:0006412,GO:0005622,GO:0005840	AT3G27160.1	Ribosomal protein S21 family protein	LOC_Os02g09590.1	ribosome, putative, expressed
Pavir.Ab00659	Chr01b_provisional_V1:8115041-8119311	AP13	VS16	0.0358422	2.17996	5.9265	3.60653	0.00665	0.0126396	PF05627								LOC_Os02g09630.1	GA20292-PA, putative, expressed
Pavir.Ab00660	Chr01b_provisional_V1:8119474-8124685	AP13	VS16	0.916386	1.86612	1.02602	2.56282	5e-05	0.000145544	PF00847					GO:0003700,GO:0006355	AT1G50640.1	ethylene responsive element binding factor 3	LOC_Os02g09650.1	AP2 domain containing protein, expressed
Pavir.Ab00662	Chr01b_provisional_V1:8140496-8143222	AP13	VS16	0.236512	2.23458	3.24002	5.63895	5e-05	0.000145544	PF00005,PF00664	PTHR24221:SF96,PTHR24221	KOG0058			GO:0005524,GO:0016887,GO:0042626,GO:0006810,GO:0055085,GO:0016021	AT3G28345.1	ABC transporter family protein	LOC_Os02g09720.1	multidrug resistance protein, putative, expressed
Pavir.Ab00668	Chr01b_provisional_V1:8176535-8177565	AP13	VS16	1.15468	0.130243	-3.14821	-2.94699	0.00615	0.0117834							AT5G24920.1	glutamine dumper 5	LOC_Os02g09850.1	expressed protein
Pavir.Ab00669	Chr01b_provisional_V1:8190236-8191119	AP13	VS16	4.27553	0	-999	nan	5e-05	0.000145544							AT1G76600.1		LOC_Os02g09980.1	expressed protein
Pavir.Ab00673	Chr01b_provisional_V1:8228248-8236242	AP13	VS16	0.86004	2.0157	1.22881	3.20311	5e-05	0.000145544	PF09324,PF01369	PTHR10663:SF42,PTHR10663	KOG0929			GO:0005086,GO:0032012,GO:0005622	AT4G38200.1	SEC7-like guanine nucleotide exchange family protein	LOC_Os03g14260.1	guanine nucleotide exchange family protein, putative, expressed
Pavir.Ab00676	Chr01b_provisional_V1:8245543-8251414	AP13	VS16	2.5454	4.41416	0.794248	1.78729	0.00145	0.00322085			KOG3264				AT2G22370.1		LOC_Os02g10050.1	expressed protein
Pavir.Ab00677	Chr01b_provisional_V1:8251558-8255885	AP13	VS16	2.28033	1.22284	-0.899005	-1.63974	0.00355	0.00720365	PF07716	PTHR22952:SF68,PTHR22952				GO:0003700,GO:0043565,GO:0046983,GO:0006355	AT1G42990.1	basic region/leucine zipper motif 60	LOC_Os06g41770.1	bZIP transcription factor domain containing protein, expressed
Pavir.Ab00679	Chr01b_provisional_V1:8261230-8271192	AP13	VS16	0.660549	0.13828	-2.25607	-1.50314	0.00195	0.0042121									LOC_Os06g22370.1	expressed protein
Pavir.Ab00685	Chr01b_provisional_V1:8296236-8300004	AP13	VS16	2.8035	3.87197	0.465839	1.3865	0.02095	0.035289	PF00069,PF08263,PF00560	PTHR24420:SF744,PTHR24420	KOG1187			GO:0004672,GO:0005524,GO:0006468,GO:0005515	AT5G07280.1	Leucine-rich repeat transmembrane protein kinase	LOC_Os01g68870.1	leucine-rich repeat receptor protein kinase EXS precursor, putative, expressed
Pavir.Ab00687	Chr01b_provisional_V1:8355807-8361013	AP13	VS16	2.93832	6.60839	1.16931	2.96476	5e-05	0.000145544		PTHR12277:SF8,PTHR12277	KOG1552				AT3G30380.2	alpha/beta-Hydrolases superfamily protein	LOC_Os02g09770.1	abhydrolase domain-containing protein FAM108C1, putative, expressed
Pavir.Ab00695	Chr01b_provisional_V1:8517959-8529732	AP13	VS16	10.2269	6.88147	-0.57158	-1.83122	0.01015	0.0184461							AT1G67170.1		LOC_Os02g09890.1	protein kinase PKN/PRK1, effector, putative, expressed
Pavir.Ab00696	Chr01b_provisional_V1:8561718-8562354	AP13	VS16	133.878	28.0851	-2.25304	-9.50683	5e-05	0.000145544
Pavir.Ab00698	Chr01b_provisional_V1:8683780-8687677	AP13	VS16	30.7106	43.4837	0.501737	1.51178	0.01245	0.0221032	PF00305,PF01477	PTHR11771:SF2,PTHR11771		1.13.11.12	K00454	GO:0016702,GO:0046872,GO:0055114,GO:0005515	AT3G45140.1	lipoxygenase 2	LOC_Os02g10120.1	lipoxygenase, putative, expressed
Pavir.Ab00702	Chr01b_provisional_V1:8720395-8727368	AP13	VS16	2.94943	6.97687	1.24214	3.83579	5e-05	0.000145544	PF00122,PF00403	PTHR24093:SF39,PTHR24093				GO:0000166,GO:0046872,GO:0030001	AT1G63440.1	heavy metal atpase 5	LOC_Os02g10290.1	copper-transporting ATPase, putative, expressed
Pavir.Ab00705	Chr01b_provisional_V1:8737868-8740249	AP13	VS16	1.95891	3.92192	1.00151	2.61718	0.00015	0.000408167	PF00415	PTHR22870:SF64,PTHR22870					AT5G48330.2	Regulator of chromosome condensation (RCC1) family protein	LOC_Os02g10380.1	Regulator of chromosome condensation domain containing protein, expressed
Pavir.Ab00706	Chr01b_provisional_V1:8741249-8744675	AP13	VS16	1.76782	0.865882	-1.02973	-2.0565	0.0044	0.00873229		PTHR10891:SF8,PTHR10891	KOG0027		K13448		AT4G26470.1	Calcium-binding EF-hand family protein	LOC_Os02g10470.1	EF hand family protein, putative, expressed
Pavir.Ab00712	Chr01b_provisional_V1:8777294-8778020	AP13	VS16	2.59435	0.199499	-3.70092	-3.78579	0.00345	0.00702059									LOC_Os02g10500.1	expressed protein
Pavir.Ab00714	Chr01b_provisional_V1:8809335-8811524	AP13	VS16	18.9083	10.2966	-0.876857	-2.56498	5e-05	0.000145544	PF00542	PTHR11809,PTHR11809:SF6	KOG1715			GO:0003735,GO:0006412,GO:0005622,GO:0005840	AT3G06040.1	Ribosomal protein L12/ ATP-dependent Clp protease adaptor protein ClpS family protein	LOC_Os02g10540.1	ribosomal protein L7/L12 C-terminal domain containing protein, expressed
Pavir.Ab00716	Chr01b_provisional_V1:8813612-8824241	AP13	VS16	0.717925	5.89718	3.03812	4.97661	5e-05	0.000145544	PF00254	PTHR10516:SF119,PTHR10516	KOG0552			GO:0006457	AT4G26555.1	FKBP-like peptidyl-prolyl cis-trans isomerase family protein	LOC_Os02g10590.1	peptidyl-prolyl cis-trans isomerase, FKBP-type, putative, expressed
Pavir.Ab00717	Chr01b_provisional_V1:8825902-8828999	AP13	VS16	3.28198	1.50685	-1.12303	-2.83742	5e-05	0.000145544	PF07734,PF00646					GO:0005515	AT4G12560.1	F-box and associated interaction domains-containing protein	LOC_Os02g10600.1	OsFBA1 - F-box and FBA domain containing protein, expressed
Pavir.Ab00718	Chr01b_provisional_V1:8828999-8830959	AP13	VS16	10.9851	6.81144	-0.689522	-2.2061	0.0004	0.00100113									LOC_Os04g18790.1	OsFBX126 - F-box domain containing protein, expressed
Pavir.Ab00719	Chr01b_provisional_V1:8847950-8850179	AP13	VS16	8.83797	5.18489	-0.769401	-2.39364	0.0002	0.000531302	PF01535	PTHR24015:SF20,PTHR24015					AT3G02490.1	Pentatricopeptide repeat (PPR) superfamily protein	LOC_Os01g73950.1	PPR repeat containing protein, expressed
Pavir.Ab00721	Chr01b_provisional_V1:8860175-8865331	AP13	VS16	35.1306	24.4041	-0.525605	-1.7796	0.00585	0.0112597	PF00004	PTHR23073:SF10,PTHR23073	KOG0651		K03064	GO:0005524,GO:0009378,GO:0006281,GO:0006310,GO:0016887	AT1G45000.1	AAA-type ATPase family protein	LOC_Os02g10640.1	26S protease regulatory subunit, putative, expressed
Pavir.Ab00723	Chr01b_provisional_V1:8871378-8874423	AP13	VS16	0.14637	1.97323	3.75287	4.7292	0.0001	0.000279569	PF06886						AT4G32330.2	TPX2 (targeting protein for Xklp2) protein family	LOC_Os02g10690.1	targeting protein for Xklp2, putative, expressed
Pavir.Ab00727	Chr01b_provisional_V1:8931698-8935017	AP13	VS16	105.097	51.4843	-1.02952	-2.97419	5e-05	0.000145544	PF00560	PTHR23125:SF124,PTHR23125	KOG1947		K14515	GO:0005515	AT2G25490.1	EIN3-binding F box protein 1	LOC_Os02g10700.1	OsFBL7 - F-box domain and LRR containing protein, expressed
Pavir.Ab00732	Chr01b_provisional_V1:8975145-8977766	AP13	VS16	18.6602	9.95596	-0.906334	-2.51235	5e-05	0.000145544							AT5G25360.1		LOC_Os02g10720.1	expressed protein
Pavir.Ab00736	Chr01b_provisional_V1:9002643-9003830	AP13	VS16	0	1.51417	999	nan	5e-05	0.000145544
Pavir.Ab00739	Chr01b_provisional_V1:9012380-9015560	AP13	VS16	5.00173	3.54472	-0.496755	-1.37504	0.017	0.0292156	PF00270,PF04438,PF00271	PTHR24031:SF58,PTHR24031	KOG0331			GO:0003676,GO:0005524,GO:0008026,GO:0004386	AT3G02065.2	P-loop containing nucleoside triphosphate hydrolases superfamily protein
Pavir.Ab00740	Chr01b_provisional_V1:9030863-9033427	AP13	VS16	4.85167	7.98048	0.717994	2.09943	0.00215	0.00459919	PF03105	PTHR10783:SF5,PTHR10783	KOG1161				AT2G26660.1	SPX domain gene 2	LOC_Os06g40120.1	SPX domain containing protein, putative, expressed
Pavir.Ab00742	Chr01b_provisional_V1:9035366-9061939	AP13	VS16	5.17879	7.91377	0.61175	1.93451	0.0009	0.00209512	PF11894		KOG1835				AT5G51200.1	Protein of unknown function (DUF3414)	LOC_Os02g10790.1	expressed protein
Pavir.Ab00744	Chr01b_provisional_V1:9067344-9067857	AP13	VS16	1.67781	0	-999	nan	5e-05	0.000145544							AT1G29250.1	Alba DNA/RNA-binding protein	LOC_Os06g40040.1	protein of unknown function domain containing protein, expressed
Pavir.Ab00745	Chr01b_provisional_V1:9069260-9071357	AP13	VS16	3.48905	0	-999	nan	5e-05	0.000145544							AT2G34160.1	Alba DNA/RNA-binding protein	LOC_Os02g10810.1	protein of unknown function domain containing protein, expressed
Pavir.Ab00746	Chr01b_provisional_V1:9072462-9076048	AP13	VS16	15.6652	10.4491	-0.584191	-1.69882	0.0037	0.00747981	PF08238	PTHR11102					AT2G25570.1	binding	LOC_Os02g10820.1	Sel1 repeat domain containing protein, putative, expressed
Pavir.Ab00749	Chr01b_provisional_V1:9108821-9112828	AP13	VS16	75.7668	46.9635	-0.690027	-2.29057	0.00015	0.000408167	PF00004	PTHR23073:SF12,PTHR23073	KOG0728		K03066	GO:0005524,GO:0009378,GO:0006281,GO:0006310,GO:0016887	AT5G19990.1	regulatory particle triple-A ATPase 6A	LOC_Os02g11050.1	26S protease regulatory subunit, putative, expressed
Pavir.Ab00753	Chr01b_provisional_V1:9126067-9128785	AP13	VS16	36.4788	209.987	2.52517	7.00526	5e-05	0.000145544	PF08541,PF08392					GO:0016746,GO:0009058,GO:0016747,GO:0006633,GO:0016020,GO:0008610,GO:0004315	AT2G26640.1	3-ketoacyl-CoA synthase 11	LOC_Os06g39750.1	3-ketoacyl-CoA synthase, putative, expressed
Pavir.Ab00754	Chr01b_provisional_V1:9158928-9162774	AP13	VS16	1.90346	0.427018	-2.15625	-4.3599	5e-05	0.000145544	PF00069,PF08263,PF00560	PTHR24420:SF474,PTHR24420	KOG1187			GO:0004672,GO:0005524,GO:0006468,GO:0005515	AT3G47090.1	Leucine-rich repeat protein kinase family protein	LOC_Os07g03000.1	receptor-like protein kinase precursor, putative, expressed
Pavir.Ab00755	Chr01b_provisional_V1:9164635-9166113	AP13	VS16	0.851374	0.166898	-2.35083	-2.85012	0.0013	0.00291848	PF00201	PTHR11926:SF15,PTHR11926	KOG1192			GO:0016758,GO:0008152	AT2G36790.1	UDP-glucosyl transferase 73C6	LOC_Os01g08090.1	flavonol-3-O-glycoside-7-O-glucosyltransferase 1, putative, expressed
Pavir.Ab00756	Chr01b_provisional_V1:9174052-9175001	AP13	VS16	8.07988	3.26961	-1.30522	-3.69213	5e-05	0.000145544
Pavir.Ab00757	Chr01b_provisional_V1:9177846-9184981	AP13	VS16	6.05569	10.5065	0.794915	2.54208	5e-05	0.000145544	PF01412	PTHR23180:SF87,PTHR23180	KOG0702			GO:0008060,GO:0008270,GO:0032312	AT4G13350.1	NSP (nuclear shuttle protein)-interacting GTPase	LOC_Os02g11820.1	GTPase-activating protein, putative, expressed
Pavir.Ab00760	Chr01b_provisional_V1:9202128-9202958	AP13	VS16	23.9027	105	2.13514	7.14094	5e-05	0.000145544	PF06376								LOC_Os02g11859.1	expressed protein
Pavir.Ab00761	Chr01b_provisional_V1:9213207-9219014	AP13	VS16	0.568333	1.19375	1.07069	1.80521	0.00305	0.00628552							AT5G24750.1	UDP-Glycosyltransferase superfamily protein	LOC_Os02g11940.1	sterol glucosyltransferase, putative, expressed
Pavir.Ab00765	Chr01b_provisional_V1:9232110-9235811	AP13	VS16	1.13066	0.473627	-1.25533	-2.55651	0.0001	0.000279569	PF00069,PF08263,PF00560	PTHR24420:SF474,PTHR24420	KOG1187			GO:0004672,GO:0005524,GO:0006468,GO:0005515	AT3G47570.1	Leucine-rich repeat protein kinase family protein	LOC_Os02g12030.1	receptor-like protein kinase precursor, putative, expressed
Pavir.Ab00775	Chr01b_provisional_V1:9296943-9302998	AP13	VS16	3.19278	4.97139	0.638837	1.6055	0.0053	0.0102991	PF03205,PF06807	PTHR12755	KOG2749	2.7.1.78	K14399		AT3G04680.1	CLP-similar protein 3	LOC_Os02g12570.1	pre-mRNA cleavage complex II protein Clp1, putative, expressed
Pavir.Ab00776	Chr01b_provisional_V1:9303173-9308071	AP13	VS16	23.6269	14.5421	-0.70019	-2.37231	0.0003	0.000769735	PF00149	PTHR11668:SF21,PTHR11668	KOG0371	3.1.3.16	K04382	GO:0016787	AT1G10430.1	protein phosphatase 2A-2	LOC_Os06g37660.1	OsPP2Ac-1 - Phosphatase 2A isoform 1 belonging to family 1, expressed
Pavir.Ab00782	Chr01b_provisional_V1:9337111-9341647	AP13	VS16	0.567029	0.329941	-0.781213	-1.28519	0.0284	0.0464591	PF00069,PF00582	PTHR24420:SF740,PTHR24420	KOG1187			GO:0004672,GO:0005524,GO:0006468,GO:0006950	AT5G12000.1	Protein kinase protein with adenine nucleotide alpha hydrolases-like domain	LOC_Os02g12660.1	protein kinase domain containing protein, putative, expressed
Pavir.Ab00786	Chr01b_provisional_V1:9366938-9376443	AP13	VS16	1.8134	2.89165	0.673198	1.92162	0.0017	0.00372288	PF01650	PTHR12000:SF1,PTHR12000	KOG1349			GO:0004197,GO:0006508	AT1G08750.1	Peptidase C13 family	LOC_Os02g12740.1	GPI-anchor transamidase precursor, putative, expressed
Pavir.Ab00790	Chr01b_provisional_V1:9413353-9420431	AP13	VS16	6.73205	14.1996	1.07673	3.24761	5e-05	0.000145544	PF00320	PTHR10071				GO:0003700,GO:0008270,GO:0043565,GO:0006355	AT4G26150.1	cytokinin-responsive gata factor 1	LOC_Os02g12790.1	GATA zinc finger domain containing protein, expressed
Pavir.Ab00791	Chr01b_provisional_V1:9423386-9427218	AP13	VS16	78.5903	48.4398	-0.698159	-2.06904	0.0004	0.00100113	PF00043,PF02798,PF00647	PTHR11260:SF7,PTHR11260	KOG1627		K03233	GO:0003746,GO:0006414,GO:0005853,GO:0005515	AT1G57720.1	Translation elongation factor EF1B, gamma chain	LOC_Os02g12800.1	elongation factor 1-gamma, putative, expressed
Pavir.Ab00798	Chr01b_provisional_V1:9492094-9498788	AP13	VS16	19.9198	0.0417682	-8.89758	-5.47905	0.00265	0.00554276	PF00182	PTHR22595:SF16,PTHR22595	KOG4742			GO:0004568,GO:0006032,GO:0016998	AT3G12500.1	basic chitinase	LOC_Os10g39680.1	CHIT14 - Chitinase family protein precursor, expressed
Pavir.Ab00804	Chr01b_provisional_V1:9583604-9587833	AP13	VS16	2.93459	5.27995	0.847365	2.14675	0.0001	0.000279569	PF10591	PTHR10827:SF13,PTHR10827	KOG4223			GO:0005509,GO:0007165,GO:0005578	AT5G08580.1	Calcium-binding EF hand family protein	LOC_Os02g12880.4	calcium-binding EF hand family protein, putative, expressed
Pavir.Ab00805	Chr01b_provisional_V1:9588394-9591009	AP13	VS16	26.6808	0.851732	-4.96926	-11.1522	5e-05	0.000145544	PF00067	PTHR24301:SF127,PTHR24301	KOG0158			GO:0005506,GO:0009055,GO:0016705,GO:0020037,GO:0055114	AT2G26170.1	cytochrome P450, family 711, subfamily A, polypeptide 1	LOC_Os02g12890.1	cytochrome P450, putative, expressed
Pavir.Ab00809	Chr01b_provisional_V1:9649106-9651883	AP13	VS16	12.7483	30.8305	1.27405	4.31846	5e-05	0.000145544	PF00481	PTHR13832:SF94,PTHR13832	KOG0698			GO:0003824	AT1G79630.1	Protein phosphatase 2C family protein	LOC_Os02g13100.1	protein phosphatase 2C, putative, expressed
Pavir.Ab00810	Chr01b_provisional_V1:9652718-9663871	AP13	VS16	7.77391	11.3924	0.551363	1.781	0.0037	0.00747981	PF00400	PTHR11871	KOG1354		K04354	GO:0005515	AT1G17720.1	Protein phosphatase 2A, regulatory subunit PR55	LOC_Os02g13110.1	serine/threonine protein phosphatase 2A 55 kDa regulatory subunit B, putative, expressed
Pavir.Ab00811	Chr01b_provisional_V1:9669225-9674378	AP13	VS16	27.0984	17.508	-0.630195	-2.15745	0.0013	0.00291848	PF07970	PTHR10984:SF25,PTHR10984	KOG2667				AT3G22290.1	Endoplasmic reticulum vesicle transporter protein	LOC_Os03g57100.1	endoplasmic reticulum-Golgi intermediate compartment protein 3, putative, expressed
Pavir.Ab00814	Chr01b_provisional_V1:9714078-9718642	AP13	VS16	1.87834	2.93115	0.642003	1.45793	0.012	0.0214022	PF03096	PTHR11034:SF3,PTHR11034	KOG2931				AT5G56750.1	N-MYC downregulated-like 1	LOC_Os02g13150.1	pollen-specific protein SF21, putative, expressed
Pavir.Ab00822	Chr01b_provisional_V1:9780890-9782699	AP13	VS16	1.36487	0.586207	-1.21928	-2.39734	0.0009	0.00209512	PF10604				K14496	GO:0006952,GO:0009607	AT2G26040.1	PYR1-like 2	LOC_Os02g13330.1	bet v I allergen family protein, putative, expressed
Pavir.Ab00823	Chr01b_provisional_V1:9786794-9797329	AP13	VS16	0.868585	1.36041	0.647297	1.54032	0.01075	0.0194031	PF01535	PTHR24015					AT1G51965.1	ABA Overly-Sensitive 5	LOC_Os02g13340.1	expressed protein
Pavir.Ab00826	Chr01b_provisional_V1:9819748-9827154	AP13	VS16	2.82732	5.84443	1.04763	3.0371	5e-05	0.000145544	PF04928,PF04926,PF01909	PTHR10682:SF5,PTHR10682	KOG2245			GO:0016779,GO:0003723,GO:0004652,GO:0043631,GO:0005634,GO:0006351	AT2G25850.4	poly(A) polymerase 2	LOC_Os02g13400.1	expressed protein
Pavir.Ab00827	Chr01b_provisional_V1:9834968-9840236	AP13	VS16	0.145436	6.49101	5.47999	8.24912	5e-05	0.000145544	PF03254					GO:0008107,GO:0042546,GO:0016020	AT2G03220.1	fucosyltransferase 1	LOC_Os02g17534.1	xyloglucan fucosyltransferase, putative, expressed
Pavir.Ab00829	Chr01b_provisional_V1:9845585-9847556	AP13	VS16	3.02562	0.44779	-2.75633	-5.45529	5e-05	0.000145544	PF00069	PTHR24420:SF789,PTHR24420	KOG1187			GO:0004672,GO:0005524,GO:0006468	AT5G25930.1	Protein kinase family protein with leucine-rich repeat domain	LOC_Os02g13430.1	receptor-like protein kinase 5 precursor, putative, expressed
Pavir.Ab00830	Chr01b_provisional_V1:9853024-9854792	AP13	VS16	30.1921	0.351639	-6.42393	-11.893	5e-05	0.000145544	PF00069,PF08263	PTHR24420:SF789,PTHR24420	KOG1187			GO:0004672,GO:0005524,GO:0006468	AT5G25930.1	Protein kinase family protein with leucine-rich repeat domain	LOC_Os02g13510.1	receptor-like protein kinase 5 precursor, putative, expressed
Pavir.Ab00835	Chr01b_provisional_V1:9887634-9892346	AP13	VS16	23.3898	8.187	-1.51447	-4.48465	5e-05	0.000145544	PF00083	PTHR24063:SF85,PTHR24063	KOG0569			GO:0022857,GO:0055085,GO:0016021	AT4G35300.1	tonoplast monosaccharide transporter2	LOC_Os02g13560.1	transporter family protein, putative, expressed
Pavir.Ab00838	Chr01b_provisional_V1:9906507-9907896	AP13	VS16	0.181129	0.993487	2.45548	3.14854	0.0007	0.00166902							AT1G52140.1		LOC_Os02g13600.1	expressed protein
Pavir.Ab00839	Chr01b_provisional_V1:9912206-9913201	AP13	VS16	4.46183	2.73793	-0.704548	-1.83432	0.0103	0.01869	PF07911						AT5G25840.1	Protein of unknown function (DUF1677)	LOC_Os02g13620.1	expressed protein
Pavir.Ab00840	Chr01b_provisional_V1:9913410-9917117	AP13	VS16	1.70995	4.27914	1.32337	2.4077	5e-05	0.000145544							AT5G11630.1		LOC_Os02g13630.1	expressed protein
Pavir.Ab00841	Chr01b_provisional_V1:9917274-9921380	AP13	VS16	16.7198	5.84006	-1.5175	-4.87899	5e-05	0.000145544	PF00560	PTHR10588	KOG0531			GO:0005515	AT5G19680.1	Leucine-rich repeat (LRR) family protein	LOC_Os02g13640.1	protein phosphatase 1 regulatory subunit SDS22, putative, expressed
Pavir.Ab00846	Chr01b_provisional_V1:9960417-9962035	AP13	VS16	0.141868	1.25317	3.14295	2.46166	0.001	0.00230198
Pavir.Ab00848	Chr01b_provisional_V1:9965168-9966504	AP13	VS16	2.73189	1.19033	-1.19853	-2.7117	0.0002	0.000531302							AT3G58800.1		LOC_Os02g13650.1	expressed protein
Pavir.Ab00851	Chr01b_provisional_V1:9986926-9991517	AP13	VS16	38.2094	23.2776	-0.714986	-2.40578	0.0002	0.000531302	PF00285	PTHR11739	KOG2617	2.3.3.1	K01647	GO:0046912,GO:0044262	AT2G42790.1	citrate synthase 3	LOC_Os02g13840.1	citrate synthase, putative, expressed
Pavir.Ab00854	Chr01b_provisional_V1:10100874-10101393	AP13	VS16	2.16668	0	-999	nan	5e-05	0.000145544							AT1G76600.1		LOC_Os02g09970.1	expressed protein
Pavir.Ab00857	Chr01b_provisional_V1:10122926-10123704	AP13	VS16	0.105663	0.795098	2.91166	1.98149	0.00675	0.0128101
Pavir.Ab00858	Chr01b_provisional_V1:10164082-10165103	AP13	VS16	3.14215	5.47835	0.80199	2.16491	0.0037	0.00747981							AT1G52565.1		LOC_Os02g10730.1	expressed protein
Pavir.Ab00862	Chr01b_provisional_V1:10246851-10251303	AP13	VS16	14.4749	23.5108	0.699768	2.40722	0.0003	0.000769735									LOC_Os01g35580.1	expressed protein
Pavir.Ab00863	Chr01b_provisional_V1:10275788-10277543	AP13	VS16	0.100745	0.656931	2.70504	2.4523	0.01875	0.0319229	PF00306,PF00006	PTHR15184:SF11,PTHR15184				GO:0005524,GO:0016820,GO:0015991,GO:0033178	AT4G38510.5	ATPase, V1 complex, subunit B protein	LOC_Os01g51380.1	ATP synthase, putative, expressed
Pavir.Ab00872	Chr01b_provisional_V1:10467333-10469345	AP13	VS16	1.38787	2.53034	0.866459	1.73419	0.0024	0.00508093
Pavir.Ab00877	Chr01b_provisional_V1:10530466-10536257	AP13	VS16	14.2742	6.79478	-1.07091	-3.15992	5e-05	0.000145544	PF12590,PF01643					GO:0016790,GO:0006633	AT1G08510.1	fatty acyl-ACP thioesterases B	LOC_Os06g05130.1	myristoyl-acyl carrier protein thioesterase, chloroplast precursor, putative, expressed
Pavir.Ab00882	Chr01b_provisional_V1:10618599-10618946	AP13	VS16	0	8.21832	999	nan	5e-05	0.000145544
Pavir.Ab00887	Chr01b_provisional_V1:10704044-10706306	AP13	VS16	7.25373	1.53471	-2.24076	-3.28679	5e-05	0.000145544	PF00521	PTHR10169:SF4,PTHR10169				GO:0003677,GO:0003918,GO:0005524,GO:0006265,GO:0005694	AT3G10690.1	DNA GYRASE A
Pavir.Ab00896	Chr01b_provisional_V1:11066528-11068411	AP13	VS16	24.7438	2.08319	-3.5702	-10.2365	5e-05	0.000145544	PF01535	PTHR24015:SF135,PTHR24015					AT4G18520.1	Pentatricopeptide repeat (PPR) superfamily protein	LOC_Os03g44210.1	expressed protein
Pavir.Ab00899	Chr01b_provisional_V1:11318063-11319757	AP13	VS16	0.539175	2.83963	2.39688	4.53636	5e-05	0.000145544	PF00141					GO:0004601,GO:0020037,GO:0006979,GO:0055114	AT5G05340.1	Peroxidase superfamily protein	LOC_Os02g14170.1	peroxidase precursor, putative, expressed
Pavir.Ab00902	Chr01b_provisional_V1:11372486-11377451	AP13	VS16	1.75835	0	-999	nan	5e-05	0.000145544	PF00069,PF07714	PTHR24420:SF576,PTHR24420	KOG1187			GO:0004672,GO:0005524,GO:0006468	AT2G19130.1	S-locus lectin protein kinase family protein	LOC_Os10g05160.1	expressed protein
Pavir.Ab00905	Chr01b_provisional_V1:11436938-11438314	AP13	VS16	0	8.95655	999	nan	5e-05	0.000145544							AT4G26090.1	NB-ARC domain-containing disease resistance protein	LOC_Os03g14900.1	NB-ARC/LRR disease resistance protein, putative, expressed
Pavir.Ab00908	Chr01b_provisional_V1:11539855-11550712	AP13	VS16	0.717258	7.31439	3.35017	7.07299	5e-05	0.000145544							AT3G24870.1	Helicase/SANT-associated, DNA binding protein	LOC_Os08g08000.1	DNA binding protein, putative, expressed
Pavir.Ab00909	Chr01b_provisional_V1:11564771-11567608	AP13	VS16	0.0462916	5.12031	6.78934	4.72609	0.0269	0.0442361		PTHR11647:SF1,PTHR11647					AT5G12200.1	pyrimidine 2	LOC_Os01g59340.2	dihydropyrimidinase, putative, expressed
Pavir.Ab00913	Chr01b_provisional_V1:11648222-11651327	AP13	VS16	21.5617	0.0893066	-7.91548	-8.76717	0.0002	0.000531302	PF00069,PF01657	PTHR24420:SF430,PTHR24420	KOG1187			GO:0004672,GO:0005524,GO:0006468	AT4G23280.1	cysteine-rich RLK (RECEPTOR-like protein kinase) 20	LOC_Os10g04720.1	TKL_IRAK_DUF26-la.5 - DUF26 kinases have homology to DUF26 containing loci, expressed
Pavir.Ab00916	Chr01b_provisional_V1:11779155-11782389	AP13	VS16	5.79894	3.53835	-0.712714	-2.12458	0.0007	0.00166902									LOC_Os02g18720.1	expressed protein
Pavir.Ab00917	Chr01b_provisional_V1:11807651-11808265	AP13	VS16	3.685	0.475757	-2.95337	-4.52163	0.00045	0.00111519
Pavir.Ab00921	Chr01b_provisional_V1:11884978-11886720	AP13	VS16	0.722127	13.9703	4.27397	9.55352	5e-05	0.000145544	PF00141					GO:0004601,GO:0020037,GO:0006979,GO:0055114	AT5G05340.1	Peroxidase superfamily protein	LOC_Os02g14430.1	peroxidase precursor, putative, expressed
Pavir.Ab00924	Chr01b_provisional_V1:11956141-11957072	AP13	VS16	0.246026	1.37494	2.48249	2.92875	0.00715	0.0134913	PF00141					GO:0004601,GO:0020037,GO:0006979,GO:0055114	AT5G58400.1	Peroxidase superfamily protein	LOC_Os02g14180.1	peroxidase precursor, putative, expressed
Pavir.Ab00928	Chr01b_provisional_V1:12071578-12074668	AP13	VS16	3.59255	5.11437	0.509549	1.38155	0.0145	0.02532	PF00069,PF01657	PTHR24420:SF430,PTHR24420	KOG1187			GO:0004672,GO:0005524,GO:0006468	AT4G23180.1	cysteine-rich RLK (RECEPTOR-like protein kinase) 10	LOC_Os07g35370.1	TKL_IRAK_DUF26-lc.15 - DUF26 kinases have homology to DUF26 containing loci, expressed
Pavir.Ab00936	Chr01b_provisional_V1:12348408-12351028	AP13	VS16	0.182661	0.731097	2.00089	2.2502	0.00525	0.0102094	PF00201	PTHR11926:SF15,PTHR11926	KOG1192			GO:0016758,GO:0008152	AT1G22400.1	UDP-Glycosyltransferase superfamily protein	LOC_Os06g11720.1	cytokinin-O-glucosyltransferase 2, putative, expressed
Pavir.Ab00940	Chr01b_provisional_V1:12449922-12454579	AP13	VS16	42.3892	25.4186	-0.737815	-2.59112	0.0001	0.000279569	PF10502	PTHR12383:SF1,PTHR12383	KOG0171	3.4.21.89	K03100		AT3G24590.1	plastidic type i signal peptidase 1	LOC_Os02g16709.1	peptidase, putative, expressed
Pavir.Ab00948	Chr01b_provisional_V1:12548348-12576802	AP13	VS16	0.365094	1.26524	1.79307	4.1206	5e-05	0.000145544	PF04652,PF02364	PTHR12741:SF4,PTHR12741	KOG0916	2.4.1.-	K11000	GO:0003843,GO:0006075,GO:0000148,GO:0016020	AT3G14570.1	glucan synthase-like 4	LOC_Os02g14900.1	1,3-beta-glucan synthase component domain containing protein, expressed
Pavir.Ab00950	Chr01b_provisional_V1:12582452-12587402	AP13	VS16	3.50971	1.83707	-0.933948	-2.49436	5e-05	0.000145544	PF11834,PF00520,PF00027	PTHR10217:SF6,PTHR10217	KOG0498			GO:0005216,GO:0006811,GO:0055085,GO:0016020	AT5G46240.1	potassium channel in Arabidopsis thaliana 1	LOC_Os02g14840.1	potassium channel KAT1, putative, expressed
Pavir.Ab00954	Chr01b_provisional_V1:12654274-12660922	AP13	VS16	9.36708	6.89179	-0.442721	-1.32031	0.0219	0.0367427	PF00311			4.1.1.31	K01595	GO:0008964,GO:0006099,GO:0015977	AT3G14940.1	phosphoenolpyruvate carboxylase 3	LOC_Os02g14770.1	phosphoenolpyruvate carboxylase, putative, expressed
Pavir.Ab00955	Chr01b_provisional_V1:12675962-12680838	AP13	VS16	13.6868	8.40917	-0.702749	-2.33321	0.00075	0.00177545	PF00400	PTHR22850:SF4,PTHR22850	KOG0277		K13341	GO:0005515	AT1G29260.1	peroxin 7	LOC_Os02g14790.1	WD domain, G-beta repeat domain containing protein, expressed
Pavir.Ab00956	Chr01b_provisional_V1:12699083-12701502	AP13	VS16	0.656617	0.324112	-1.01856	-1.74425	0.00735	0.0138395	PF00201	PTHR11926:SF15,PTHR11926	KOG1192			GO:0016758,GO:0008152	AT4G01070.1	UDP-Glycosyltransferase superfamily protein	LOC_Os02g14680.1	UDP-glucoronosyl and UDP-glucosyl transferase domain containing protein, expressed
Pavir.Ab00961	Chr01b_provisional_V1:12854119-12857754	AP13	VS16	3.87006	0	-999	nan	5e-05	0.000145544	PF00646					GO:0005515	AT4G12560.1	F-box and associated interaction domains-containing protein	LOC_Os07g13890.1	OsFBX230 - F-box domain containing protein, expressed
Pavir.Ab00962	Chr01b_provisional_V1:12868811-12869380	AP13	VS16	2.46804	0.32993	-2.90314	-3.70733	0.0043	0.00856435
Pavir.Ab00968	Chr01b_provisional_V1:12933495-12935960	AP13	VS16	0	5.4875	999	nan	5e-05	0.000145544	PF00248	PTHR11732:SF115,PTHR11732					AT1G04420.1	NAD(P)-linked oxidoreductase superfamily protein	LOC_Os11g42540.2	oxidoreductase, aldo/keto reductase family protein, putative, expressed
Pavir.Ab00973	Chr01b_provisional_V1:12970470-12973974	AP13	VS16	2.22147	1.08036	-1.04	-1.9127	0.0018	0.00392138	PF00248	PTHR11732:SF115,PTHR11732	KOG1575				AT1G04420.1	NAD(P)-linked oxidoreductase superfamily protein	LOC_Os11g42540.1	oxidoreductase, aldo/keto reductase family protein, putative, expressed
Pavir.Ab00978	Chr01b_provisional_V1:13064856-13068163	AP13	VS16	72.0071	35.1318	-1.03536	-2.81044	5e-05	0.000145544	PF11317								LOC_Os05g33290.1	uncharacterized conserved membrane protein specific to cyanobacteria, putative, expressed
Pavir.Ab00980	Chr01b_provisional_V1:13083809-13092988	AP13	VS16	51.1177	24.3198	-1.07169	-3.14191	5e-05	0.000145544	PF02737,PF00725,PF00378	PTHR23309	KOG1683	1.1.1.211,1.1.1.35,4.2.1.17	K10527	GO:0003824,GO:0008152,GO:0003857,GO:0016491,GO:0006631,GO:0055114	AT4G29010.1	Enoyl-CoA hydratase/isomerase family	LOC_Os02g17390.1	3-hydroxyacyl-CoA dehydrogenase, putative, expressed
Pavir.Ab00983	Chr01b_provisional_V1:13126363-13131041	AP13	VS16	1.9346	3.68703	0.930427	2.40103	0.00035	0.000887155	PF03127,PF00790	PTHR13856:SF27,PTHR13856				GO:0006886,GO:0005622	AT4G32760.2	ENTH/VHS/GAT family protein	LOC_Os02g17350.1	VHS and GAT domain containing protein, expressed
Pavir.Ab00997	Chr01b_provisional_V1:13307533-13313008	AP13	VS16	44.7615	21.2632	-1.0739	-4.46775	5e-05	0.000145544		PTHR11124	KOG3325		K07095		AT3G47810.1	Calcineurin-like metallo-phosphoesterase superfamily protein	LOC_Os02g16550.1	Ser/Thr protein phosphatase family protein, putative, expressed
Pavir.Ab01002	Chr01b_provisional_V1:13341877-13349519	AP13	VS16	1.92003	3.71922	0.953873	2.64199	5e-05	0.000145544		PTHR16057:SF1,PTHR16057					AT3G50430.1		LOC_Os07g02950.1	expressed protein
Pavir.Ab01011	Chr01b_provisional_V1:13404065-13413280	AP13	VS16	0	0.630372	999	nan	5e-05	0.000145544	PF01094,PF00497,PF00060	PTHR18966:SF6,PTHR18966	KOG1052		K05387	GO:0004970,GO:0005234,GO:0016020,GO:0005215,GO:0006810,GO:0030288	AT2G29120.1	glutamate receptor 2.7	LOC_Os09g25980.1	glutamate receptor 2.6 precursor, putative, expressed
Pavir.Ab01015	Chr01b_provisional_V1:13433820-13440797	AP13	VS16	0.444803	2.32223	2.38427	4.66727	5e-05	0.000145544							AT5G41620.1		LOC_Os02g15980.1	expressed protein
Pavir.Ab01016	Chr01b_provisional_V1:13456984-13460832	AP13	VS16	6.46128	9.65382	0.579281	1.70404	0.0026	0.00545143	PF00646	PTHR10706				GO:0005515	AT3G61590.1	Galactose oxidase/kelch repeat superfamily protein	LOC_Os02g15950.1	OsFBK5 - F-box domain and kelch repeat containing protein, expressed
Pavir.Ab01017	Chr01b_provisional_V1:13469823-13476106	AP13	VS16	6.39096	4.28017	-0.578364	-1.79912	0.0031	0.00637718	PF02179					GO:0051087	AT2G46240.1	BCL-2-associated athanogene 6	LOC_Os02g15930.1	expressed protein
Pavir.Ab01019	Chr01b_provisional_V1:13495719-13501267	AP13	VS16	19.6745	13.5939	-0.533373	-1.63675	0.0032	0.00656463							AT1G64140.1		LOC_Os02g15885.1	expressed protein
Pavir.Ab01028	Chr01b_provisional_V1:13575532-13579767	AP13	VS16	9.40423	18.9362	1.00976	3.0445	5e-05	0.000145544	PF00023	PTHR24158:SF306,PTHR24158	KOG4412			GO:0005515	AT3G01750.1	Ankyrin repeat family protein	LOC_Os05g23320.1	expressed protein
Pavir.Ab01032	Chr01b_provisional_V1:13622037-13624574	AP13	VS16	1.49094	0	-999	nan	5e-05	0.000145544
Pavir.Ab01034	Chr01b_provisional_V1:13626794-13627159	AP13	VS16	2.47021	0	-999	nan	5e-05	0.000145544
Pavir.Ab01035	Chr01b_provisional_V1:13629033-13630497	AP13	VS16	0	24.0871	999	nan	5e-05	0.000145544							AT5G24130.1		LOC_Os02g15740.1	expressed protein
Pavir.Ab01041	Chr01b_provisional_V1:13692625-13701759	AP13	VS16	4.96945	9.67697	0.961469	2.57057	5e-05	0.000145544	PF00520	PTHR10217:SF7,PTHR10217				GO:0005216,GO:0006811,GO:0055085,GO:0016020	AT5G53130.1	cyclic nucleotide gated channel 1	LOC_Os02g15580.2	cyclic nucleotide-gated ion channel 1, putative, expressed
Pavir.Ab01042	Chr01b_provisional_V1:13705894-13715267	AP13	VS16	14.8275	6.58458	-1.17111	-3.38366	5e-05	0.000145544	PF01564	PTHR11558:SF11,PTHR11558	KOG1562	2.5.1.16	K00797	GO:0003824	AT5G53120.1	spermidine synthase 3	LOC_Os02g15550.2	spermidine synthase, putative, expressed
Pavir.Ab01044	Chr01b_provisional_V1:13734987-13739335	AP13	VS16	1.09817	100.736	6.51934	15.6149	5e-05	0.000145544	PF01694	PTHR22936	KOG2289			GO:0004252,GO:0016021	AT5G38510.1	Rhomboid-related intramembrane serine protease family protein	LOC_Os02g22100.7	OsRhmbd6 - Putative Rhomboid homologue, expressed
Pavir.Ab01045	Chr01b_provisional_V1:13741202-13745223	AP13	VS16	654.623	156.741	-2.06228	-5.00532	5e-05	0.000145544	PF00355,PF08802	PTHR10134	KOG1671	1.10.99.1	K02636	GO:0016491,GO:0051537,GO:0055114,GO:0009496,GO:0042651	AT4G03280.1	photosynthetic electron transfer C	LOC_Os07g37030.1	cytochrome b6-f complex iron-sulfur subunit, chloroplast precursor, putative, expressed
Pavir.Ab01057	Chr01b_provisional_V1:13866054-13868328	AP13	VS16	14.2093	9.3808	-0.59905	-2.00553	0.00425	0.00847226	PF04483						AT1G65420.1	Protein of unknown function (DUF565)	LOC_Os09g11520.1	DUF565 domain containing protein, putative, expressed
Pavir.Ab01064	Chr01b_provisional_V1:13980799-13985932	AP13	VS16	0.395382	0.704567	0.83349	1.52298	0.0171	0.0293725	PF00069,PF08263,PF00560	PTHR24420:SF789,PTHR24420	KOG1187			GO:0004672,GO:0005524,GO:0006468,GO:0005515	AT1G09970.1	Leucine-rich receptor-like protein kinase family protein	LOC_Os02g13430.1	receptor-like protein kinase 5 precursor, putative, expressed
Pavir.Ab01068	Chr01b_provisional_V1:14132296-14134575	AP13	VS16	1.22063	0	-999	nan	5e-05	0.000145544		PTHR23155:SF169,PTHR23155					AT3G07040.1	NB-ARC domain-containing disease resistance protein	LOC_Os08g14850.1	resistance protein, putative, expressed
Pavir.Ab01088	Chr01b_provisional_V1:14803170-14805061	AP13	VS16	0.681895	0	-999	nan	5e-05	0.000145544	PF01453,PF07714	PTHR24420:SF831,PTHR24420				GO:0004672,GO:0005524,GO:0006468,GO:0005529	AT5G60900.1	receptor-like protein kinase 1	LOC_Os06g41510.1	D-mannose binding lectin family protein, expressed
Pavir.Ab01091	Chr01b_provisional_V1:14904896-14910823	AP13	VS16	40.2908	28.2044	-0.514527	-1.55853	0.0063	0.0120425	PF03478						AT2G26160.1	F-box family protein with a domain of unknown function (DUF295)	LOC_Os10g07430.1	expressed protein
Pavir.Ab01098	Chr01b_provisional_V1:15439500-15442734	AP13	VS16	1.2367	2.5477	1.04269	2.52743	0.0002	0.000531302
Pavir.Ab01099	Chr01b_provisional_V1:15444091-15447654	AP13	VS16	0.459345	3.23131	2.81447	3.34504	0.00015	0.000408167
Pavir.Ab01100	Chr01b_provisional_V1:15459935-15461010	AP13	VS16	4.63349	0	-999	nan	5e-05	0.000145544
Pavir.Ab01108	Chr01b_provisional_V1:16217153-16220648	AP13	VS16	0.0633234	1.01778	4.00654	3.50117	0.0022	0.00469617	PF01554	PTHR11206:SF51,PTHR11206	KOG1347			GO:0015238,GO:0015297,GO:0006855,GO:0055085,GO:0016020	AT5G52450.1	MATE efflux family protein	LOC_Os10g11354.1	MATE efflux family protein, putative, expressed
Pavir.Ab01116	Chr01b_provisional_V1:16497470-16500110	AP13	VS16	0.965926	0	-999	nan	5e-05	0.000145544	PF00004	PTHR23070:SF1,PTHR23070	KOG0743			GO:0005524,GO:0009378,GO:0006281,GO:0006310	AT3G28510.1	P-loop containing nucleoside triphosphate hydrolases superfamily protein	LOC_Os07g09470.1	ATPase, putative, expressed
Pavir.Ab01122	Chr01b_provisional_V1:16677625-16683296	AP13	VS16	67.9006	16.592	-2.03294	-6.03113	5e-05	0.000145544	PF00651,PF07707	PTHR24412:SF37,PTHR24412				GO:0005515	AT3G61600.1	POZ/BTB containin G-protein 1	LOC_Os02g16000.1	E1-BTB1 - Bric-a-Brac, Tramtrack, and Broad Complex domain with E1 subfamily conserved sequence, expressed
Pavir.Ab01128	Chr01b_provisional_V1:16912474-16921758	AP13	VS16	1.86869	4.87173	1.38241	3.32096	5e-05	0.000145544	PF00069	PTHR11909:SF18,PTHR11909	KOG1163			GO:0004672,GO:0005524,GO:0006468	AT4G28880.1	casein kinase I-like 3	LOC_Os02g17910.1	CK1_CaseinKinase_1.4 - CK1 includes the casein kinase 1 kinases, expressed
Pavir.Ab01136	Chr01b_provisional_V1:17069702-17073485	AP13	VS16	0.745614	1.48622	0.995144	1.6746	0.00675	0.0128101
Pavir.Ab01140	Chr01b_provisional_V1:17127942-17129184	AP13	VS16	3.68366	8.24374	1.16216	3.37617	5e-05	0.000145544
Pavir.Ab01142	Chr01b_provisional_V1:17147690-17149507	AP13	VS16	5.43494	10.0281	0.88371	2.7652	5e-05	0.000145544	PF04504								LOC_Os02g18660.1	expressed protein
Pavir.Ab01143	Chr01b_provisional_V1:17164719-17168028	AP13	VS16	0.325187	2.05299	2.65839	3.93417	5e-05	0.000145544									LOC_Os02g18720.1	expressed protein
Pavir.Ab01144	Chr01b_provisional_V1:17179322-17181220	AP13	VS16	8.39641	12.8759	0.616827	2.03936	0.00485	0.00950579	PF00069	PTHR24353:SF84,PTHR24353				GO:0004672,GO:0005524,GO:0006468	AT2G20050.1	protein serine/threonine phosphatases;protein kinases;catalytics;cAMP-dependent protein kinase regulators;ATP binding;protein serine/threonine phosphatases	LOC_Os02g17970.1	AGC_PKA/PKG_like.1 - ACG kinases include homologs to PKA, PKG and PKC, expressed
Pavir.Ab01149	Chr01b_provisional_V1:17235013-17242711	AP13	VS16	0.180395	10.4186	5.85186	11.4405	5e-05	0.000145544	PF00931	PTHR11017:SF28,PTHR11017	KOG4658			GO:0043531	AT3G14460.1	LRR and NB-ARC domains-containing disease resistance protein	LOC_Os02g18000.1	disease resistance protein RGA2, putative, expressed
Pavir.Ab01150	Chr01b_provisional_V1:17242788-17247106	AP13	VS16	18.1976	7.59818	-1.26002	-4.22196	5e-05	0.000145544							AT5G39600.1		LOC_Os02g18090.1	expressed protein
Pavir.Ab01153	Chr01b_provisional_V1:17268428-17272523	AP13	VS16	1.37566	0	-999	nan	5e-05	0.000145544
Pavir.Ab01154	Chr01b_provisional_V1:17299098-17300130	AP13	VS16	1.18008	2.40975	1.03	2.16085	0.0048	0.00941793	PF00069	PTHR24420:SF422,PTHR24420				GO:0004672,GO:0005524,GO:0006468	AT5G10290.1	leucine-rich repeat transmembrane protein kinase family protein	LOC_Os02g18320.1	BRASSINOSTEROID INSENSITIVE 1-associated receptor kinase 1 precursor, putative, expressed
Pavir.Ab01168	Chr01b_provisional_V1:17496384-17497950	AP13	VS16	2.21266	0	-999	nan	5e-05	0.000145544
Pavir.Ab01169	Chr01b_provisional_V1:17507167-17509986	AP13	VS16	1.9089	0.233985	-3.02826	-5.34524	5e-05	0.000145544	PF08263,PF00560	PTHR24420:SF474,PTHR24420				GO:0005515	AT4G08850.1	Leucine-rich repeat receptor-like protein kinase family protein	LOC_Os02g17710.1	receptor-like protein kinase 5 precursor, putative, expressed
Pavir.Ab01186	Chr01b_provisional_V1:17935506-17942014	AP13	VS16	36.5585	17.3219	-1.07761	-3.22862	5e-05	0.000145544	PF02431					GO:0016872,GO:0042398	AT1G53520.1	Chalcone-flavanone isomerase family protein	LOC_Os02g21520.1	chalcone isomerase 3, putative, expressed
Pavir.Ab01189	Chr01b_provisional_V1:18008969-18011300	AP13	VS16	6.21434	4.3997	-0.498196	-1.51176	0.0178	0.0304434	PF03145	PTHR10315	KOG3002			GO:0006511,GO:0007275,GO:0005634	AT4G27880.1	Protein with RING/U-box and TRAF-like domains	LOC_Os02g19140.1	seven in absentia protein family domain containing protein, expressed
Pavir.Ab01195	Chr01b_provisional_V1:18147096-18147883	AP13	VS16	40.1094	16.4473	-1.28609	-4.57463	5e-05	0.000145544	PF07983	PTHR16631					AT1G66870.1	Carbohydrate-binding X8 domain superfamily protein	LOC_Os07g35560.1	glucan endo-1,3-beta-glucosidase precursor, putative, expressed
Pavir.Ab01196	Chr01b_provisional_V1:18149069-18151379	AP13	VS16	3.73957	31.0804	3.05506	9.11963	5e-05	0.000145544
Pavir.Ab01198	Chr01b_provisional_V1:18188329-18191053	AP13	VS16	0.536965	1.20148	1.16192	1.48093	0.0101	0.0183637		PTHR10706					AT1G69630.1	F-box/RNI-like superfamily protein	LOC_Os11g09970.1	OsFBX411 - F-box domain containing protein, expressed
Pavir.Ab01200	Chr01b_provisional_V1:18212681-18213553	AP13	VS16	4.85038	0.880225	-2.46216	-4.92631	5e-05	0.000145544							AT1G64405.1		LOC_Os02g15540.1	expressed protein
Pavir.Ab01204	Chr01b_provisional_V1:18336869-18338313	AP13	VS16	162.346	84.9077	-0.935106	-4.24473	5e-05	0.000145544	PF00679	PTHR23115:SF14,PTHR23115				GO:0005525	AT5G13650.2	elongation factor family protein	LOC_Os02g18450.1	GTP-binding protein typA/bipA, putative, expressed
Pavir.Ab01211	Chr01b_provisional_V1:18407307-18410284	AP13	VS16	0.0575948	0.648409	3.49289	2.88275	0.0124	0.022026	PF00141					GO:0004601,GO:0020037,GO:0006979,GO:0055114	AT5G05340.1	Peroxidase superfamily protein	LOC_Os02g14160.1	peroxidase precursor, putative, expressed
Pavir.Ab01214	Chr01b_provisional_V1:18432867-18438110	AP13	VS16	204.68	73.2255	-1.48295	-4.02353	5e-05	0.000145544	PF00155	PTHR11879	KOG1411	2.6.1.1	K14455	GO:0016740,GO:0030170,GO:0009058	AT2G30970.1	aspartate aminotransferase 1	LOC_Os02g14110.1	aminotransferase, classes I and II, domain containing protein, expressed
Pavir.Ab01218	Chr01b_provisional_V1:18470740-18475529	AP13	VS16	58.4263	15.1276	-1.94943	-5.80492	5e-05	0.000145544	PF08547,PF05368	PTHR13194:SF7,PTHR13194	KOG1203			GO:0016491,GO:0008152,GO:0003824,GO:0050662,GO:0044237	AT4G18810.1	NAD(P)-binding Rossmann-fold superfamily protein	LOC_Os02g13970.1	Complex I intermediate-associated protein 30 domain containing protein, putative, expressed
Pavir.Ab01221	Chr01b_provisional_V1:18514295-18517831	AP13	VS16	10.3583	19.3712	0.903119	2.825	5e-05	0.000145544	PF04564,PF00514	PTHR23315:SF31,PTHR23315	KOG0297			GO:0005515,GO:0004842,GO:0016567,GO:0000151	AT1G29340.1	plant U-box 17	LOC_Os02g13960.1	spotted leaf 11, putative, expressed
Pavir.Ab01222	Chr01b_provisional_V1:18528870-18534607	AP13	VS16	2.70938	0.850173	-1.67214	-3.94642	5e-05	0.000145544	PF01436	PTHR13833:SF16,PTHR13833				GO:0005515	AT3G14860.1	NHL domain-containing protein	LOC_Os02g13950.1	NHL repeat-containing protein, putative, expressed
Pavir.Ab01228	Chr01b_provisional_V1:18585646-18589907	AP13	VS16	7.96229	4.82589	-0.722389	-2.03644	0.0005	0.00122772	PF04366,PF01363	PTHR15629	KOG1843			GO:0046872	AT1G29800.2	RING/FYVE/PHD-type zinc finger family protein	LOC_Os02g13890.1	FYVE zinc finger domain containing protein, expressed
Pavir.Ab01231	Chr01b_provisional_V1:18627381-18630325	AP13	VS16	7.52596	1.83201	-2.03845	-4.26142	5e-05	0.000145544	PF00230	PTHR19139:SF22,PTHR19139	KOG0223		K09874	GO:0005215,GO:0006810,GO:0016020	AT4G18910.1	NOD26-like intrinsic protein 1;2	LOC_Os02g13870.1	aquaporin protein, putative, expressed
Pavir.Ab01233	Chr01b_provisional_V1:18631536-18633993	AP13	VS16	3.40254	16.298	2.26001	6.75522	5e-05	0.000145544	PF07714	PTHR24420:SF697,PTHR24420	KOG1187			GO:0004672,GO:0005524,GO:0006468	AT1G53430.1	Leucine-rich repeat transmembrane protein kinase	LOC_Os09g17630.1	receptor-like protein kinase 2, putative, expressed
Pavir.Ab01236	Chr01b_provisional_V1:18677132-18679233	AP13	VS16	4.00161	16.5545	2.04857	5.32001	5e-05	0.000145544							AT1G49980.1	DNA/RNA polymerases superfamily protein	LOC_Os03g42010.2	DNA-directed polymerase, putative, expressed
Pavir.Ab01240	Chr01b_provisional_V1:18799112-18804451	AP13	VS16	10.4094	5.40167	-0.946411	-2.97881	5e-05	0.000145544	PF00481	PTHR13832:SF186,PTHR13832	KOG0698			GO:0003824	AT5G53140.1	Protein phosphatase 2C family protein	LOC_Os02g15594.1	protein phosphatase 2C, putative, expressed
Pavir.Ab01241	Chr01b_provisional_V1:18817640-18820617	AP13	VS16	4.76064	2.48767	-0.936361	-2.21655	5e-05	0.000145544	PF00270	PTHR24031:SF38,PTHR24031				GO:0003676,GO:0005524,GO:0008026	AT5G19210.2	P-loop containing nucleoside triphosphate hydrolases superfamily protein
Pavir.Ab01243	Chr01b_provisional_V1:18974354-18977619	AP13	VS16	2.32448	4.7924	1.04384	2.50661	5e-05	0.000145544	PF04321,PF01370	PTHR10366:SF2,PTHR10366	KOG0747	4.2.1.76	K12450	GO:0003854,GO:0016616,GO:0006694,GO:0055114,GO:0003824,GO:0050662,GO:0044237,GO:0009058,GO:0008831,GO:0045226	AT1G78570.1	rhamnose biosynthesis 1	LOC_Os03g17000.2	NAD dependent epimerase/dehydratase family domain containing protein, expressed
Pavir.Ab01245	Chr01b_provisional_V1:18993798-18994759	AP13	VS16	0	2.38498	999	nan	5e-05	0.000145544									LOC_Os02g12340.1	conserved hypothetical protein
Pavir.Ab01251	Chr01b_provisional_V1:19414027-19414776	AP13	VS16	1.02	0	-999	nan	5e-05	0.000145544
Pavir.Ab01254	Chr01b_provisional_V1:19524102-19525308	AP13	VS16	0.292569	1.11346	1.9282	2.21519	0.0248	0.0411084							AT4G26288.1		LOC_Os02g13370.1	expressed protein
Pavir.Ab01256	Chr01b_provisional_V1:19592020-19595191	AP13	VS16	12.6806	7.65111	-0.728886	-2.01282	0.0003	0.000769735	PF03587	PTHR12636:SF2,PTHR12636	KOG3073		K14568	GO:0008168	AT3G57000.1	nucleolar essential protein-related	LOC_Os02g18830.1	ribosome biogenesis protein NEP1, putative, expressed
Pavir.Ab01262	Chr01b_provisional_V1:19654397-19654904	AP13	VS16	0	1.95659	999	nan	5e-05	0.000145544
Pavir.Ab01269	Chr01b_provisional_V1:19699922-19703790	AP13	VS16	39.2238	17.6811	-1.14952	-3.48121	5e-05	0.000145544							AT1G36320.1		LOC_Os01g20110.1	expressed protein
Pavir.Ab01274	Chr01b_provisional_V1:19798541-19803768	AP13	VS16	1.58074	2.89545	0.873183	1.89247	0.00125	0.00281786	PF00026	PTHR13683:SF98,PTHR13683	KOG1339			GO:0004190,GO:0006508	AT1G05840.1	Eukaryotic aspartyl protease family protein	LOC_Os02g27360.1	aspartic proteinase-like protein 2 precursor, putative, expressed
Pavir.Ab01276	Chr01b_provisional_V1:20001307-20004754	AP13	VS16	2.50801	1.44187	-0.798603	-2.00633	0.0022	0.00469617							AT5G48530.1		LOC_Os02g27740.1	expressed protein
Pavir.Ab01282	Chr01b_provisional_V1:20230254-20231267	AP13	VS16	0.0718599	2.79605	5.28206	3.43179	0.0026	0.00545143
Pavir.Ab01283	Chr01b_provisional_V1:20232254-20233715	AP13	VS16	0.615737	0.174491	-1.81916	-2.26525	0.0054	0.0104745	PF05097						AT2G40475.1		LOC_Os05g39830.1	expressed protein
Pavir.Ab01288	Chr01b_provisional_V1:20471539-20472401	AP13	VS16	26.9961	0.189366	-7.15543	-8.44689	0.00105	0.00240585									LOC_Os02g32009.1	expressed protein
Pavir.Ab01290	Chr01b_provisional_V1:20503147-20504493	AP13	VS16	0.94192	1.94131	1.04336	2.08422	0.00425	0.00847226		PTHR12629					AT1G12880.1	nudix hydrolase homolog 12	LOC_Os02g32060.1	hydrolase, NUDIX family, domain containing protein, expressed
Pavir.Ab01291	Chr01b_provisional_V1:20508615-20509257	AP13	VS16	56.409	39.4183	-0.517061	-2.14921	0.00735	0.0138395	PF00355,PF02921	PTHR10134	KOG1671	1.10.2.2	K00411	GO:0016491,GO:0051537,GO:0055114,GO:0008121	AT5G13440.1	Ubiquinol-cytochrome C reductase iron-sulfur subunit	LOC_Os04g32660.1	cytochrome b-c1 complex subunit Rieske, mitochondrial precursor, putative, expressed
Pavir.Ab01294	Chr01b_provisional_V1:20558900-20567280	AP13	VS16	13.1874	21.806	0.725562	2.28811	0.00015	0.000408167	PF04059,PF00076	PTHR24011:SF200,PTHR24011	KOG0131			GO:0003676	AT5G61960.1	MEI2-like protein 1	LOC_Os02g31290.1	AML1, putative, expressed
Pavir.Ab01297	Chr01b_provisional_V1:20614109-20617022	AP13	VS16	1.4641	2.64555	0.853551	1.97213	0.0043	0.00856435							AT2G33510.1		LOC_Os02g31140.1	major ampullate spidroin 2-2, putative, expressed
Pavir.Ab01303	Chr01b_provisional_V1:20823289-20827845	AP13	VS16	4.01354	5.61597	0.48466	1.35882	0.01795	0.0306767	PF00515,PF00254	PTHR10516:SF66,PTHR10516	KOG0543			GO:0006457,GO:0005515	AT3G25230.2	rotamase FKBP 1	LOC_Os02g28980.1	peptidyl-prolyl isomerase, putative, expressed
Pavir.Ab01306	Chr01b_provisional_V1:20857960-20860132	AP13	VS16	0.741758	1.2943	0.803149	1.68373	0.0085	0.0157628	PF12274								LOC_Os05g49640.1	expressed protein
Pavir.Ab01309	Chr01b_provisional_V1:20890529-20892443	AP13	VS16	0.839064	2.1472	1.3556	3.01153	5e-05	0.000145544	PF03770	PTHR12400:SF2,PTHR12400	KOG1620			GO:0008440	AT5G61760.1	inositol polyphosphate kinase 2 beta	LOC_Os02g32370.1	inositol hexaphosphate kinase, putative, expressed
Pavir.Ab01311	Chr01b_provisional_V1:20908111-20909355	AP13	VS16	32.1693	54.9588	0.772668	2.92509	5e-05	0.000145544
Pavir.Ab01315	Chr01b_provisional_V1:20937157-20939140	AP13	VS16	557.326	217.972	-1.35438	-3.36853	5e-05	0.000145544	PF00160	PTHR11071:SF160,PTHR11071	KOG0865	5.2.1.8	K01802	GO:0003755,GO:0006457	AT2G21130.1	Cyclophilin-like peptidyl-prolyl cis-trans isomerase family protein	LOC_Os02g02890.1	peptidyl-prolyl cis-trans isomerase, putative, expressed
Pavir.Ab01316	Chr01b_provisional_V1:20939488-20948634	AP13	VS16	2.28589	4.92287	1.10675	2.88447	5e-05	0.000145544	PF07786		KOG4683				AT5G47900.1	Protein of unknown function (DUF1624)	LOC_Os02g32504.1	heparan-alpha-glucosaminide N-acetyltransferase, putative, expressed
Pavir.Ab01317	Chr01b_provisional_V1:20949812-20954388	AP13	VS16	16.821	23.9103	0.507364	1.5605	0.0123	0.0218738	PF10431,PF07724,PF02861,PF00004	PTHR11638:SF12,PTHR11638	KOG1051			GO:0005524,GO:0008134,GO:0006355,GO:0019538,GO:0016887	AT5G51070.1	Clp ATPase	LOC_Os02g32520.1	ERD1 protein, chloroplast precursor, putative, expressed
Pavir.Ab01319	Chr01b_provisional_V1:20970361-20972966	AP13	VS16	0	2.86828	999	nan	5e-05	0.000145544							AT3G06868.1		LOC_Os02g32550.1	expressed protein
Pavir.Ab01320	Chr01b_provisional_V1:20984414-20988011	AP13	VS16	38.0034	24.8197	-0.614643	-2.0192	0.0009	0.00209512	PF00447	PTHR10015:SF7,PTHR10015	KOG0627			GO:0003700,GO:0043565,GO:0006355,GO:0005634	AT5G03720.1	heat shock transcription factor A3	LOC_Os02g32590.1	HSF-type DNA-binding domain containing protein, expressed
Pavir.Ab01322	Chr01b_provisional_V1:21008899-21011813	AP13	VS16	1.84803	0.512318	-1.85088	-3.45552	5e-05	0.000145544	PF01453,PF00954	PTHR11795:SF323,PTHR11795				GO:0048544,GO:0005529	AT5G03700.1	D-mannose binding lectin protein with Apple-like carbohydrate-binding domain	LOC_Os02g32620.1	PAN domain-containing protein At5g03700 precursor, putative, expressed
Pavir.Ab01323	Chr01b_provisional_V1:21013010-21016542	AP13	VS16	2.03822	5.03244	1.30395	3.06125	0.00095	0.00220004	PF00097	PTHR14155					AT2G18650.1	RING/U-box superfamily protein	LOC_Os11g05300.1	RING-H2 finger protein, putative, expressed
Pavir.Ab01325	Chr01b_provisional_V1:21026439-21031305	AP13	VS16	12.1088	16.6959	0.463435	1.52582	0.01425	0.0249276	PF04853						AT5G22510.1	alkaline/neutral invertase	LOC_Os02g32730.1	neutral/alkaline invertase, putative, expressed
Pavir.Ab01331	Chr01b_provisional_V1:21244981-21246429	AP13	VS16	19.7853	14.3257	-0.465826	-1.59563	0.01675	0.0288341	PF00400	PTHR19919	KOG0290			GO:0005515	AT1G12910.1	Transducin/WD40 repeat-like superfamily protein	LOC_Os02g32430.1	WD domain, G-beta repeat domain containing protein, expressed
Pavir.Ab01333	Chr01b_provisional_V1:21292441-21293768	AP13	VS16	816.222	80.4359	-3.34305	-7.21472	5e-05	0.000145544	PF00403	PTHR22814	KOG1603			GO:0046872,GO:0030001	AT3G56240.1	copper chaperone	LOC_Os02g32814.1	heavy metal-associated domain containing protein, expressed
Pavir.Ab01334	Chr01b_provisional_V1:21295363-21298654	AP13	VS16	6.18501	3.2752	-0.917193	-2.68241	5e-05	0.000145544	PF01754,PF01428	PTHR10634	KOG3173			GO:0008270,GO:0003677	AT2G36320.1	A20/AN1-like zinc finger family protein	LOC_Os02g32840.1	zinc finger A20 and AN1 domain-containing stress-associated protein, putative, expressed
Pavir.Ab01335	Chr01b_provisional_V1:21303073-21306601	AP13	VS16	1.76406	0.80203	-1.13717	-2.64194	0.0001	0.000279569	PF01535	PTHR24015:SF133,PTHR24015					AT4G33990.1	Tetratricopeptide repeat (TPR)-like superfamily protein	LOC_Os02g26940.1	vegetative storage protein, putative, expressed
Pavir.Ab01336	Chr01b_provisional_V1:21307403-21315738	AP13	VS16	10.7508	7.264	-0.565602	-1.59201	0.0052	0.0101185									LOC_Os02g26960.1	expressed protein
Pavir.Ab01337	Chr01b_provisional_V1:21317535-21326769	AP13	VS16	5.59098	8.65743	0.630839	1.81807	0.0013	0.00291848							AT5G58100.1		LOC_Os02g26984.1	expressed protein
Pavir.Ab01338	Chr01b_provisional_V1:21328791-21329917	AP13	VS16	1.301	0.263665	-2.30285	-2.94337	0.0014	0.00311989
Pavir.Ab01339	Chr01b_provisional_V1:21333049-21340292	AP13	VS16	0.722893	0.347444	-1.057	-1.77859	0.00805	0.0150254	PF02518	PTHR23336:SF7,PTHR23336	KOG1845			GO:0005524	AT4G24970.1	Histidine kinase-, DNA gyrase B-, and HSP90-like ATPase family protein	LOC_Os02g27000.1	ATP-binding region, ATPase-like domain containing protein, expressed
Pavir.Ab01340	Chr01b_provisional_V1:21385092-21388064	AP13	VS16	2.29623	1.39353	-0.720523	-1.6203	0.01915	0.0325174	PF00646					GO:0005515	AT1G51370.3	F-box/RNI-like/FBD-like domains-containing protein	LOC_Os08g35960.3	OsFBD14 - F-box and FBD domain containing protein, expressed
Pavir.Ab01345	Chr01b_provisional_V1:21497178-21506991	AP13	VS16	5.15387	12.4889	1.27692	4.04291	5e-05	0.000145544	PF01823	PTHR19324:SF4,PTHR19324					AT1G14780.1	MAC/Perforin domain-containing protein	LOC_Os02g27480.1	membrane attack complex component/perforin/complement C9, putative, expressed
Pavir.Ab01352	Chr01b_provisional_V1:21544834-21549806	AP13	VS16	1.67823	0.118453	-3.82455	-3.85391	0.0021	0.00450424
Pavir.Ab01358	Chr01b_provisional_V1:21740734-21741446	AP13	VS16	0	68.6859	999	nan	5e-05	0.000145544
Pavir.Ab01359	Chr01b_provisional_V1:21795181-21799902	AP13	VS16	0.647281	1.96164	1.59959	3.25218	5e-05	0.000145544	PF01922	PTHR17453	KOG3198			GO:0008312,GO:0006614,GO:0048500	AT1G48160.1	signal recognition particle 19 kDa protein, putative / SRP19, putative	LOC_Os06g23430.1	signal recognition particle 19 kDa protein, putative, expressed
Pavir.Ab01361	Chr01b_provisional_V1:21814258-21816011	AP13	VS16	29.5706	6.17555	-2.25952	-7.07732	5e-05	0.000145544	PF01176	PTHR21668	KOG3403		K03236	GO:0003723,GO:0003743,GO:0006413	AT2G04520.1	Nucleic acid-binding, OB-fold-like protein	LOC_Os02g19770.1	eukaryotic translation initiation factor 1A, putative, expressed
Pavir.Ab01366	Chr01b_provisional_V1:21935351-21943676	AP13	VS16	6.18937	8.9981	0.539826	1.70743	0.0054	0.0104745	PF00515	PTHR23083:SF21,PTHR23083	KOG0548			GO:0005515	AT3G04240.1	Tetratricopeptide repeat (TPR)-like superfamily protein	LOC_Os01g68680.1	tetratricopeptide repeat domain containing protein, expressed
Pavir.Ab01368	Chr01b_provisional_V1:21974282-21977086	AP13	VS16	65.5678	14.1761	-2.20952	-6.48815	5e-05	0.000145544	PF03936					GO:0000287,GO:0010333,GO:0016829	AT5G23960.1	terpene synthase 21	LOC_Os01g23530.1	terpene synthase, putative, expressed
Pavir.Ab01370	Chr01b_provisional_V1:22059903-22060566	AP13	VS16	13.2619	2.09336	-2.6634	-7.0779	5e-05	0.000145544	PF11820						AT3G27030.1		LOC_Os02g30600.1	expressed protein
Pavir.Ab01383	Chr01b_provisional_V1:22314290-22315321	AP13	VS16	11.2269	6.45035	-0.799507	-2.55154	0.00055	0.00133903	PF00240	PTHR10666	KOG0001			GO:0005515	AT4G05320.2	polyubiquitin 10	LOC_Os06g46770.1	ubiquitin family protein, putative, expressed
Pavir.Ab01386	Chr01b_provisional_V1:22383438-22387105	AP13	VS16	1.26874	0.430941	-1.55783	-2.60849	0.00125	0.00281786							AT5G50780.1	Histidine kinase-, DNA gyrase B-, and HSP90-like ATPase family protein	LOC_Os02g27000.1	ATP-binding region, ATPase-like domain containing protein, expressed
Pavir.Ab01402	Chr01b_provisional_V1:23339371-23340938	AP13	VS16	3.15577	2.09038	-0.59423	-1.52353	0.02115	0.0355904							AT5G13090.1		LOC_Os02g30420.1	expressed protein
Pavir.Ab01403	Chr01b_provisional_V1:23406465-23407801	AP13	VS16	1.46753	0	-999	nan	5e-05	0.000145544
Pavir.Ab01404	Chr01b_provisional_V1:23552295-23558441	AP13	VS16	0.659808	2.03325	1.62367	3.47206	5e-05	0.000145544	PF00168	PTHR16122:SF13,PTHR16122				GO:0005515	AT1G53590.1	Calcium-dependent lipid-binding (CaLB domain) family protein	LOC_Os02g20970.1	C2 domain containing protein, putative, expressed
Pavir.Ab01406	Chr01b_provisional_V1:23564296-23574541	AP13	VS16	3.08029	8.23921	1.41944	4.31295	5e-05	0.000145544		PTHR18934:SF72,PTHR18934					AT4G18470.1	negative regulator of systemic acquired resistance (SNI1)	LOC_Os02g20870.1	SNI1, putative, expressed
Pavir.Ab01408	Chr01b_provisional_V1:23611040-23613827	AP13	VS16	5.29896	10.763	1.0223	1.84953	0.001	0.00230198	PF00481	PTHR13832:SF94,PTHR13832				GO:0003824	AT5G36250.1	Protein phosphatase 2C family protein	LOC_Os02g27220.1	protein phosphatase 2C, putative, expressed
Pavir.Ab01409	Chr01b_provisional_V1:23616819-23655831	AP13	VS16	1.43505	2.59816	0.856392	2.498	5e-05	0.000145544	PF06650,PF06101	PTHR16166:SF69,PTHR16166				GO:0008104	AT1G48090.1	calcium-dependent lipid-binding family protein	LOC_Os02g27110.1	expressed protein
Pavir.Ab01412	Chr01b_provisional_V1:23660181-23663084	AP13	VS16	3.30574	1.695	-0.963687	-2.61784	5e-05	0.000145544	PF01535	PTHR24015					AT1G09900.1	Pentatricopeptide repeat (PPR-like) superfamily protein	LOC_Os02g27070.1	PPR repeat domain containing protein, putative, expressed
Pavir.Ab01419	Chr01b_provisional_V1:23783124-23783625	AP13	VS16	0	9.00915	999	nan	5e-05	0.000145544							AT3G47680.1	DNA binding	LOC_Os06g17510.1	expressed protein
Pavir.Ab01421	Chr01b_provisional_V1:23803451-23809320	AP13	VS16	0.985458	1.57947	0.680578	1.53664	0.0166	0.0286019	PF04577	PTHR20961	KOG4698			GO:0016757	AT3G18170.1	Glycosyltransferase family 61 protein	LOC_Os02g22190.1	glycosyltransferase, putative, expressed
Pavir.Ab01424	Chr01b_provisional_V1:23895099-23897420	AP13	VS16	9.2012	5.95133	-0.62861	-1.98379	0.00305	0.00628552	PF00274	PTHR11627	KOG1557	4.1.2.13	K01623	GO:0004332,GO:0006096	AT2G36460.1	Aldolase superfamily protein	LOC_Os05g33380.1	fructose-bisphospate aldolase isozyme, putative, expressed
Pavir.Ab01425	Chr01b_provisional_V1:23898216-23902377	AP13	VS16	48.2265	34.209	-0.49545	-1.49787	0.0155	0.0268788	PF11721,PF07714	PTHR24420:SF418,PTHR24420	KOG1187			GO:0004672,GO:0005524,GO:0006468	AT3G51550.1	Malectin/receptor-like protein kinase family protein	LOC_Os05g25450.1	TKL_IRAK_CrRLK1L-1.3 - The CrRLK1L-1 subfamily has homology to the CrRLK1L homolog, expressed
Pavir.Ab01434	Chr01b_provisional_V1:24193795-24206393	AP13	VS16	5.45777	9.09165	0.736231	2.33683	0.00025	0.000651404	PF08506,PF03810	PTHR10997:SF18,PTHR10997	KOG1991			GO:0008565,GO:0006886	AT2G31660.1	ARM repeat superfamily protein	LOC_Os04g26841.1	importin-8, putative, expressed
Pavir.Ab01435	Chr01b_provisional_V1:24229962-24234740	AP13	VS16	43.3529	12.248	-1.82358	-6.05949	5e-05	0.000145544	PF00106	PTHR24312:SF90,PTHR24312	KOG1200	1.1.1.100	K00059	GO:0016491,GO:0008152	AT1G24360.1	NAD(P)-binding Rossmann-fold superfamily protein	LOC_Os04g30760.1	3-oxoacyl-reductase, chloroplast precursor, putative, expressed
Pavir.Ab01439	Chr01b_provisional_V1:24479971-24482046	AP13	VS16	0.599317	6.35404	3.40628	5.00112	5e-05	0.000145544
Pavir.Ab01445	Chr01b_provisional_V1:24566848-24571020	AP13	VS16	0.595194	2.69632	2.17956	4.51187	5e-05	0.000145544
Pavir.Ab01449	Chr01b_provisional_V1:24716692-24718362	AP13	VS16	61.9575	31.3168	-0.984341	-3.92127	5e-05	0.000145544	PF00831	PTHR13872:SF11,PTHR13872	KOG3436		K02918	GO:0003735,GO:0006412,GO:0005622,GO:0005840	AT5G02610.1	Ribosomal L29 family protein	LOC_Os02g30050.1	ribosomal protein L29, putative, expressed
Pavir.Ab01452	Chr01b_provisional_V1:24780162-24782922	AP13	VS16	52.6675	33.7075	-0.643842	-2.45571	0.00095	0.00220004	PF01190						AT5G54855.1	Pollen Ole e 1 allergen and extensin family protein	LOC_Os02g21280.1	POEI30 - Pollen Ole e I allergen and extensin family protein precursor, expressed
Pavir.Ab01453	Chr01b_provisional_V1:24795589-24798237	AP13	VS16	3.02653	5.20856	0.783222	2.21102	0.00125	0.00281786	PF02841					GO:0003924,GO:0005525	AT5G46070.1	Guanylate-binding family protein	LOC_Os02g20410.1	GTP binding protein, putative, expressed
Pavir.Ab01454	Chr01b_provisional_V1:24803042-24805347	AP13	VS16	24.4529	60.9538	1.31771	4.44384	5e-05	0.000145544	PF00168	PTHR26357:SF5,PTHR26357	KOG1030			GO:0005515	AT1G48590.2	Calcium-dependent lipid-binding (CaLB domain) family protein	LOC_Os02g22130.1	expressed protein
Pavir.Ab01460	Chr01b_provisional_V1:24920940-24922331	AP13	VS16	2.32099	0	-999	nan	5e-05	0.000145544
Pavir.Ab01470	Chr01b_provisional_V1:25563178-25564012	AP13	VS16	6.76315	2.94556	-1.19915	-3.27274	0.00015	0.000408167
Pavir.Ab01479	Chr01b_provisional_V1:25741698-25742720	AP13	VS16	1.18013	0.266042	-2.14922	-2.91847	0.0015	0.00332287
Pavir.Ab01480	Chr01b_provisional_V1:25758365-25759945	AP13	VS16	3.8434	0.0514251	-6.22377	-3.95227	0.00815	0.0151827
Pavir.Ab01485	Chr01b_provisional_V1:25964535-25969063	AP13	VS16	31.7981	14.4412	-1.13875	-4.49228	5e-05	0.000145544		PTHR13061	KOG3121				AT3G48680.1	gamma carbonic anhydrase-like 2	LOC_Os02g30460.1	uncharacterized protein MJ0304, putative, expressed
Pavir.Ab01492	Chr01b_provisional_V1:26008644-26010164	AP13	VS16	0.145907	0.867716	2.57218	2.78375	0.0021	0.00450424	PF00141					GO:0004601,GO:0020037,GO:0006979,GO:0055114	AT1G05260.1	Peroxidase superfamily protein	LOC_Os05g04410.1	peroxidase precursor, putative, expressed
Pavir.Ab01493	Chr01b_provisional_V1:26015507-26021895	AP13	VS16	0.119382	1.13465	3.24859	3.96669	5e-05	0.000145544	PF03104	PTHR10670				GO:0003887,GO:0006260	AT1G08260.1	DNA polymerase epsilon catalytic subunit	LOC_Os02g30800.1	POLE1 - Putative DNA polymerase epsilon catalytic subunit, expressed
Pavir.Ab01502	Chr01b_provisional_V1:26095611-26100808	AP13	VS16	18.7107	61.8305	1.72445	5.54756	5e-05	0.000145544	PF12452						AT5G48830.1		LOC_Os02g31070.1	expressed protein
Pavir.Ab01503	Chr01b_provisional_V1:26100856-26110001	AP13	VS16	1.24926	3.60156	1.52755	4.34787	5e-05	0.000145544	PF03114					GO:0005515,GO:0005737	AT2G33490.1	hydroxyproline-rich glycoprotein family protein	LOC_Os02g31080.1	hydroxyproline-rich glycoprotein family protein, putative, expressed
Pavir.Ab01504	Chr01b_provisional_V1:26115422-26121102	AP13	VS16	27.2339	14.8312	-0.87677	-3.19166	5e-05	0.000145544	PF10601	PTHR23292					AT5G13190.1		LOC_Os02g31100.1	LITAF-domain-containing protein, putative, expressed
Pavir.Ab01506	Chr01b_provisional_V1:26184886-26185946	AP13	VS16	0.449206	1.07724	1.26189	1.94716	0.0091	0.016756
Pavir.Ab01513	Chr01b_provisional_V1:26339786-26343279	AP13	VS16	22.924	5.28619	-2.11656	-5.24505	5e-05	0.000145544							AT3G15110.1		LOC_Os02g20490.1	expressed protein
Pavir.Ab01521	Chr01b_provisional_V1:26625760-26635243	AP13	VS16	62.0242	35.1819	-0.818	-2.60158	5e-05	0.000145544	PF00004	PTHR23073:SF8,PTHR23073	KOG0727		K03063	GO:0005524,GO:0016887	AT5G58290.1	regulatory particle triple-A ATPase 3	LOC_Os02g21970.1	26S protease regulatory subunit 6B, putative, expressed
Pavir.Ab01524	Chr01b_provisional_V1:26741586-26744376	AP13	VS16	17.6038	31.7234	0.849665	3.04627	5e-05	0.000145544	PF00403	PTHR22814:SF52,PTHR22814	KOG1603			GO:0046872,GO:0030001	AT5G63530.1	farnesylated protein 3	LOC_Os04g32030.1	heavy metal-associated domain containing protein, expressed
Pavir.Ab01525	Chr01b_provisional_V1:26754250-26756212	AP13	VS16	1.10896	0.0703196	-3.97914	-3.86085	0.0011	0.00250948
Pavir.Ab01535	Chr01b_provisional_V1:27129621-27136894	AP13	VS16	1.96012	5.27999	1.42959	3.97666	5e-05	0.000145544	PF00515	PTHR14027				GO:0005515	AT2G06210.1	binding	LOC_Os07g29360.1	tetratricopeptide repeat domain containing protein, expressed
Pavir.Ab01538	Chr01b_provisional_V1:27197610-27210331	AP13	VS16	3.85055	9.26948	1.26742	3.90938	5e-05	0.000145544	PF07719	PTHR14027				GO:0005515	AT2G06210.1	binding	LOC_Os07g29360.1	tetratricopeptide repeat domain containing protein, expressed
Pavir.Ab01546	Chr01b_provisional_V1:27507144-27510727	AP13	VS16	1.9585	8.78065	2.16458	5.84488	5e-05	0.000145544	PF04752	PTHR12192	KOG3182				AT4G31290.1	ChaC-like family protein	LOC_Os02g26700.1	cation transport regulator-like protein 1, putative, expressed
Pavir.Ab01547	Chr01b_provisional_V1:27513749-27521455	AP13	VS16	2.71461	4.76439	0.811544	1.81257	0.0017	0.00372288	PF00929	PTHR11046	KOG3242	3.1.-.-	K13288		AT2G26970.1	Polynucleotidyl transferase, ribonuclease H-like superfamily protein	LOC_Os02g26660.2	exonuclease, putative, expressed
Pavir.Ab01550	Chr01b_provisional_V1:27596574-27598785	AP13	VS16	3.35781	0.551774	-2.60537	-5.12433	5e-05	0.000145544
Pavir.Ab01552	Chr01b_provisional_V1:27677000-27682832	AP13	VS16	15.8098	6.00959	-1.39548	-3.63372	5e-05	0.000145544	PF01903					GO:0016829,GO:0046872,GO:0009236	AT1G50170.1	sirohydrochlorin ferrochelatase B	LOC_Os02g19440.1	sirohydrochlorin ferrochelatase, putative, expressed
Pavir.Ab01557	Chr01b_provisional_V1:27753054-27754874	AP13	VS16	5.61121	0.0926123	-5.92096	-6.06085	0.0011	0.00250948
Pavir.Ab01560	Chr01b_provisional_V1:27778785-27790518	AP13	VS16	3.29112	27.8139	3.07915	8.31297	5e-05	0.000145544	PF00266	PTHR11601	KOG1549	2.8.1.7,4.4.1.16	K11717	GO:0008152,GO:0030170,GO:0006520	AT1G08490.1	chloroplastic NIFS-like cysteine desulfurase	LOC_Os12g18900.1	aminotransferase, putative, expressed
Pavir.Ab01562	Chr01b_provisional_V1:27802240-27806489	AP13	VS16	6.72855	9.87928	0.554109	1.6446	0.00435	0.00864248	PF05212						AT1G67850.1	Protein of unknown function (DUF707)	LOC_Os02g19510.1	lysine ketoglutarate reductase trans-splicing related 1, putative, expressed
Pavir.Ab01566	Chr01b_provisional_V1:27995438-27996297	AP13	VS16	1.33776	0.135114	-3.30756	-3.26442	0.01245	0.0221032									LOC_Os02g32420.1	protein binding protein, putative, expressed
Pavir.Ab01567	Chr01b_provisional_V1:28028979-28030545	AP13	VS16	2.81581	0	-999	nan	5e-05	0.000145544
Pavir.Ab01568	Chr01b_provisional_V1:28054871-28058908	AP13	VS16	16.7707	25.9399	0.62923	2.07405	0.0011	0.00250948	PF04564,PF00514	PTHR23315:SF30,PTHR23315				GO:0005515,GO:0004842,GO:0016567,GO:0000151	AT3G07360.1	plant U-box 9	LOC_Os02g28720.1	spotted leaf 11, putative, expressed
Pavir.Ab01570	Chr01b_provisional_V1:28063358-28069373	AP13	VS16	3.4094	7.31645	1.10163	2.92208	5e-05	0.000145544							AT3G07400.1	lipase class 3 family protein	LOC_Os02g28040.1	lipase, putative, expressed
Pavir.Ab01571	Chr01b_provisional_V1:28074702-28075297	AP13	VS16	0.381304	1.30244	1.7722	2.26678	0.01965	0.0333078
Pavir.Ab01572	Chr01b_provisional_V1:28077019-28081365	AP13	VS16	4.62145	6.80037	0.557266	1.62573	0.0054	0.0104745	PF00931					GO:0043531	AT4G23440.1	Disease resistance protein (TIR-NBS class)	LOC_Os01g55530.1	AP003256-AK101847 - NBS/LRR genes that are S-rich,divergent TIR, divergent NBS, expressed
Pavir.Ab01577	Chr01b_provisional_V1:28131022-28132440	AP13	VS16	15.0645	0	-999	nan	5e-05	0.000145544
Pavir.Ab01578	Chr01b_provisional_V1:28134785-28138683	AP13	VS16	3.27002	0	-999	nan	5e-05	0.000145544	PF00240	PTHR10666	KOG0005			GO:0005515	AT4G05320.2	polyubiquitin 10	LOC_Os06g46770.1	ubiquitin family protein, putative, expressed
Pavir.Ab01582	Chr01b_provisional_V1:28245265-28248946	AP13	VS16	14.7652	1.63527	-3.1746	-6.63675	5e-05	0.000145544	PF01016	PTHR15893	KOG4600		K02899	GO:0003735,GO:0006412,GO:0005622,GO:0005840	AT5G15220.1	Ribosomal protein L27 family protein	LOC_Os08g31219.1	ribosomal protein L27, putative, expressed
Pavir.Ab01593	Chr01b_provisional_V1:28648774-28654206	AP13	VS16	10.4947	14.6992	0.486086	1.25044	0.0301	0.0489524									LOC_Os12g38620.1	bromodomain associated family protein, expressed
Pavir.Ab01597	Chr01b_provisional_V1:28684136-28687918	AP13	VS16	6.40224	9.91206	0.630608	1.97092	0.00545	0.0105632							AT2G18910.1	hydroxyproline-rich glycoprotein family protein	LOC_Os02g26370.1	wiskott-Aldrich syndrome protein family member 2, putative, expressed
Pavir.Ab01599	Chr01b_provisional_V1:28704720-28709065	AP13	VS16	9.49258	13.3905	0.49634	1.50341	0.00985	0.0179623							AT4G27510.1		LOC_Os02g26300.1	expressed protein
Pavir.Ab01602	Chr01b_provisional_V1:28816057-28817893	AP13	VS16	1.33779	2.64172	0.981629	2.39207	0.0002	0.000531302	PF08648		KOG3263		K12846		AT5G57370.1		LOC_Os06g32150.1	DUF1777 domain containing protein, putative, expressed
Pavir.Ab01605	Chr01b_provisional_V1:28889594-28894385	AP13	VS16	1.6931	0	-999	nan	5e-05	0.000145544
Pavir.Ab01611	Chr01b_provisional_V1:29195815-29198901	AP13	VS16	0	1.18531	999	nan	5e-05	0.000145544							AT4G22758.1		LOC_Os02g25080.1	expressed protein
Pavir.Ab01617	Chr01b_provisional_V1:29518702-29519466	AP13	VS16	0	1.48119	999	nan	5e-05	0.000145544									LOC_Os11g17290.1	expressed protein
Pavir.Ab01627	Chr01b_provisional_V1:29709088-29712814	AP13	VS16	0.323113	2.34742	2.86097	5.58299	5e-05	0.000145544	PF00069,PF00139	PTHR24420:SF662,PTHR24420	KOG1187			GO:0004672,GO:0005524,GO:0006468,GO:0005488	AT5G55830.1	Concanavalin A-like lectin protein kinase family protein	LOC_Os02g26160.1	receptor lectin kinase like protein, putative, expressed
Pavir.Ab01629	Chr01b_provisional_V1:29759212-29775591	AP13	VS16	0.634946	1.36455	1.10372	2.31457	0.0004	0.00100113		PTHR16166:SF69,PTHR16166					AT1G48090.1	calcium-dependent lipid-binding family protein	LOC_Os02g27130.1	expressed protein
Pavir.Ab01630	Chr01b_provisional_V1:29936178-29943998	AP13	VS16	3.41603	6.60344	0.950897	2.70736	0.0001	0.000279569							AT5G40740.1		LOC_Os02g22370.1	expressed protein
Pavir.Ab01634	Chr01b_provisional_V1:29995619-30004382	AP13	VS16	0.411601	1.89603	2.20366	3.71745	5e-05	0.000145544	PF01344					GO:0005515	AT4G03030.1	Galactose oxidase/kelch repeat superfamily protein	LOC_Os02g21110.1	OsFBK6 - F-box domain and kelch repeat containing protein, expressed
Pavir.Ab01641	Chr01b_provisional_V1:30153689-30158652	AP13	VS16	25.8091	14.9038	-0.792198	-2.33756	0.00015	0.000408167									LOC_Os02g20380.4	expressed protein
Pavir.Ab01643	Chr01b_provisional_V1:30168198-30171845	AP13	VS16	5.24797	3.33263	-0.655099	-1.434	0.01265	0.0224103							AT1G28410.1		LOC_Os02g20270.1	expressed protein
Pavir.Ab01645	Chr01b_provisional_V1:30185408-30189353	AP13	VS16	0.392153	0.953702	1.28212	2.01217	0.00555	0.0107302	PF05859					GO:0007049,GO:0007067,GO:0000775,GO:0005634	AT5G35520.1	minichromosome instability 12 (mis12)-like	LOC_Os02g40680.1	mis12 protein, expressed
Pavir.Ab01649	Chr01b_provisional_V1:30244632-30249792	AP13	VS16	22.9616	14.4164	-0.67151	-2.00595	0.0007	0.00166902	PF00155	PTHR11751:SF28,PTHR11751	KOG0259	2.6.1.5	K00815	GO:0016740,GO:0030170,GO:0009058,GO:0016829,GO:0006520	AT5G53970.1	Tyrosine transaminase family protein	LOC_Os02g19970.1	aminotransferase, classes I and II, domain containing protein, expressed
Pavir.Ab01653	Chr01b_provisional_V1:30289401-30290027	AP13	VS16	1.00633	0	-999	nan	5e-05	0.000145544
Pavir.Ab01677	Chr01b_provisional_V1:30776471-30778431	AP13	VS16	1.31506	0.750883	-0.808474	-1.67185	0.01155	0.0206924	PF01556	PTHR24077:SF89,PTHR24077				GO:0051082,GO:0006457	AT2G20560.1	DNAJ heat shock family protein	LOC_Os02g20394.1	dnaJ domain containing protein, expressed
Pavir.Ab01682	Chr01b_provisional_V1:30993434-30996587	AP13	VS16	56.9151	37.3144	-0.609077	-2.31174	0.00155	0.00342418	PF00179	PTHR24067:SF8,PTHR24067	KOG0896		K10704	GO:0016881	AT2G36060.1	MMS ZWEI homologue 3	LOC_Os09g12570.1	ubiquitin-conjugating enzyme, putative, expressed
Pavir.Ab01687	Chr01b_provisional_V1:31112932-31115626	AP13	VS16	0.464494	1.94352	2.06494	2.64536	0.00025	0.000651404
Pavir.Ab01692	Chr01b_provisional_V1:31599820-31604496	AP13	VS16	1.65184	2.7809	0.751477	1.69605	0.00385	0.00775225	PF04182						AT1G17450.2	B-block binding subunit of TFIIIC	LOC_Os02g42200.3	transcription factor-related, putative, expressed
Pavir.Ab01694	Chr01b_provisional_V1:31950939-31951360	AP13	VS16	27.1959	18.6529	-0.543992	-2.37655	0.02095	0.035289							AT5G13190.1		LOC_Os02g31100.1	LITAF-domain-containing protein, putative, expressed
Pavir.Ab01698	Chr01b_provisional_V1:32282456-32288703	AP13	VS16	3.55427	0.129801	-4.77518	-7.13606	5e-05	0.000145544	PF00023	PTHR24198:SF302,PTHR24198	KOG4412			GO:0005515	AT5G14230.1		LOC_Os02g25960.1	ankyrin repeat family protein, putative, expressed
Pavir.Ab01702	Chr01b_provisional_V1:32323695-32328416	AP13	VS16	0.555039	1.72121	1.63276	3.44432	5e-05	0.000145544
Pavir.Ab01703	Chr01b_provisional_V1:32347852-32350192	AP13	VS16	1.63285	0.712093	-1.19726	-2.2287	0.00225	0.00479296	PF05605						AT3G06760.1	Drought-responsive family protein	LOC_Os02g20170.1	drought induced 19 protein, putative, expressed
Pavir.Ab01704	Chr01b_provisional_V1:32351149-32357291	AP13	VS16	0.908114	1.78114	0.971851	2.35691	0.0002	0.000531302	PF01535	PTHR24015:SF101,PTHR24015					AT1G71490.1	Tetratricopeptide repeat (TPR)-like superfamily protein	LOC_Os08g02040.1	expressed protein
Pavir.Ab01710	Chr01b_provisional_V1:32798212-32802709	AP13	VS16	0.601269	7.87513	3.71122	6.53383	5e-05	0.000145544	PF00240	PTHR10666	KOG0005			GO:0005515	AT4G05320.2	polyubiquitin 10	LOC_Os06g46770.1	ubiquitin family protein, putative, expressed
Pavir.Ab01712	Chr01b_provisional_V1:32900604-32908212	AP13	VS16	0.433803	0.820688	0.919794	1.45004	0.0138	0.0242273							AT5G64550.1	loricrin-related	LOC_Os06g27830.1	expressed protein
Pavir.Ab01714	Chr01b_provisional_V1:32909003-32909621	AP13	VS16	13.7517	0	-999	nan	5e-05	0.000145544									LOC_Os02g43670.1	transferase family protein, putative, expressed
Pavir.Ab01722	Chr01b_provisional_V1:33176950-33182028	AP13	VS16	14.4881	9.56129	-0.599593	-1.75777	0.0024	0.00508093	PF10213	PTHR13490					AT3G18240.1	Ribosomal protein S24/S35, mitochondrial	LOC_Os08g40230.1	expressed protein
[truncated: 27,567 more rows]

## Sheet: AP13 vs K5 
AP13 vs K5 - Gene total expression differential expression results
[truncated: 17,865 more rows]

## Sheet: K5 vs VS16
K5 vs VS16 - Gene total expression differential expression results
[truncated: 23,208 more rows]
