# Supplementary material for: Transcriptome analysis in switchgrass discloses ecotype difference in photosynthetic efficiency
Source: BMC Genomics. 2016 Dec 16;17:1040. doi: 10.1186/s12864-016-3377-8 (PMC5162099; doi:10.1186/s12864-016-3377-8)
Supplement: Additional file 2: Table S2. — Gene expression (upregulation) among AP13 (LL), K5 (LL), and VS16 (UL) switchgrass genotypes (LL = lowland ecotype, UP = upland ecotype, 4X = tetraploid). (XLSX 2247 kb) [file 12864_2016_3377_MOESM2_ESM.xlsx]

## Sheet: K5 SNPs
K5 SNP data
SNPs in or near genes, >= 100x coverage, 5% minor allele frequency
				Alleles		Coverage
Gene	Location	Chromosome	Position	Ref.	Alt.	Total	Ref.	Alt.	Genotype
Pavir.Aa00008	exon	Chr01a_provisional_V1	212419	C	T	334	180	153	C/T
Pavir.Aa00008	exon	Chr01a_provisional_V1	212978	C	T	283	179	104	C/T
Pavir.Aa00008	exon	Chr01a_provisional_V1	218317	T	G	284	149	133	T/G
Pavir.Aa00017	exon	Chr01a_provisional_V1	420378	G	T	108	56	50	G/T
Pavir.Aa00017	exon	Chr01a_provisional_V1	430117	A	G	112	83	29	A/G
Pavir.Aa00017	exon	Chr01a_provisional_V1	430226	G	A	121	88	33	G/A
Pavir.Aa00024	exon	Chr01a_provisional_V1	491048	G	A	130	0	125	A/A
Pavir.Aa00024	exon	Chr01a_provisional_V1	491130	T	C	115	15	96	T/C
Pavir.Aa00024	exon	Chr01a_provisional_V1	491242	G	C	128	24	96	G/C
Pavir.Aa00043	1739 bp downstream	Chr01a_provisional_V1	623118	T	C	126	0	116	C/C
Pavir.Aa00043	1693 bp downstream	Chr01a_provisional_V1	623164	G	A	103	0	100	A/A
Pavir.Aa00045	exon	Chr01a_provisional_V1	637674	A	G	284	129	152	A/G
Pavir.Aa00045	exon	Chr01a_provisional_V1	638784	C	G	133	96	36	C/G
Pavir.Aa00050	exon	Chr01a_provisional_V1	669837	T	C	116	64	45	T/C
Pavir.Aa00050	exon	Chr01a_provisional_V1	669864	A	G	116	63	52	A/G
Pavir.Aa00053	163 bp upstream	Chr01a_provisional_V1	680366	G	A	122	61	58	G/A
Pavir.Aa00053	127 bp upstream	Chr01a_provisional_V1	680402	T	A	101	51	47	T/A
Pavir.Aa00057	exon	Chr01a_provisional_V1	700650	G	A	239	103	135	G/A
Pavir.Aa00057	exon	Chr01a_provisional_V1	701313	G	A	131	65	64	G/A
Pavir.Aa00057	exon	Chr01a_provisional_V1	701613	G	T	246	120	123	G/T
Pavir.Aa00057	exon	Chr01a_provisional_V1	702268	G	C	183	91	91	G/C
Pavir.Aa00057	exon	Chr01a_provisional_V1	703563	T	G	177	89	88	T/G
Pavir.Aa00057	exon	Chr01a_provisional_V1	703590	A	G	181	89	91	A/G
Pavir.Aa00057	exon	Chr01a_provisional_V1	705411	G	A	260	149	109	G/A
Pavir.Aa00057	exon	Chr01a_provisional_V1	705505	G	A	335	162	171	G/A
Pavir.Aa00084	exon	Chr01a_provisional_V1	859270	T	A	116	8	107	A/A
Pavir.Aa00084	exon	Chr01a_provisional_V1	860582	G	T	110	15	94	G/T
Pavir.Aa00085	exon	Chr01a_provisional_V1	862507	T	A	131	0	127	A/A
Pavir.Aa00085	exon	Chr01a_provisional_V1	862562	G	C	117	63	54	G/C
Pavir.Aa00085	exon	Chr01a_provisional_V1	862948	C	T	112	58	50	C/T
Pavir.Aa00085	exon	Chr01a_provisional_V1	863049	T	A	142	65	74	T/A
Pavir.Aa00085	exon	Chr01a_provisional_V1	864501	G	A	113	59	54	G/A
Pavir.Aa00088	exon	Chr01a_provisional_V1	893736	G	T	523	280	232	G/T
Pavir.Aa00090	exon	Chr01a_provisional_V1	902026	T	G	142	67	75	T/G
Pavir.Aa00090	exon	Chr01a_provisional_V1	902073	G	A	158	76	82	G/A
Pavir.Aa00090	exon	Chr01a_provisional_V1	902956	T	C	142	69	70	T/C
Pavir.Aa00090	exon	Chr01a_provisional_V1	903449	C	A	106	53	50	C/A
Pavir.Aa00091	exon	Chr01a_provisional_V1	909961	C	A	114	58	55	C/A
Pavir.Aa00091	exon	Chr01a_provisional_V1	912093	A	G	119	66	52	A/G
Pavir.Aa00104	exon	Chr01a_provisional_V1	988054	C	T	101	54	46	C/T
Pavir.Aa00110	exon	Chr01a_provisional_V1	1020740	G	A	558	2	545	A/A
Pavir.Aa00109	86 bp downstream	Chr01a_provisional_V1	1021151	G	A	1107	447	656	G/A
Pavir.Aa00109	576 bp downstream	Chr01a_provisional_V1	1021641	C	T	215	0	190	T/T
Pavir.Aa00110	586 bp upstream	Chr01a_provisional_V1	1021949	C	A	842	335	470	C/A
Pavir.Aa00119	41 bp downstream	Chr01a_provisional_V1	1082874	T	C	117	0	115	C/C
Pavir.Aa00119	11 bp downstream	Chr01a_provisional_V1	1082904	A	G	158	106	48	A/G
Pavir.Aa00119	exon	Chr01a_provisional_V1	1083330	C	G	315	181	126	C/G
Pavir.Aa00121	exon	Chr01a_provisional_V1	1090855	G	C	178	68	110	G/C
Pavir.Aa00127	exon	Chr01a_provisional_V1	1107261	C	T	213	65	143	C/T
Pavir.Aa00127	exon	Chr01a_provisional_V1	1107453	A	G	213	133	63	A/G
Pavir.Aa00127	exon	Chr01a_provisional_V1	1107695	C	T	244	152	91	C/T
Pavir.Aa00127	exon	Chr01a_provisional_V1	1107776	G	A	204	127	73	G/A
Pavir.Aa00127	exon	Chr01a_provisional_V1	1107847	T	G	158	48	103	T/G
Pavir.Aa00129	exon	Chr01a_provisional_V1	1120399	C	G	101	64	35	C/G
Pavir.Aa00151	exon	Chr01a_provisional_V1	1321246	C	T	105	55	49	C/T
Pavir.Aa00151	exon	Chr01a_provisional_V1	1323794	C	T	140	61	77	C/T
Pavir.Aa00151	exon	Chr01a_provisional_V1	1325763	C	G	128	73	53	C/G
Pavir.Aa00153	exon	Chr01a_provisional_V1	1352238	G	A	108	64	44	G/A
Pavir.Aa00173	exon	Chr01a_provisional_V1	1983995	C	T	116	71	44	C/T
Pavir.Aa00173	exon	Chr01a_provisional_V1	1984198	G	T	110	0	107	T/T
Pavir.Aa00175	exon	Chr01a_provisional_V1	1992024	A	G	115	57	55	A/G
Pavir.Aa00178	exon	Chr01a_provisional_V1	2010666	G	A	145	0	140	A/A
Pavir.Aa00178	exon	Chr01a_provisional_V1	2010725	T	C	163	0	156	C/C
Pavir.Aa00178	exon	Chr01a_provisional_V1	2010961	G	A	147	0	136	A/A
Pavir.Aa00178	exon	Chr01a_provisional_V1	2011070	A	G	125	0	118	G/G
Pavir.Aa00185	exon	Chr01a_provisional_V1	2076854	G	T	318	158	158	G/T
Pavir.Aa00185	exon	Chr01a_provisional_V1	2076891	A	T	376	188	181	A/T
Pavir.Aa00185	exon	Chr01a_provisional_V1	2076947	C	A	444	232	201	C/A
Pavir.Aa00185	exon	Chr01a_provisional_V1	2076973	T	G	443	230	196	T/G
Pavir.Aa00185	exon	Chr01a_provisional_V1	2076977	C	A	404	191	206	C/A
Pavir.Aa00185	exon	Chr01a_provisional_V1	2077221	T	A	358	216	136	T/A
Pavir.Aa00185	exon	Chr01a_provisional_V1	2080068	C	T	324	0	307	T/T
Pavir.Aa00185	exon	Chr01a_provisional_V1	2080115	C	G	430	290	137	C/G
Pavir.Aa00185	exon	Chr01a_provisional_V1	2081185	C	A	173	105	66	C/A
Pavir.Aa00190	exon	Chr01a_provisional_V1	2117384	C	A	1323	641	669	C/A
Pavir.Aa00190	exon	Chr01a_provisional_V1	2117436	A	T	1206	559	638	A/T
Pavir.Aa00190	exon	Chr01a_provisional_V1	2117688	T	G	894	434	422	T/G
Pavir.Aa00190	exon	Chr01a_provisional_V1	2117700	C	T	924	484	426	C/T
Pavir.Aa00190	exon	Chr01a_provisional_V1	2117894	G	A	648	402	208	G/A
Pavir.Aa00190	exon	Chr01a_provisional_V1	2118327	G	A	194	5	180	A/A
Pavir.Aa00190	exon	Chr01a_provisional_V1	2118354	A	C	185	0	175	C/C
Pavir.Aa00190	exon	Chr01a_provisional_V1	2118529	G	A	136	29	101	G/A
Pavir.Aa00190	exon	Chr01a_provisional_V1	2118594	A	G	132	61	66	A/G
Pavir.Aa00190	exon	Chr01a_provisional_V1	2118720	A	G	238	0	215	G/G
Pavir.Aa00190	exon	Chr01a_provisional_V1	2118749	A	C	347	0	335	C/C
Pavir.Aa00195	exon	Chr01a_provisional_V1	2148161	G	T	140	36	103	G/T
Pavir.Aa00207	exon	Chr01a_provisional_V1	2214019	A	C	111	55	48	A/C
Pavir.Aa00207	exon	Chr01a_provisional_V1	2214059	G	A	112	65	44	G/A
Pavir.Aa00207	exon	Chr01a_provisional_V1	2215339	T	C	118	0	118	C/C
Pavir.Aa00207	exon	Chr01a_provisional_V1	2216606	A	G	119	0	118	G/G
Pavir.Aa00215	exon	Chr01a_provisional_V1	2285966	T	C	206	123	83	T/C
Pavir.Aa00215	exon	Chr01a_provisional_V1	2286414	G	A	149	61	83	G/A
Pavir.Aa00215	exon	Chr01a_provisional_V1	2286613	G	A	128	0	126	A/A
Pavir.Aa00219	exon	Chr01a_provisional_V1	2308376	A	G	117	61	53	A/G
Pavir.Aa00220	exon	Chr01a_provisional_V1	2324078	A	G	157	0	68	G/G
Pavir.Aa00220	exon	Chr01a_provisional_V1	2324079	T	G	157	0	69	G/G
Pavir.Aa00220	exon	Chr01a_provisional_V1	2325577	T	C	127	78	47	T/C
Pavir.Aa00220	exon	Chr01a_provisional_V1	2325591	A	G	120	71	46	A/G
Pavir.Aa00220	exon	Chr01a_provisional_V1	2325945	C	G	190	102	83	C/G
Pavir.Aa00220	exon	Chr01a_provisional_V1	2325976	T	C	157	80	70	T/C
Pavir.Aa00220	exon	Chr01a_provisional_V1	2326050	A	C	206	91	106	A/C
Pavir.Aa00220	exon	Chr01a_provisional_V1	2327596	A	T	207	90	115	A/T
Pavir.Aa00220	exon	Chr01a_provisional_V1	2328158	G	T	256	120	130	G/T
Pavir.Aa00220	exon	Chr01a_provisional_V1	2329431	A	C	233	124	102	A/C
Pavir.Aa00220	exon	Chr01a_provisional_V1	2329698	G	A	232	138	94	G/A
Pavir.Aa00223	833 bp downstream	Chr01a_provisional_V1	2340190	T	G	278	135	141	T/G
Pavir.Aa00223	914 bp downstream	Chr01a_provisional_V1	2340271	G	A	346	163	179	G/A
Pavir.Aa00220	1878 bp downstream	Chr01a_provisional_V1	2341871	A	G	323	0	300	G/G
Pavir.Aa00220	1741 bp downstream	Chr01a_provisional_V1	2342008	A	G	347	167	168	A/G
Pavir.Aa00220	1552 bp downstream	Chr01a_provisional_V1	2342197	A	G	408	185	216	A/G
Pavir.Aa00220	1314 bp downstream	Chr01a_provisional_V1	2342435	G	T	491	276	210	G/T
Pavir.Aa00229	exon	Chr01a_provisional_V1	2371338	C	T	275	2	267	T/T
Pavir.Aa00228	340 bp downstream	Chr01a_provisional_V1	2371964	C	A	147	0	144	A/A
Pavir.Aa00229	632 bp upstream	Chr01a_provisional_V1	2372999	G	T	114	79	35	G/T
Pavir.Aa00232	exon	Chr01a_provisional_V1	2403052	C	T	344	3	321	T/T
Pavir.Aa00232	exon	Chr01a_provisional_V1	2403270	C	T	335	0	325	T/T
Pavir.Aa00232	exon	Chr01a_provisional_V1	2403685	C	A	265	1	258	A/A
Pavir.Aa00237	exon	Chr01a_provisional_V1	2449878	G	C	229	95	125	G/C
Pavir.Aa00237	exon	Chr01a_provisional_V1	2450780	C	T	119	0	111	T/T
Pavir.Aa00237	exon	Chr01a_provisional_V1	2451840	G	C	199	139	57	G/C
Pavir.Aa00237	exon	Chr01a_provisional_V1	2452143	T	C	123	0	119	C/C
Pavir.Aa00237	exon	Chr01a_provisional_V1	2452908	A	G	153	107	43	A/G
Pavir.Aa00237	exon	Chr01a_provisional_V1	2453066	G	A	132	83	41	G/A
Pavir.Aa00237	exon	Chr01a_provisional_V1	2453271	G	C	125	0	117	C/C
Pavir.Aa00238	exon	Chr01a_provisional_V1	2463167	G	C	135	81	52	G/C
Pavir.Aa00238	exon	Chr01a_provisional_V1	2463186	C	T	156	85	69	C/T
Pavir.Aa00238	exon	Chr01a_provisional_V1	2463284	C	T	237	126	110	C/T
Pavir.Aa00238	exon	Chr01a_provisional_V1	2463508	G	A	247	128	115	G/A
Pavir.Aa00238	exon	Chr01a_provisional_V1	2464601	C	T	212	102	109	C/T
Pavir.Aa00238	exon	Chr01a_provisional_V1	2464646	T	C	217	105	108	T/C
Pavir.Aa00238	exon	Chr01a_provisional_V1	2464694	G	A	249	125	119	G/A
Pavir.Aa00238	exon	Chr01a_provisional_V1	2465015	G	A	241	117	114	G/A
Pavir.Aa00238	exon	Chr01a_provisional_V1	2465104	A	T	198	91	105	A/T
Pavir.Aa00238	exon	Chr01a_provisional_V1	2465386	C	A	210	108	95	C/A
Pavir.Aa00238	exon	Chr01a_provisional_V1	2465782	T	C	179	85	89	T/C
Pavir.Aa00265	exon	Chr01a_provisional_V1	2622717	G	T	111	55	54	G/T
Pavir.Aa00265	exon	Chr01a_provisional_V1	2623253	G	A	101	0	96	A/A
Pavir.Aa00265	exon	Chr01a_provisional_V1	2623983	T	G	107	0	105	G/G
Pavir.Aa00270	exon	Chr01a_provisional_V1	2660818	C	T	134	54	80	C/T
Pavir.Aa00270	exon	Chr01a_provisional_V1	2662174	C	T	217	112	101	C/T
Pavir.Aa00283	119 bp downstream	Chr01a_provisional_V1	2738300	C	T	104	44	58	C/T
Pavir.Aa00329	exon	Chr01a_provisional_V1	3105570	A	G	190	0	169	G/G
Pavir.Aa00329	exon	Chr01a_provisional_V1	3105607	A	G	781	375	366	A/G
Pavir.Aa00360	exon	Chr01a_provisional_V1	3403648	T	G	126	1	78	G/G
Pavir.Aa00360	exon	Chr01a_provisional_V1	3405176	A	C	1121	0	1065	C/C
Pavir.Aa00360	exon	Chr01a_provisional_V1	3405210	G	A	1318	792	497	G/A
Pavir.Aa00360	exon	Chr01a_provisional_V1	3405330	A	G	1474	0	1410	G/G
Pavir.Aa00360	exon	Chr01a_provisional_V1	3405351	A	C	1461	1	1355	C/C
Pavir.Aa00360	exon	Chr01a_provisional_V1	3405397	A	G	1307	860	411	A/G
Pavir.Aa00374	exon	Chr01a_provisional_V1	3686714	G	T	134	73	59	G/T
Pavir.Aa00407	exon	Chr01a_provisional_V1	4675255	A	G	247	108	133	A/G
Pavir.Aa00407	exon	Chr01a_provisional_V1	4675282	T	C	381	180	195	T/C
Pavir.Aa00407	exon	Chr01a_provisional_V1	4675437	G	C	1310	702	547	G/C
Pavir.Aa00407	exon	Chr01a_provisional_V1	4675790	G	A	1706	926	735	G/A
Pavir.Aa00407	exon	Chr01a_provisional_V1	4676418	C	A	1457	914	527	C/A
Pavir.Aa00407	exon	Chr01a_provisional_V1	4676508	T	C	944	677	256	T/C
Pavir.Aa00407	exon	Chr01a_provisional_V1	4677014	T	C	916	609	295	T/C
Pavir.Aa00407	exon	Chr01a_provisional_V1	4677044	A	G	910	585	308	A/G
Pavir.Aa00407	exon	Chr01a_provisional_V1	4677374	C	T	277	142	129	C/T
Pavir.Aa00407	exon	Chr01a_provisional_V1	4677410	G	A	357	174	161	G/A
Pavir.Aa00407	exon	Chr01a_provisional_V1	4677482	G	A	176	86	89	G/A
Pavir.Aa00419	exon	Chr01a_provisional_V1	5000106	A	G	128	91	36	A/G
Pavir.Aa00420	exon	Chr01a_provisional_V1	5026991	T	C	491	300	178	T/C
Pavir.Aa00420	exon	Chr01a_provisional_V1	5027211	C	T	397	278	114	C/T
Pavir.Aa00451	exon	Chr01a_provisional_V1	5234996	C	T	210	104	106	C/T
Pavir.Aa00454	exon	Chr01a_provisional_V1	5250967	G	A	113	60	50	G/A
Pavir.Aa00454	exon	Chr01a_provisional_V1	5251074	A	G	139	80	52	A/G
Pavir.Aa00454	exon	Chr01a_provisional_V1	5251099	G	C	135	78	52	G/C
Pavir.Aa00454	exon	Chr01a_provisional_V1	5251177	T	C	150	85	55	T/C
Pavir.Aa00454	exon	Chr01a_provisional_V1	5251261	T	C	137	81	55	T/C
Pavir.Aa00454	exon	Chr01a_provisional_V1	5251339	C	A	108	64	39	C/A
Pavir.Aa00454	exon	Chr01a_provisional_V1	5252025	A	G	148	79	66	A/G
Pavir.Aa00454	exon	Chr01a_provisional_V1	5252386	G	A	124	0	123	A/A
Pavir.Aa00454	exon	Chr01a_provisional_V1	5253840	G	A	115	52	61	G/A
Pavir.Aa00462	exon	Chr01a_provisional_V1	5304402	C	T	268	162	103	C/T
Pavir.Aa00462	exon	Chr01a_provisional_V1	5304923	A	G	302	199	99	A/G
Pavir.Aa00462	exon	Chr01a_provisional_V1	5305861	G	A	331	155	174	G/A
Pavir.Aa00462	exon	Chr01a_provisional_V1	5306031	G	A	323	182	128	G/A
Pavir.Aa00462	exon	Chr01a_provisional_V1	5306088	C	G	339	199	123	C/G
Pavir.Aa00462	exon	Chr01a_provisional_V1	5306201	G	A	236	105	123	G/A
Pavir.Aa00462	exon	Chr01a_provisional_V1	5306238	C	A	175	94	77	C/A
Pavir.Aa00466	exon	Chr01a_provisional_V1	5343847	C	T	109	59	45	C/T
Pavir.Aa00466	exon	Chr01a_provisional_V1	5343977	C	G	108	51	51	C/G
Pavir.Aa00487	exon	Chr01a_provisional_V1	5503732	G	A	1250	528	695	G/A
Pavir.Aa00501	214 bp upstream	Chr01a_provisional_V1	5583226	G	C	458	2	446	C/C
Pavir.Aa00501	153 bp upstream	Chr01a_provisional_V1	5583287	T	C	208	0	182	C/C
Pavir.Aa00501	125 bp upstream	Chr01a_provisional_V1	5583315	A	C	312	0	279	C/C
Pavir.Aa00501	exon	Chr01a_provisional_V1	5584234	C	A	476	278	165	C/A
Pavir.Aa00501	exon	Chr01a_provisional_V1	5584334	T	C	1081	0	1015	C/C
Pavir.Aa00509	exon	Chr01a_provisional_V1	5658725	C	T	469	209	235	C/T
Pavir.Aa00509	exon	Chr01a_provisional_V1	5658768	T	G	510	208	282	T/G
Pavir.Aa00509	exon	Chr01a_provisional_V1	5659865	A	T	361	142	217	A/T
Pavir.Aa00509	exon	Chr01a_provisional_V1	5660024	A	C	202	74	121	A/C
Pavir.Aa00509	exon	Chr01a_provisional_V1	5660078	C	T	128	60	66	C/T
Pavir.Aa00514	exon	Chr01a_provisional_V1	5694057	T	G	102	0	98	G/G
Pavir.Aa00514	exon	Chr01a_provisional_V1	5694096	C	T	104	61	40	C/T
Pavir.Aa00514	exon	Chr01a_provisional_V1	5699380	A	G	115	54	51	A/G
Pavir.Aa00540	exon	Chr01a_provisional_V1	5838515	G	T	109	65	40	G/T
Pavir.Aa00552	exon	Chr01a_provisional_V1	6222000	A	T	186	46	134	A/T
Pavir.Aa00557	exon	Chr01a_provisional_V1	6260723	T	C	266	18	229	C/C
Pavir.Aa00557	exon	Chr01a_provisional_V1	6261029	T	C	275	0	275	C/C
Pavir.Aa00558	exon	Chr01a_provisional_V1	6266772	G	A	112	72	40	G/A
Pavir.Aa00568	exon	Chr01a_provisional_V1	6607029	G	A	121	0	119	A/A
Pavir.Aa00598	exon	Chr01a_provisional_V1	7111906	T	A	351	212	127	T/A
Pavir.Aa00598	exon	Chr01a_provisional_V1	7112506	G	A	307	209	95	G/A
Pavir.Aa00600	exon	Chr01a_provisional_V1	7139523	T	G	328	187	136	T/G
Pavir.Aa00600	exon	Chr01a_provisional_V1	7139628	G	T	620	366	245	G/T
Pavir.Aa00600	exon	Chr01a_provisional_V1	7139665	C	A	531	230	292	C/A
Pavir.Aa00600	exon	Chr01a_provisional_V1	7139729	T	A	758	405	342	T/A
Pavir.Aa00600	exon	Chr01a_provisional_V1	7140641	T	C	676	285	385	T/C
Pavir.Aa00600	exon	Chr01a_provisional_V1	7141314	C	A	750	546	203	C/A
Pavir.Aa00600	exon	Chr01a_provisional_V1	7141476	C	A	124	45	53	C/A
Pavir.Aa00638	exon	Chr01a_provisional_V1	7409937	A	G	126	80	45	A/G
Pavir.Aa00649	exon	Chr01a_provisional_V1	7488495	A	C	118	56	61	A/C
Pavir.Aa00649	exon	Chr01a_provisional_V1	7488549	G	A	152	83	68	G/A
Pavir.Aa00649	exon	Chr01a_provisional_V1	7488696	G	A	157	0	154	A/A
Pavir.Aa00649	exon	Chr01a_provisional_V1	7489690	G	A	115	1	114	A/A
Pavir.Aa00649	exon	Chr01a_provisional_V1	7489933	C	T	104	3	101	T/T
Pavir.Aa00649	exon	Chr01a_provisional_V1	7493643	A	G	121	0	121	G/G
Pavir.Aa00649	exon	Chr01a_provisional_V1	7495445	A	G	102	0	100	G/G
Pavir.Aa00649	exon	Chr01a_provisional_V1	7497269	G	A	103	14	89	A/A
Pavir.Aa00649	exon	Chr01a_provisional_V1	7498513	T	C	122	0	115	C/C
Pavir.Aa00699	exon	Chr01a_provisional_V1	7878284	C	T	334	13	311	T/T
Pavir.Aa00699	exon	Chr01a_provisional_V1	7878682	T	C	146	95	43	T/C
Pavir.Aa00699	exon	Chr01a_provisional_V1	7878688	C	T	138	96	41	C/T
Pavir.Aa00704	exon	Chr01a_provisional_V1	7911965	C	T	455	309	142	C/T
Pavir.Aa00704	exon	Chr01a_provisional_V1	7912173	A	G	549	0	537	G/G
Pavir.Aa00704	exon	Chr01a_provisional_V1	7912387	A	G	224	2	219	G/G
Pavir.Aa00704	exon	Chr01a_provisional_V1	7913206	T	C	545	232	288	T/C
Pavir.Aa00704	exon	Chr01a_provisional_V1	7913331	G	A	402	218	158	G/A
Pavir.Aa00729	exon	Chr01a_provisional_V1	8191337	G	A	129	48	79	G/A
Pavir.Aa00729	exon	Chr01a_provisional_V1	8191423	A	G	218	103	113	A/G
Pavir.Aa00729	exon	Chr01a_provisional_V1	8191584	A	C	169	81	78	A/C
Pavir.Aa00729	exon	Chr01a_provisional_V1	8191935	A	C	136	73	60	A/C
Pavir.Aa00729	exon	Chr01a_provisional_V1	8192351	A	T	156	115	39	A/T
Pavir.Aa00729	exon	Chr01a_provisional_V1	8192383	C	A	104	25	75	C/A
Pavir.Aa00730	exon	Chr01a_provisional_V1	8193946	G	T	1098	763	308	G/T
Pavir.Aa00730	exon	Chr01a_provisional_V1	8193954	G	A	1121	763	345	G/A
Pavir.Aa00730	exon	Chr01a_provisional_V1	8194271	C	T	490	285	200	C/T
Pavir.Aa00740	exon	Chr01a_provisional_V1	8284035	A	G	440	202	207	A/G
Pavir.Aa00740	exon	Chr01a_provisional_V1	8284331	C	T	449	223	221	C/T
Pavir.Aa00740	exon	Chr01a_provisional_V1	8284475	A	G	422	0	381	G/G
Pavir.Aa00740	exon	Chr01a_provisional_V1	8284590	A	T	497	0	470	T/T
Pavir.Aa00740	exon	Chr01a_provisional_V1	8285054	A	T	322	1	320	T/T
Pavir.Aa00757	exon	Chr01a_provisional_V1	8500555	G	C	754	402	337	G/C
Pavir.Aa00757	exon	Chr01a_provisional_V1	8500681	C	T	959	572	357	C/T
Pavir.Aa00757	exon	Chr01a_provisional_V1	8500728	C	T	1041	679	343	C/T
Pavir.Aa00757	308 bp downstream	Chr01a_provisional_V1	8501253	C	T	401	15	356	T/T
Pavir.Aa00757	334 bp downstream	Chr01a_provisional_V1	8501279	G	A	432	48	364	A/A
Pavir.Aa00757	413 bp downstream	Chr01a_provisional_V1	8501358	T	C	226	0	195	C/C
Pavir.Aa00758	exon	Chr01a_provisional_V1	8503239	T	G	103	0	102	G/G
Pavir.Aa00773	exon	Chr01a_provisional_V1	8808843	G	A	205	134	70	G/A
Pavir.Aa00773	exon	Chr01a_provisional_V1	8810638	C	T	224	108	115	C/T
Pavir.Aa00773	exon	Chr01a_provisional_V1	8811102	C	T	236	111	117	C/T
Pavir.Aa00791	exon	Chr01a_provisional_V1	9005823	C	G	156	91	63	C/G
Pavir.Aa00791	exon	Chr01a_provisional_V1	9006630	G	A	125	0	122	A/A
Pavir.Aa00791	exon	Chr01a_provisional_V1	9006647	C	T	125	71	52	C/T
Pavir.Aa00791	exon	Chr01a_provisional_V1	9009156	G	A	113	0	110	A/A
Pavir.Aa00791	exon	Chr01a_provisional_V1	9009245	T	G	113	0	109	G/G
Pavir.Aa00798	exon	Chr01a_provisional_V1	9069213	A	G	112	59	51	A/G
Pavir.Aa00804	exon	Chr01a_provisional_V1	9165767	C	T	102	46	54	C/T
Pavir.Aa00804	exon	Chr01a_provisional_V1	9167219	T	G	103	45	57	T/G
Pavir.Aa00913	exon	Chr01a_provisional_V1	10812240	C	G	106	47	54	C/G
Pavir.Aa00926	exon	Chr01a_provisional_V1	10910702	C	A	123	61	52	C/A
Pavir.Aa00926	8 bp upstream	Chr01a_provisional_V1	10911088	C	G	209	132	72	C/G
Pavir.Aa00926	81 bp upstream	Chr01a_provisional_V1	10911161	T	C	240	163	73	T/C
Pavir.Aa00935	exon	Chr01a_provisional_V1	10971926	T	A	114	51	61	T/A
Pavir.Aa00935	exon	Chr01a_provisional_V1	10973302	G	C	205	131	74	G/C
Pavir.Aa00947	exon	Chr01a_provisional_V1	11087805	C	A	483	164	246	C/A
Pavir.Aa00947	exon	Chr01a_provisional_V1	11087831	T	C	398	0	389	C/C
Pavir.Aa00947	exon	Chr01a_provisional_V1	11087949	T	G	101	56	29	T/G
Pavir.Aa00947	exon	Chr01a_provisional_V1	11088081	C	G	277	116	158	C/G
Pavir.Aa00947	exon	Chr01a_provisional_V1	11088203	G	A	548	1	521	A/A
Pavir.Aa00947	exon	Chr01a_provisional_V1	11088259	G	C	500	164	329	G/C
Pavir.Aa00952	305 bp downstream	Chr01a_provisional_V1	11115870	T	A	103	48	51	T/A
Pavir.Aa00952	exon	Chr01a_provisional_V1	11116301	G	A	106	63	40	G/A
Pavir.Aa00952	exon	Chr01a_provisional_V1	11116620	T	C	192	132	59	T/C
Pavir.Aa01014	exon	Chr01a_provisional_V1	11906868	A	G	115	66	46	A/G
Pavir.Aa01014	exon	Chr01a_provisional_V1	11907227	T	C	102	58	34	T/C
Pavir.Aa01018	exon	Chr01a_provisional_V1	11923779	G	C	850	0	789	C/C
Pavir.Aa01018	exon	Chr01a_provisional_V1	11924049	G	C	909	1	885	C/C
Pavir.Aa01018	exon	Chr01a_provisional_V1	11925642	A	G	823	1	791	G/G
Pavir.Aa01024	exon	Chr01a_provisional_V1	12245737	C	T	707	412	286	C/T
Pavir.Aa01024	exon	Chr01a_provisional_V1	12246266	A	C	1147	660	464	A/C
Pavir.Aa01024	exon	Chr01a_provisional_V1	12247489	C	T	1100	676	397	C/T
Pavir.Aa01035	exon	Chr01a_provisional_V1	12492918	G	C	161	56	101	G/C
Pavir.Aa01035	exon	Chr01a_provisional_V1	12493599	G	A	187	87	98	G/A
Pavir.Aa01035	exon	Chr01a_provisional_V1	12493770	C	T	233	84	147	C/T
Pavir.Aa01035	exon	Chr01a_provisional_V1	12493855	A	T	252	144	103	A/T
Pavir.Aa01044	exon	Chr01a_provisional_V1	12553066	G	A	711	0	660	A/A
Pavir.Aa01044	exon	Chr01a_provisional_V1	12553181	C	A	824	0	780	A/A
Pavir.Aa01044	exon	Chr01a_provisional_V1	12553224	A	G	788	0	763	G/G
Pavir.Aa01044	exon	Chr01a_provisional_V1	12553326	G	A	663	244	380	G/A
Pavir.Aa01044	exon	Chr01a_provisional_V1	12553873	A	G	568	1	552	G/G
Pavir.Aa01044	exon	Chr01a_provisional_V1	12554608	G	A	1123	703	386	G/A
Pavir.Aa01044	exon	Chr01a_provisional_V1	12554692	C	T	1201	436	728	C/T
Pavir.Aa01044	exon	Chr01a_provisional_V1	12554726	G	C	1238	758	451	G/C
Pavir.Aa01044	3 bp downstream	Chr01a_provisional_V1	12554870	A	G	337	1	310	G/G
Pavir.Aa01044	10 bp downstream	Chr01a_provisional_V1	12554877	A	G	288	150	128	A/G
Pavir.Aa01044	29 bp downstream	Chr01a_provisional_V1	12554896	C	A	140	47	88	C/A
Pavir.Aa01054	exon	Chr01a_provisional_V1	12714414	G	A	238	115	123	G/A
Pavir.Aa01155	exon	Chr01a_provisional_V1	15474571	T	C	117	57	60	T/C
Pavir.Aa01167	exon	Chr01a_provisional_V1	15559296	C	A	184	88	94	C/A
Pavir.Aa01168	exon	Chr01a_provisional_V1	15561728	C	T	104	58	43	C/T
Pavir.Aa01168	exon	Chr01a_provisional_V1	15561856	A	G	214	117	89	A/G
Pavir.Aa01168	exon	Chr01a_provisional_V1	15562046	C	T	246	119	109	C/T
Pavir.Aa01168	exon	Chr01a_provisional_V1	15562184	T	A	202	107	94	T/A
Pavir.Aa01180	exon	Chr01a_provisional_V1	15675441	G	A	246	125	107	G/A
Pavir.Aa01180	exon	Chr01a_provisional_V1	15675647	T	C	206	109	96	T/C
Pavir.Aa01180	exon	Chr01a_provisional_V1	15675686	C	T	191	98	85	C/T
Pavir.Aa01180	exon	Chr01a_provisional_V1	15675862	T	C	275	141	119	T/C
Pavir.Aa01180	exon	Chr01a_provisional_V1	15675915	T	C	265	150	110	T/C
Pavir.Aa01180	exon	Chr01a_provisional_V1	15675968	G	A	303	146	155	G/A
Pavir.Aa01185	exon	Chr01a_provisional_V1	15714064	A	G	124	0	113	G/G
Pavir.Aa01185	exon	Chr01a_provisional_V1	15714151	G	A	223	108	114	G/A
Pavir.Aa01185	exon	Chr01a_provisional_V1	15714588	C	T	170	0	167	T/T
Pavir.Aa01185	exon	Chr01a_provisional_V1	15716938	T	A	208	0	205	A/A
Pavir.Aa01185	exon	Chr01a_provisional_V1	15716956	G	T	205	0	204	T/T
Pavir.Aa01191	exon	Chr01a_provisional_V1	15757629	C	T	113	54	57	C/T
Pavir.Aa01191	exon	Chr01a_provisional_V1	15759298	T	C	204	0	204	C/C
Pavir.Aa01191	exon	Chr01a_provisional_V1	15759743	T	C	252	124	128	T/C
Pavir.Aa01191	exon	Chr01a_provisional_V1	15759978	C	T	313	212	99	C/T
Pavir.Aa01191	exon	Chr01a_provisional_V1	15759984	C	G	303	192	109	C/G
Pavir.Aa01215	exon	Chr01a_provisional_V1	15908258	G	C	175	108	63	G/C
Pavir.Aa01215	exon	Chr01a_provisional_V1	15908840	A	T	180	101	76	A/T
Pavir.Aa01243	exon	Chr01a_provisional_V1	16219213	A	G	280	163	109	A/G
Pavir.Aa01255	exon	Chr01a_provisional_V1	16287262	C	T	119	0	118	T/T
Pavir.Aa01274	exon	Chr01a_provisional_V1	16453504	G	T	224	0	194	T/T
Pavir.Aa01274	exon	Chr01a_provisional_V1	16454878	G	C	293	0	289	C/C
Pavir.Aa01274	exon	Chr01a_provisional_V1	16455127	C	G	340	0	319	G/G
Pavir.Aa01274	exon	Chr01a_provisional_V1	16455196	A	G	258	0	247	G/G
Pavir.Aa01274	exon	Chr01a_provisional_V1	16455580	C	T	186	0	180	T/T
Pavir.Aa01274	exon	Chr01a_provisional_V1	16455616	C	G	138	0	133	G/G
Pavir.Aa01274	exon	Chr01a_provisional_V1	16455631	C	T	171	113	52	C/T
Pavir.Aa01274	exon	Chr01a_provisional_V1	16455694	G	A	301	175	124	G/A
Pavir.Aa01274	exon	Chr01a_provisional_V1	16456240	T	C	394	210	180	T/C
Pavir.Aa01274	exon	Chr01a_provisional_V1	16456295	G	A	314	156	140	G/A
Pavir.Aa01274	exon	Chr01a_provisional_V1	16456318	G	T	340	183	153	G/T
Pavir.Aa01274	exon	Chr01a_provisional_V1	16456328	G	A	355	169	178	G/A
Pavir.Aa01274	exon	Chr01a_provisional_V1	16456596	A	G	367	178	163	A/G
Pavir.Aa01274	exon	Chr01a_provisional_V1	16456808	C	T	205	102	97	C/T
Pavir.Aa01275	exon	Chr01a_provisional_V1	16471464	C	T	529	327	194	C/T
Pavir.Aa01275	exon	Chr01a_provisional_V1	16471597	G	A	342	164	167	G/A
Pavir.Aa01275	exon	Chr01a_provisional_V1	16471638	G	A	189	109	77	G/A
Pavir.Aa01275	exon	Chr01a_provisional_V1	16471866	C	G	274	198	71	C/G
Pavir.Aa01275	exon	Chr01a_provisional_V1	16472182	C	T	447	201	239	C/T
Pavir.Aa01280	exon	Chr01a_provisional_V1	16505088	A	G	184	0	181	G/G
Pavir.Aa01356	exon	Chr01a_provisional_V1	18220411	G	A	160	10	143	A/A
Pavir.Aa01364	exon	Chr01a_provisional_V1	18327704	G	C	104	59	45	G/C
Pavir.Aa01364	exon	Chr01a_provisional_V1	18330802	A	G	110	48	60	A/G
Pavir.Aa01364	exon	Chr01a_provisional_V1	18330953	G	A	169	68	101	G/A
Pavir.Aa01364	exon	Chr01a_provisional_V1	18331097	G	C	181	79	98	G/C
Pavir.Aa01364	exon	Chr01a_provisional_V1	18331170	G	A	195	85	101	G/A
Pavir.Aa01370	exon	Chr01a_provisional_V1	18387004	G	A	107	0	106	A/A
Pavir.Aa01378	exon	Chr01a_provisional_V1	18455225	G	A	121	68	52	G/A
Pavir.Aa01382	exon	Chr01a_provisional_V1	18485301	A	G	166	0	161	G/G
Pavir.Aa01382	exon	Chr01a_provisional_V1	18486632	T	G	229	95	114	T/G
Pavir.Aa01393	exon	Chr01a_provisional_V1	18594875	G	A	106	55	51	G/A
Pavir.Aa01393	exon	Chr01a_provisional_V1	18596225	C	T	147	75	71	C/T
Pavir.Aa01393	exon	Chr01a_provisional_V1	18598437	G	A	178	0	157	A/A
Pavir.Aa01404	exon	Chr01a_provisional_V1	18664420	T	C	164	85	72	T/C
Pavir.Aa01404	exon	Chr01a_provisional_V1	18664657	G	A	169	74	93	G/A
Pavir.Aa01404	exon	Chr01a_provisional_V1	18664674	C	G	156	68	82	C/G
Pavir.Aa01404	exon	Chr01a_provisional_V1	18664772	T	A	206	106	92	T/A
Pavir.Aa01404	exon	Chr01a_provisional_V1	18664796	G	A	142	84	56	G/A
Pavir.Aa01415	exon	Chr01a_provisional_V1	18775925	G	A	339	186	117	G/A
Pavir.Aa01415	exon	Chr01a_provisional_V1	18776411	G	A	196	115	74	G/A
Pavir.Aa01460	exon	Chr01a_provisional_V1	19073505	A	C	111	51	55	A/C
Pavir.Aa01460	exon	Chr01a_provisional_V1	19073693	A	G	631	2	599	G/G
Pavir.Aa01460	exon	Chr01a_provisional_V1	19073724	T	C	893	635	241	T/C
Pavir.Aa01460	exon	Chr01a_provisional_V1	19073824	C	T	1375	731	632	C/T
Pavir.Aa01460	exon	Chr01a_provisional_V1	19073929	T	A	1834	805	1002	T/A
Pavir.Aa01460	exon	Chr01a_provisional_V1	19074031	T	C	1321	615	647	T/C
Pavir.Aa01463	exon	Chr01a_provisional_V1	19110656	C	A	103	63	33	C/A
Pavir.Aa01514	exon	Chr01a_provisional_V1	20083477	G	A	150	16	131	A/A
Pavir.Aa01518	exon	Chr01a_provisional_V1	20154541	C	T	107	77	28	C/T
Pavir.Aa01534	exon	Chr01a_provisional_V1	20382412	A	T	179	105	68	A/T
Pavir.Aa01535	545 bp downstream	Chr01a_provisional_V1	20384243	T	C	219	133	85	T/C
Pavir.Aa01550	exon	Chr01a_provisional_V1	20547251	G	T	131	71	59	G/T
Pavir.Aa01550	exon	Chr01a_provisional_V1	20547281	C	T	121	62	56	C/T
Pavir.Aa01553	exon	Chr01a_provisional_V1	20558597	C	T	116	70	43	C/T
Pavir.Aa01559	64 bp downstream	Chr01a_provisional_V1	20623854	C	T	415	166	242	C/T
Pavir.Aa01559	exon	Chr01a_provisional_V1	20624004	A	G	362	0	354	G/G
Pavir.Aa01559	exon	Chr01a_provisional_V1	20625450	G	A	222	144	75	G/A
Pavir.Aa01559	exon	Chr01a_provisional_V1	20625558	A	G	247	0	244	G/G
Pavir.Aa01559	exon	Chr01a_provisional_V1	20627988	G	A	175	112	63	G/A
Pavir.Aa01559	exon	Chr01a_provisional_V1	20630065	C	T	139	82	55	C/T
Pavir.Aa01559	exon	Chr01a_provisional_V1	20630092	T	G	122	70	45	T/G
Pavir.Aa01563	exon	Chr01a_provisional_V1	20669220	A	G	177	0	173	G/G
Pavir.Aa01572	exon	Chr01a_provisional_V1	20736051	T	C	127	68	57	T/C
Pavir.Aa01629	exon	Chr01a_provisional_V1	21624510	C	T	133	60	68	C/T
Pavir.Aa01629	exon	Chr01a_provisional_V1	21624707	A	G	110	47	55	A/G
Pavir.Aa01629	exon	Chr01a_provisional_V1	21624720	A	G	104	46	55	A/G
Pavir.Aa01629	exon	Chr01a_provisional_V1	21624858	G	A	108	41	59	G/A
Pavir.Aa01629	exon	Chr01a_provisional_V1	21625152	T	C	110	46	64	T/C
Pavir.Aa01644	exon	Chr01a_provisional_V1	21693331	C	G	175	80	84	C/G
Pavir.Aa01644	exon	Chr01a_provisional_V1	21693603	C	T	126	21	105	C/T
Pavir.Aa01673	exon	Chr01a_provisional_V1	22127940	T	C	154	0	133	C/C
Pavir.Aa01673	exon	Chr01a_provisional_V1	22128174	T	A	248	0	245	A/A
Pavir.Aa01673	exon	Chr01a_provisional_V1	22133049	G	A	565	276	280	G/A
Pavir.Aa01673	381 bp downstream	Chr01a_provisional_V1	22134062	G	A	664	369	288	G/A
Pavir.Aa01673	190 bp downstream	Chr01a_provisional_V1	22134253	A	G	166	74	88	A/G
Pavir.Aa01674	exon	Chr01a_provisional_V1	22145197	T	C	105	35	61	T/C
Pavir.Aa01684	exon	Chr01a_provisional_V1	22251910	A	G	774	0	748	G/G
Pavir.Aa01684	exon	Chr01a_provisional_V1	22251920	A	C	832	532	264	A/C
Pavir.Aa01684	exon	Chr01a_provisional_V1	22252722	A	G	612	1	590	G/G
Pavir.Aa01685	exon	Chr01a_provisional_V1	22253432	G	A	101	68	33	G/A
Pavir.Aa01685	exon	Chr01a_provisional_V1	22253490	G	A	145	85	59	G/A
Pavir.Aa01685	exon	Chr01a_provisional_V1	22253533	C	A	164	0	156	A/A
Pavir.Aa01685	exon	Chr01a_provisional_V1	22253705	T	G	233	88	137	T/G
Pavir.Aa01685	exon	Chr01a_provisional_V1	22255754	T	A	112	59	53	T/A
Pavir.Aa01685	exon	Chr01a_provisional_V1	22257209	C	G	175	1	169	G/G
Pavir.Aa01742	exon	Chr01a_provisional_V1	22802491	T	A	149	105	44	T/A
Pavir.Aa01744	exon	Chr01a_provisional_V1	22816767	C	T	163	87	72	C/T
Pavir.Aa01744	exon	Chr01a_provisional_V1	22817047	G	T	323	0	314	T/T
Pavir.Aa01759	exon	Chr01a_provisional_V1	23036529	A	T	147	80	66	A/T
Pavir.Aa01759	exon	Chr01a_provisional_V1	23036531	G	C	149	81	66	G/C
Pavir.Aa01759	exon	Chr01a_provisional_V1	23038521	C	T	304	143	157	C/T
Pavir.Aa01778	exon	Chr01a_provisional_V1	23729114	A	G	319	194	117	A/G
Pavir.Aa01778	exon	Chr01a_provisional_V1	23729228	G	A	509	262	230	G/A
Pavir.Aa01778	exon	Chr01a_provisional_V1	23729555	G	A	447	229	212	G/A
Pavir.Aa01778	exon	Chr01a_provisional_V1	23729660	A	G	370	201	159	A/G
Pavir.Aa01778	exon	Chr01a_provisional_V1	23730954	G	A	312	166	141	G/A
Pavir.Aa01791	exon	Chr01a_provisional_V1	24067481	C	T	101	39	54	C/T
Pavir.Aa01848	exon	Chr01a_provisional_V1	27044160	G	T	153	67	85	G/T
Pavir.Aa01848	exon	Chr01a_provisional_V1	27044266	C	T	143	58	82	C/T
Pavir.Aa01855	exon	Chr01a_provisional_V1	27184162	C	A	102	1	96	A/A
Pavir.Aa01857	exon	Chr01a_provisional_V1	27296957	C	T	137	66	67	C/T
Pavir.Aa01875	exon	Chr01a_provisional_V1	28462834	C	G	122	43	77	C/G
Pavir.Aa01883	exon	Chr01a_provisional_V1	28548324	A	T	184	119	64	A/T
Pavir.Aa01883	exon	Chr01a_provisional_V1	28548742	C	A	145	88	57	C/A
Pavir.Aa01883	exon	Chr01a_provisional_V1	28550167	G	A	138	85	52	G/A
Pavir.Aa01886	exon	Chr01a_provisional_V1	28561601	C	A	1551	693	821	C/A
Pavir.Aa01886	exon	Chr01a_provisional_V1	28561619	C	T	1498	809	669	C/T
Pavir.Aa01891	exon	Chr01a_provisional_V1	28600542	C	T	129	93	35	C/T
Pavir.Aa01894	650 bp downstream	Chr01a_provisional_V1	28629926	G	T	128	0	126	T/T
Pavir.Aa01893	1123 bp downstream	Chr01a_provisional_V1	28631073	C	T	108	1	107	T/T
Pavir.Aa01893	1012 bp downstream	Chr01a_provisional_V1	28631184	C	G	121	75	38	C/G
Pavir.Aa01927	exon	Chr01a_provisional_V1	29659302	A	G	107	62	42	A/G
Pavir.Aa01955	exon	Chr01a_provisional_V1	31135210	G	A	100	57	40	G/A
Pavir.Aa01981	exon	Chr01a_provisional_V1	31611036	G	A	103	52	51	G/A
Pavir.Aa02029	exon	Chr01a_provisional_V1	33020282	G	A	107	0	106	A/A
Pavir.Aa02036	exon	Chr01a_provisional_V1	33260000	C	A	281	161	116	C/A
Pavir.Aa02036	exon	Chr01a_provisional_V1	33260575	A	G	205	148	56	A/G
Pavir.Aa02036	exon	Chr01a_provisional_V1	33260691	A	G	146	95	47	A/G
Pavir.Aa02062	exon	Chr01a_provisional_V1	33674322	C	T	112	68	43	C/T
Pavir.Aa02071	exon	Chr01a_provisional_V1	33779633	T	C	150	0	143	C/C
Pavir.Aa02071	exon	Chr01a_provisional_V1	33779831	C	T	175	58	114	C/T
Pavir.Aa02071	exon	Chr01a_provisional_V1	33779851	G	A	179	66	110	G/A
Pavir.Aa02071	exon	Chr01a_provisional_V1	33779907	A	T	136	96	36	A/T
Pavir.Aa02071	exon	Chr01a_provisional_V1	33779980	T	C	130	1	119	C/C
Pavir.Aa02113	exon	Chr01a_provisional_V1	34863805	G	A	146	97	46	G/A
Pavir.Aa02113	exon	Chr01a_provisional_V1	34863987	A	G	244	1	238	G/G
Pavir.Aa02113	exon	Chr01a_provisional_V1	34864678	C	T	488	326	157	C/T
Pavir.Aa02113	exon	Chr01a_provisional_V1	34864915	G	A	600	311	287	G/A
Pavir.Aa02113	exon	Chr01a_provisional_V1	34866361	C	G	339	199	139	C/G
Pavir.Aa02113	exon	Chr01a_provisional_V1	34866532	T	C	323	161	159	T/C
Pavir.Aa02113	exon	Chr01a_provisional_V1	34866591	T	A	308	214	94	T/A
Pavir.Aa02113	exon	Chr01a_provisional_V1	34868151	G	A	353	195	156	G/A
Pavir.Aa02113	exon	Chr01a_provisional_V1	34869546	A	T	271	153	118	A/T
Pavir.Aa02113	exon	Chr01a_provisional_V1	34871516	A	G	210	109	99	A/G
Pavir.Aa02113	exon	Chr01a_provisional_V1	34871546	G	A	200	107	91	G/A
Pavir.Aa02113	exon	Chr01a_provisional_V1	34871575	G	A	125	74	49	G/A
Pavir.Aa02113	exon	Chr01a_provisional_V1	34871637	G	A	109	61	43	G/A
Pavir.Aa02120	exon	Chr01a_provisional_V1	34970257	G	T	523	239	276	G/T
Pavir.Aa02135	exon	Chr01a_provisional_V1	35101744	C	T	142	0	142	T/T
Pavir.Aa02158	exon	Chr01a_provisional_V1	36042516	G	A	115	69	43	G/A
Pavir.Aa02158	exon	Chr01a_provisional_V1	36042532	A	T	104	0	96	T/T
Pavir.Aa02158	exon	Chr01a_provisional_V1	36044085	G	A	136	79	55	G/A
Pavir.Aa02158	exon	Chr01a_provisional_V1	36045439	T	C	139	68	70	T/C
Pavir.Aa02158	exon	Chr01a_provisional_V1	36045465	G	A	131	69	62	G/A
Pavir.Aa02161	exon	Chr01a_provisional_V1	36079975	G	A	108	57	46	G/A
Pavir.Aa02161	exon	Chr01a_provisional_V1	36079984	G	A	109	56	49	G/A
Pavir.Aa02171	exon	Chr01a_provisional_V1	36343866	T	C	100	34	62	T/C
Pavir.Aa02171	exon	Chr01a_provisional_V1	36344037	A	G	152	0	148	G/G
Pavir.Aa02171	exon	Chr01a_provisional_V1	36344096	A	C	225	131	89	A/C
Pavir.Aa02171	exon	Chr01a_provisional_V1	36344217	G	T	137	97	36	G/T
Pavir.Aa02171	exon	Chr01a_provisional_V1	36344417	C	G	100	36	62	C/G
Pavir.Aa02172	exon	Chr01a_provisional_V1	36360865	G	A	156	73	79	G/A
Pavir.Aa02172	exon	Chr01a_provisional_V1	36361163	G	A	107	69	34	G/A
Pavir.Aa02178	exon	Chr01a_provisional_V1	36396317	G	A	101	69	26	G/A
Pavir.Aa02250	exon	Chr01a_provisional_V1	39653027	A	G	166	0	164	G/G
Pavir.Aa02250	exon	Chr01a_provisional_V1	39653090	C	T	130	89	40	C/T
Pavir.Aa02250	exon	Chr01a_provisional_V1	39653482	G	A	100	62	36	G/A
Pavir.Aa02250	182 bp downstream	Chr01a_provisional_V1	39654296	C	T	130	77	51	C/T
Pavir.Aa02250	436 bp downstream	Chr01a_provisional_V1	39654550	A	G	110	53	57	A/G
Pavir.Aa02257	exon	Chr01a_provisional_V1	39816457	C	A	268	140	123	C/A
Pavir.Aa02257	exon	Chr01a_provisional_V1	39816575	A	G	211	91	115	A/G
Pavir.Aa02261	exon	Chr01a_provisional_V1	40168062	T	C	129	0	123	C/C
Pavir.Aa02261	exon	Chr01a_provisional_V1	40168144	A	G	134	0	128	G/G
Pavir.Aa02266	exon	Chr01a_provisional_V1	40252951	C	A	4182	38	3825	A/A
Pavir.Aa02266	exon	Chr01a_provisional_V1	40254811	G	A	120	0	116	A/A
Pavir.Aa02266	exon	Chr01a_provisional_V1	40254852	G	A	143	0	140	A/A
Pavir.Aa02266	exon	Chr01a_provisional_V1	40254922	A	G	153	0	151	G/G
Pavir.Aa02266	exon	Chr01a_provisional_V1	40254984	A	G	163	0	144	G/G
Pavir.Aa02266	exon	Chr01a_provisional_V1	40255246	G	A	127	53	72	G/A
Pavir.Aa02266	exon	Chr01a_provisional_V1	40256483	T	A	957	7	810	A/A
Pavir.Aa02301	exon	Chr01a_provisional_V1	41708694	C	T	101	42	58	C/T
Pavir.Aa02508	exon	Chr01a_provisional_V1	48936984	A	G	236	81	139	A/G
Pavir.Aa02508	exon	Chr01a_provisional_V1	48937071	A	G	336	114	209	A/G
Pavir.Aa02508	exon	Chr01a_provisional_V1	48937231	T	C	360	1	347	C/C
Pavir.Aa02508	exon	Chr01a_provisional_V1	48937303	C	T	312	104	203	C/T
Pavir.Aa02508	exon	Chr01a_provisional_V1	48939479	A	T	354	241	110	A/T
Pavir.Aa02508	54 bp upstream	Chr01a_provisional_V1	48945193	G	C	131	88	40	G/C
Pavir.Aa02533	exon	Chr01a_provisional_V1	50234943	C	T	179	6	170	T/T
Pavir.Aa02533	exon	Chr01a_provisional_V1	50235004	C	G	167	0	159	G/G
Pavir.Aa02593	exon	Chr01a_provisional_V1	56146598	A	C	135	72	60	A/C
Pavir.Aa02593	exon	Chr01a_provisional_V1	56146607	C	T	126	71	55	C/T
Pavir.Aa02597	exon	Chr01a_provisional_V1	56208205	A	G	123	55	62	A/G
Pavir.Aa02597	exon	Chr01a_provisional_V1	56208390	A	G	102	46	53	A/G
Pavir.Aa02597	exon	Chr01a_provisional_V1	56211057	C	T	110	0	110	T/T
Pavir.Aa02658	exon	Chr01a_provisional_V1	57153459	G	A	254	130	123	G/A
Pavir.Aa02658	exon	Chr01a_provisional_V1	57153763	G	A	277	121	152	G/A
Pavir.Aa02663	exon	Chr01a_provisional_V1	57185536	G	A	214	117	95	G/A
Pavir.Aa02663	exon	Chr01a_provisional_V1	57186285	A	G	162	0	159	G/G
Pavir.Aa02663	exon	Chr01a_provisional_V1	57186826	T	C	147	0	147	C/C
Pavir.Aa02663	exon	Chr01a_provisional_V1	57188822	C	T	148	0	146	T/T
Pavir.Aa02663	exon	Chr01a_provisional_V1	57189524	C	T	166	80	83	C/T
Pavir.Aa02663	exon	Chr01a_provisional_V1	57190318	A	G	162	0	162	G/G
Pavir.Aa02663	8 bp upstream	Chr01a_provisional_V1	57192938	A	G	120	0	117	G/G
Pavir.Aa02663	51 bp upstream	Chr01a_provisional_V1	57192981	G	A	104	61	39	G/A
Pavir.Aa02708	exon	Chr01a_provisional_V1	57679539	A	G	132	34	96	A/G
Pavir.Aa02708	exon	Chr01a_provisional_V1	57679557	A	G	150	42	104	A/G
Pavir.Aa02708	exon	Chr01a_provisional_V1	57679834	G	C	109	40	67	G/C
Pavir.Aa02708	exon	Chr01a_provisional_V1	57679846	C	T	149	99	46	C/T
Pavir.Aa02708	exon	Chr01a_provisional_V1	57680216	C	T	165	94	67	C/T
Pavir.Aa02708	exon	Chr01a_provisional_V1	57680246	C	T	125	67	58	C/T
Pavir.Aa02718	exon	Chr01a_provisional_V1	57837348	A	G	174	0	173	G/G
Pavir.Aa02750	exon	Chr01a_provisional_V1	58217684	C	T	126	47	73	C/T
Pavir.Aa02760	exon	Chr01a_provisional_V1	58611145	G	A	502	260	240	G/A
Pavir.Aa02762	exon	Chr01a_provisional_V1	58659266	T	C	182	94	84	T/C
Pavir.Aa02762	exon	Chr01a_provisional_V1	58659328	C	T	177	0	176	T/T
Pavir.Aa02762	exon	Chr01a_provisional_V1	58659655	G	T	229	139	89	G/T
Pavir.Aa02762	exon	Chr01a_provisional_V1	58659671	C	T	207	129	76	C/T
Pavir.Aa02762	exon	Chr01a_provisional_V1	58659922	G	C	153	95	55	G/C
Pavir.Aa02778	exon	Chr01a_provisional_V1	59120728	T	G	138	71	62	T/G
Pavir.Aa02778	exon	Chr01a_provisional_V1	59124640	T	C	156	85	68	T/C
Pavir.Aa02778	exon	Chr01a_provisional_V1	59124952	T	G	131	61	68	T/G
Pavir.Aa02788	exon	Chr01a_provisional_V1	59329338	C	T	131	67	64	C/T
Pavir.Aa02809	exon	Chr01a_provisional_V1	59712611	T	C	103	71	29	T/C
Pavir.Aa02809	exon	Chr01a_provisional_V1	59713193	T	C	116	76	40	T/C
Pavir.Aa02880	exon	Chr01a_provisional_V1	62161304	C	G	132	49	75	C/G
Pavir.Aa02880	exon	Chr01a_provisional_V1	62161516	G	C	166	102	62	G/C
Pavir.Aa02880	exon	Chr01a_provisional_V1	62161536	A	G	161	91	68	A/G
Pavir.Aa02893	exon	Chr01a_provisional_V1	62266667	G	A	130	2	125	A/A
Pavir.Aa02893	exon	Chr01a_provisional_V1	62266841	A	G	109	0	105	G/G
Pavir.Aa02893	exon	Chr01a_provisional_V1	62267435	T	C	107	0	103	C/C
Pavir.Aa02893	exon	Chr01a_provisional_V1	62269917	A	C	107	0	107	C/C
Pavir.Aa02905	exon	Chr01a_provisional_V1	62374908	A	G	156	32	122	A/G
Pavir.Aa02905	exon	Chr01a_provisional_V1	62375852	C	T	113	67	37	C/T
Pavir.Aa02905	exon	Chr01a_provisional_V1	62375855	A	G	103	65	29	A/G
Pavir.Aa02932	exon	Chr01a_provisional_V1	62612847	C	T	104	69	30	C/T
Pavir.Aa02932	exon	Chr01a_provisional_V1	62612932	G	A	116	75	41	G/A
Pavir.Aa02932	exon	Chr01a_provisional_V1	62612979	G	A	144	58	82	G/A
Pavir.Aa02932	exon	Chr01a_provisional_V1	62612987	G	T	144	82	57	G/T
Pavir.Aa02932	exon	Chr01a_provisional_V1	62613122	T	C	129	67	58	T/C
Pavir.Aa02932	exon	Chr01a_provisional_V1	62613209	C	T	145	79	64	C/T
Pavir.Aa02932	exon	Chr01a_provisional_V1	62614518	T	C	104	0	97	C/C
Pavir.Aa02932	exon	Chr01a_provisional_V1	62614566	A	G	131	0	130	G/G
Pavir.Aa02932	exon	Chr01a_provisional_V1	62617016	C	T	106	58	47	C/T
Pavir.Aa02955	exon	Chr01a_provisional_V1	62883223	T	C	175	0	168	C/C
Pavir.Aa02955	exon	Chr01a_provisional_V1	62885795	A	G	151	0	151	G/G
Pavir.Aa02963	exon	Chr01a_provisional_V1	62986788	A	G	151	75	73	A/G
Pavir.Aa02963	exon	Chr01a_provisional_V1	62986868	G	T	133	61	63	G/T
Pavir.Aa03012	exon	Chr01a_provisional_V1	63352043	G	T	1040	593	434	G/T
Pavir.Aa03012	exon	Chr01a_provisional_V1	63352365	A	T	831	476	340	A/T
Pavir.Aa03019	exon	Chr01a_provisional_V1	63422127	A	C	149	0	140	C/C
Pavir.Aa03019	exon	Chr01a_provisional_V1	63422145	C	A	199	0	197	A/A
Pavir.Aa03019	exon	Chr01a_provisional_V1	63422878	G	A	267	0	265	A/A
Pavir.Aa03019	exon	Chr01a_provisional_V1	63423012	A	G	438	0	416	G/G
Pavir.Aa03019	exon	Chr01a_provisional_V1	63424641	A	C	564	0	521	C/C
Pavir.Aa03019	exon	Chr01a_provisional_V1	63424796	T	G	411	0	372	G/G
Pavir.Aa03019	exon	Chr01a_provisional_V1	63424940	C	A	426	0	413	A/A
Pavir.Aa03019	exon	Chr01a_provisional_V1	63425144	G	A	290	0	279	A/A
Pavir.Aa03019	exon	Chr01a_provisional_V1	63425177	G	A	178	0	166	A/A
Pavir.Aa03019	exon	Chr01a_provisional_V1	63425282	T	C	118	0	116	C/C
Pavir.Aa03019	exon	Chr01a_provisional_V1	63425326	G	T	319	0	310	T/T
Pavir.Aa03054	exon	Chr01a_provisional_V1	64658302	C	A	542	254	279	C/A
Pavir.Aa03054	exon	Chr01a_provisional_V1	64659366	G	A	674	352	311	G/A
Pavir.Aa03054	exon	Chr01a_provisional_V1	64661150	C	G	658	0	619	G/G
Pavir.Aa03054	exon	Chr01a_provisional_V1	64661221	T	C	572	0	566	C/C
Pavir.Aa03054	exon	Chr01a_provisional_V1	64661298	G	C	568	0	546	C/C
Pavir.Aa03054	exon	Chr01a_provisional_V1	64661331	G	A	616	326	270	G/A
Pavir.Aa03054	exon	Chr01a_provisional_V1	64661375	C	T	667	315	341	C/T
Pavir.Aa03054	exon	Chr01a_provisional_V1	64661458	C	T	557	2	537	T/T
Pavir.Aa03055	exon	Chr01a_provisional_V1	64662736	A	G	129	71	53	A/G
Pavir.Aa03055	exon	Chr01a_provisional_V1	64664226	G	T	107	55	51	G/T
Pavir.Aa03055	exon	Chr01a_provisional_V1	64664242	C	T	102	0	97	T/T
Pavir.Aa03055	exon	Chr01a_provisional_V1	64664422	A	G	139	0	133	G/G
Pavir.Aa03055	exon	Chr01a_provisional_V1	64667145	T	A	145	0	132	A/A
Pavir.Aa03058	exon	Chr01a_provisional_V1	64765160	G	A	117	65	50	G/A
Pavir.Aa03058	exon	Chr01a_provisional_V1	64765671	T	C	419	203	200	T/C
Pavir.Aa03058	exon	Chr01a_provisional_V1	64765848	T	G	324	166	142	T/G
Pavir.Aa03058	exon	Chr01a_provisional_V1	64766760	A	C	247	115	124	A/C
Pavir.Aa03058	exon	Chr01a_provisional_V1	64766789	G	A	303	156	144	G/A
Pavir.Aa03058	exon	Chr01a_provisional_V1	64767567	C	A	156	84	67	C/A
Pavir.Aa03070	exon	Chr01a_provisional_V1	65083468	C	T	280	0	271	T/T
Pavir.Aa03073	exon	Chr01a_provisional_V1	65096115	C	G	378	205	152	C/G
Pavir.Aa03084	exon	Chr01a_provisional_V1	65203885	G	T	163	0	147	T/T
Pavir.Aa03113	exon	Chr01a_provisional_V1	65490914	A	G	202	102	93	A/G
Pavir.Aa03113	exon	Chr01a_provisional_V1	65490939	A	C	148	82	64	A/C
Pavir.Aa03130	exon	Chr01a_provisional_V1	65607065	C	T	233	0	217	T/T
Pavir.Aa03139	exon	Chr01a_provisional_V1	65783425	T	C	234	0	231	C/C
Pavir.Aa03139	exon	Chr01a_provisional_V1	65783432	C	T	239	0	223	T/T
Pavir.Aa03139	exon	Chr01a_provisional_V1	65784251	C	T	236	144	91	C/T
Pavir.Aa03139	exon	Chr01a_provisional_V1	65787327	G	A	260	142	117	G/A
Pavir.Aa03147	exon	Chr01a_provisional_V1	65868583	T	C	408	0	396	C/C
Pavir.Aa03147	exon	Chr01a_provisional_V1	65868681	G	C	876	0	793	C/C
Pavir.Aa03147	exon	Chr01a_provisional_V1	65869647	T	G	608	0	557	G/G
Pavir.Aa03147	exon	Chr01a_provisional_V1	65869724	G	C	152	43	99	G/C
Pavir.Aa03160	exon	Chr01a_provisional_V1	65976040	C	T	160	105	55	C/T
Pavir.Aa03160	exon	Chr01a_provisional_V1	65976539	T	C	251	175	75	T/C
Pavir.Aa03160	exon	Chr01a_provisional_V1	65976572	T	G	237	172	64	T/G
Pavir.Aa03161	exon	Chr01a_provisional_V1	65977708	C	T	107	8	96	T/T
Pavir.Aa03176	exon	Chr01a_provisional_V1	66318739	A	G	116	0	113	G/G
Pavir.Aa03176	exon	Chr01a_provisional_V1	66318884	G	A	145	90	52	G/A
Pavir.Aa03192	exon	Chr01a_provisional_V1	66587183	T	G	126	74	51	T/G
Pavir.Aa03218	exon	Chr01a_provisional_V1	66795827	A	G	165	117	42	A/G
Pavir.Aa03218	exon	Chr01a_provisional_V1	66796136	G	A	119	22	94	G/A
Pavir.Aa03218	exon	Chr01a_provisional_V1	66796195	T	C	152	107	43	T/C
Pavir.Aa03218	exon	Chr01a_provisional_V1	66796255	A	G	140	94	46	A/G
Pavir.Aa03218	exon	Chr01a_provisional_V1	66796740	G	A	227	168	58	G/A
Pavir.Aa03218	exon	Chr01a_provisional_V1	66798063	T	G	218	149	67	T/G
Pavir.Aa03221	exon	Chr01a_provisional_V1	66809603	T	G	124	63	58	T/G
Pavir.Aa03221	exon	Chr01a_provisional_V1	66809668	T	C	218	100	104	T/C
Pavir.Aa03221	exon	Chr01a_provisional_V1	66810951	G	A	160	0	158	A/A
Pavir.Aa03221	exon	Chr01a_provisional_V1	66811942	A	T	251	100	148	A/T
Pavir.Aa03229	24 bp downstream	Chr01a_provisional_V1	66897841	G	T	105	0	100	T/T
Pavir.Aa03246	exon	Chr01a_provisional_V1	67009459	G	A	114	81	32	G/A
Pavir.Aa03246	exon	Chr01a_provisional_V1	67009513	C	T	115	84	30	C/T
Pavir.Aa03246	exon	Chr01a_provisional_V1	67009645	G	A	128	78	46	G/A
Pavir.Aa03246	exon	Chr01a_provisional_V1	67009852	A	G	171	0	165	G/G
Pavir.Aa03284	exon	Chr01a_provisional_V1	67288201	A	G	695	361	304	A/G
Pavir.Aa03284	exon	Chr01a_provisional_V1	67288378	A	G	3172	1805	1322	A/G
Pavir.Aa03291	exon	Chr01a_provisional_V1	67322614	C	A	253	127	120	C/A
Pavir.Aa03291	exon	Chr01a_provisional_V1	67322734	A	G	280	127	145	A/G
Pavir.Aa03306	exon	Chr01a_provisional_V1	67468418	T	C	105	59	46	T/C
Pavir.Aa03341	exon	Chr01a_provisional_V1	68490907	T	C	195	89	94	T/C
Pavir.Aa03341	exon	Chr01a_provisional_V1	68492505	T	C	258	56	190	T/C
Pavir.Aa03341	exon	Chr01a_provisional_V1	68493186	G	A	200	0	194	A/A
Pavir.Aa03341	exon	Chr01a_provisional_V1	68493641	A	T	152	0	143	T/T
Pavir.Aa03353	exon	Chr01a_provisional_V1	68680116	G	A	164	58	103	G/A
Pavir.Aa03362	exon	Chr01a_provisional_V1	68762600	C	T	163	109	53	C/T
Pavir.Aa03362	exon	Chr01a_provisional_V1	68767003	C	T	115	71	43	C/T
Pavir.Aa03371	exon	Chr01a_provisional_V1	68873226	A	G	116	32	79	A/G
Pavir.Aa03374	exon	Chr01a_provisional_V1	68888051	A	G	140	0	134	G/G
Pavir.Aa03388	exon	Chr01a_provisional_V1	69020719	T	C	434	0	423	C/C
Pavir.Aa03388	exon	Chr01a_provisional_V1	69020946	A	G	578	1	562	G/G
Pavir.Aa03388	exon	Chr01a_provisional_V1	69021171	G	A	508	251	256	G/A
Pavir.Aa03389	584 bp downstream	Chr01a_provisional_V1	69023111	T	C	500	274	225	T/C
Pavir.Aa03388	629 bp upstream	Chr01a_provisional_V1	69024597	T	G	565	296	264	T/G
Pavir.Aa03388	506 bp upstream	Chr01a_provisional_V1	69024720	A	G	448	223	219	A/G
Pavir.Aa03388	271 bp upstream	Chr01a_provisional_V1	69024955	A	G	160	88	71	A/G
Pavir.Aa03394	49 bp downstream	Chr01a_provisional_V1	69039336	C	T	234	104	122	C/T
Pavir.Aa03394	25 bp downstream	Chr01a_provisional_V1	69039360	C	G	237	100	119	C/G
Pavir.Aa03394	exon	Chr01a_provisional_V1	69039699	G	A	217	99	117	G/A
Pavir.Aa03441	exon	Chr01a_provisional_V1	69918385	G	A	108	56	47	G/A
Pavir.Aa03441	exon	Chr01a_provisional_V1	69921377	C	T	134	0	132	T/T
Pavir.Aa03441	exon	Chr01a_provisional_V1	69921662	A	G	139	73	64	A/G
Pavir.Aa03444	exon	Chr01a_provisional_V1	69934874	C	T	137	65	70	C/T
Pavir.Aa03445	exon	Chr01a_provisional_V1	69936183	A	G	135	85	50	A/G
Pavir.Aa03444	589 bp upstream	Chr01a_provisional_V1	69936819	C	T	121	52	68	C/T
Pavir.Aa03446	52 bp downstream	Chr01a_provisional_V1	69947994	T	G	244	122	116	T/G
Pavir.Aa03446	39 bp downstream	Chr01a_provisional_V1	69948007	T	C	258	0	255	C/C
Pavir.Aa03446	20 bp downstream	Chr01a_provisional_V1	69948066	T	C	256	0	241	C/C
Pavir.Aa03448	exon	Chr01a_provisional_V1	69951919	A	C	2291	1	2199	C/C
Pavir.Aa03448	exon	Chr01a_provisional_V1	69951969	A	C	1819	0	1794	C/C
Pavir.Aa03448	exon	Chr01a_provisional_V1	69952940	C	A	210	0	204	A/A
Pavir.Aa03448	exon	Chr01a_provisional_V1	69952949	C	T	270	161	97	C/T
Pavir.Aa03448	exon	Chr01a_provisional_V1	69953031	A	T	283	116	165	A/T
Pavir.Aa03448	exon	Chr01a_provisional_V1	69953066	G	C	227	125	95	G/C
Pavir.Aa03448	exon	Chr01a_provisional_V1	69953285	A	G	464	0	452	G/G
Pavir.Aa03448	exon	Chr01a_provisional_V1	69953355	T	C	244	0	235	C/C
Pavir.Aa03448	exon	Chr01a_provisional_V1	69953491	A	G	905	0	882	G/G
Pavir.Aa03448	exon	Chr01a_provisional_V1	69953553	A	G	464	1	435	G/G
Pavir.Aa03472	exon	Chr01a_provisional_V1	70245816	T	C	125	61	62	T/C
Pavir.Aa03478	exon	Chr01a_provisional_V1	70278917	G	A	105	51	52	G/A
Pavir.Aa03478	exon	Chr01a_provisional_V1	70279030	G	A	130	52	74	G/A
Pavir.Aa03481	exon	Chr01a_provisional_V1	70304028	A	T	111	53	57	A/T
Pavir.Aa03511	exon	Chr01a_provisional_V1	70526309	T	C	155	45	107	T/C
Pavir.Aa03511	exon	Chr01a_provisional_V1	70528510	A	C	128	42	86	A/C
Pavir.Aa03511	506 bp downstream	Chr01a_provisional_V1	70529608	G	A	210	66	140	G/A
Pavir.Aa03511	425 bp downstream	Chr01a_provisional_V1	70529689	C	A	248	80	164	C/A
Pavir.Aa03511	413 bp downstream	Chr01a_provisional_V1	70529701	C	T	239	162	71	C/T
Pavir.Aa03511	354 bp downstream	Chr01a_provisional_V1	70529760	C	A	235	76	154	C/A
Pavir.Aa03512	exon	Chr01a_provisional_V1	70531632	T	C	267	115	152	T/C
Pavir.Aa03556	exon	Chr01a_provisional_V1	71428593	G	A	161	71	86	G/A
Pavir.Aa03556	exon	Chr01a_provisional_V1	71431201	A	C	178	0	168	C/C
Pavir.Aa03556	exon	Chr01a_provisional_V1	71431913	G	A	265	138	124	G/A
Pavir.Aa03556	exon	Chr01a_provisional_V1	71431931	A	C	259	0	252	C/C
Pavir.Aa03556	exon	Chr01a_provisional_V1	71432061	G	A	238	130	103	G/A
Pavir.Aa03556	exon	Chr01a_provisional_V1	71432474	C	A	185	95	87	C/A
Pavir.Aa03564	exon	Chr01a_provisional_V1	71537459	G	A	111	54	52	G/A
Pavir.Aa03565	exon	Chr01a_provisional_V1	71537949	T	C	550	72	439	C/C
Pavir.Aa03565	exon	Chr01a_provisional_V1	71538159	C	T	2879	1262	1535	C/T
Pavir.Aa03565	exon	Chr01a_provisional_V1	71538197	C	T	3254	1469	1745	C/T
Pavir.Aa03565	exon	Chr01a_provisional_V1	71539342	A	G	2167	902	1222	A/G
Pavir.Aa03565	exon	Chr01a_provisional_V1	71539570	G	T	3154	1461	1662	G/T
Pavir.Aa03565	exon	Chr01a_provisional_V1	71539735	T	G	3606	1663	1923	T/G
Pavir.Aa03565	exon	Chr01a_provisional_V1	71539974	T	C	2763	1268	1414	T/C
Pavir.Aa03565	exon	Chr01a_provisional_V1	71540020	A	C	2560	1195	1330	A/C
Pavir.Aa03591	exon	Chr01a_provisional_V1	71772409	G	A	104	69	32	G/A
Pavir.Aa03591	exon	Chr01a_provisional_V1	71772635	A	G	127	79	43	A/G
Pavir.Aa03598	470 bp downstream	Chr01a_provisional_V1	71906347	A	G	100	2	96	G/G
Pavir.Aa03599	exon	Chr01a_provisional_V1	71914647	G	C	102	31	69	G/C
Pavir.Aa03599	exon	Chr01a_provisional_V1	71915510	G	A	115	63	47	G/A
Pavir.Aa03599	exon	Chr01a_provisional_V1	71915594	G	A	145	87	52	G/A
Pavir.Ab00014	exon	Chr01b_provisional_V1	360914	G	A	104	68	32	G/A
Pavir.Ab00014	exon	Chr01b_provisional_V1	360935	T	C	103	63	37	T/C
Pavir.Ab00014	exon	Chr01b_provisional_V1	361747	C	T	101	65	35	C/T
Pavir.Ab00014	exon	Chr01b_provisional_V1	362230	T	C	118	65	52	T/C
Pavir.Ab00015	exon	Chr01b_provisional_V1	369465	G	C	110	62	47	G/C
Pavir.Ab00015	exon	Chr01b_provisional_V1	369471	T	C	102	54	46	T/C
Pavir.Ab00027	exon	Chr01b_provisional_V1	523014	T	C	100	57	43	T/C
Pavir.Ab00037	exon	Chr01b_provisional_V1	600478	T	G	149	80	66	T/G
Pavir.Ab00037	exon	Chr01b_provisional_V1	600540	G	A	198	115	77	G/A
Pavir.Ab00037	exon	Chr01b_provisional_V1	600554	G	C	164	93	53	G/C
Pavir.Ab00037	exon	Chr01b_provisional_V1	600860	A	G	221	86	117	A/G
Pavir.Ab00037	exon	Chr01b_provisional_V1	601172	C	A	278	102	142	C/A
Pavir.Ab00037	exon	Chr01b_provisional_V1	602009	A	G	140	69	64	A/G
Pavir.Ab00049	exon	Chr01b_provisional_V1	664982	A	G	111	64	43	A/G
Pavir.Ab00049	exon	Chr01b_provisional_V1	665221	T	C	112	50	59	T/C
Pavir.Ab00053	exon	Chr01b_provisional_V1	682362	G	A	107	50	57	G/A
Pavir.Ab00053	exon	Chr01b_provisional_V1	683145	A	C	154	89	65	A/C
Pavir.Ab00053	exon	Chr01b_provisional_V1	683460	G	A	114	58	54	G/A
Pavir.Ab00053	exon	Chr01b_provisional_V1	684513	G	A	100	50	50	G/A
Pavir.Ab00053	exon	Chr01b_provisional_V1	684906	A	G	100	47	53	A/G
Pavir.Ab00071	exon	Chr01b_provisional_V1	926943	G	A	365	190	172	G/A
Pavir.Ab00071	exon	Chr01b_provisional_V1	926949	G	A	414	218	191	G/A
Pavir.Ab00077	1026 bp downstream	Chr01b_provisional_V1	970294	G	C	281	132	147	G/C
Pavir.Ab00096	exon	Chr01b_provisional_V1	1423110	G	A	106	74	32	G/A
Pavir.Ab00096	exon	Chr01b_provisional_V1	1425381	C	A	109	76	33	C/A
Pavir.Ab00117	exon	Chr01b_provisional_V1	1818771	T	C	105	74	31	T/C
Pavir.Ab00117	exon	Chr01b_provisional_V1	1819713	C	T	212	106	102	C/T
Pavir.Ab00117	exon	Chr01b_provisional_V1	1820189	A	G	239	151	76	A/G
Pavir.Ab00117	exon	Chr01b_provisional_V1	1820292	A	C	125	72	49	A/C
Pavir.Ab00120	exon	Chr01b_provisional_V1	1843405	A	G	119	72	47	A/G
Pavir.Ab00120	exon	Chr01b_provisional_V1	1844757	G	A	187	77	107	G/A
Pavir.Ab00126	exon	Chr01b_provisional_V1	1873994	A	G	131	66	63	A/G
Pavir.Ab00126	exon	Chr01b_provisional_V1	1875694	G	A	111	76	34	G/A
Pavir.Ab00142	exon	Chr01b_provisional_V1	1987050	T	G	135	0	131	G/G
Pavir.Ab00142	exon	Chr01b_provisional_V1	1987101	A	G	125	64	60	A/G
Pavir.Ab00142	exon	Chr01b_provisional_V1	1987228	G	C	151	66	83	G/C
Pavir.Ab00143	exon	Chr01b_provisional_V1	1988344	C	G	103	64	37	C/G
Pavir.Ab00144	exon	Chr01b_provisional_V1	1992715	T	C	210	0	205	C/C
Pavir.Ab00145	exon	Chr01b_provisional_V1	1993717	G	T	193	0	193	T/T
Pavir.Ab00157	exon	Chr01b_provisional_V1	2293495	A	G	185	79	105	A/G
Pavir.Ab00157	exon	Chr01b_provisional_V1	2293905	A	C	328	187	128	A/C
Pavir.Ab00157	exon	Chr01b_provisional_V1	2295847	C	T	186	104	79	C/T
Pavir.Ab00157	exon	Chr01b_provisional_V1	2296582	G	C	156	79	71	G/C
Pavir.Ab00158	exon	Chr01b_provisional_V1	2305894	T	C	147	77	63	T/C
Pavir.Ab00168	exon	Chr01b_provisional_V1	2382593	G	A	103	64	34	G/A
Pavir.Ab00228	exon	Chr01b_provisional_V1	2799768	A	T,C	169	0	168	T,C/T,C
Pavir.Ab00237	exon	Chr01b_provisional_V1	2851199	C	T	243	140	93	C/T
Pavir.Ab00237	exon	Chr01b_provisional_V1	2851290	T	C	266	151	107	T/C
Pavir.Ab00237	exon	Chr01b_provisional_V1	2851297	C	G	270	0	268	G/G
Pavir.Ab00237	exon	Chr01b_provisional_V1	2851319	G	A	238	108	129	G/A
Pavir.Ab00237	exon	Chr01b_provisional_V1	2851432	C	T	281	128	149	C/T
Pavir.Ab00237	exon	Chr01b_provisional_V1	2852866	G	A	213	117	96	G/A
Pavir.Ab00237	exon	Chr01b_provisional_V1	2852913	G	C	212	123	86	G/C
Pavir.Ab00237	exon	Chr01b_provisional_V1	2854625	T	G	120	63	56	T/G
Pavir.Ab00277	exon	Chr01b_provisional_V1	3626369	G	C	208	149	56	G/C
Pavir.Ab00277	exon	Chr01b_provisional_V1	3626455	A	G	153	0	143	G/G
Pavir.Ab00281	exon	Chr01b_provisional_V1	3693101	G	T	128	73	53	G/T
Pavir.Ab00294	exon	Chr01b_provisional_V1	3852000	G	T	117	54	62	G/T
Pavir.Ab00294	exon	Chr01b_provisional_V1	3852396	A	G	127	69	58	A/G
Pavir.Ab00306	exon	Chr01b_provisional_V1	3925777	C	T	112	70	38	C/T
Pavir.Ab00306	exon	Chr01b_provisional_V1	3926154	G	A	142	105	36	G/A
Pavir.Ab00306	exon	Chr01b_provisional_V1	3926214	A	C	173	116	56	A/C
Pavir.Ab00308	exon	Chr01b_provisional_V1	3941818	C	G	125	5	119	G/G
Pavir.Ab00308	exon	Chr01b_provisional_V1	3943948	C	T	182	88	90	C/T
Pavir.Ab00308	exon	Chr01b_provisional_V1	3944157	C	G	102	48	52	C/G
Pavir.Ab00314	exon	Chr01b_provisional_V1	3990599	G	C	131	90	40	G/C
Pavir.Ab00314	exon	Chr01b_provisional_V1	3990635	G	C	232	158	71	G/C
Pavir.Ab00314	exon	Chr01b_provisional_V1	3990793	G	A	350	138	208	G/A
Pavir.Ab00336	exon	Chr01b_provisional_V1	4135089	A	C	359	191	161	A/C
Pavir.Ab00336	exon	Chr01b_provisional_V1	4135098	G	A	407	214	180	G/A
Pavir.Ab00336	exon	Chr01b_provisional_V1	4136081	A	G	246	156	87	A/G
Pavir.Ab00336	exon	Chr01b_provisional_V1	4136173	A	G	429	0	386	G/G
Pavir.Ab00336	exon	Chr01b_provisional_V1	4136280	G	C	101	43	53	G/C
Pavir.Ab00341	exon	Chr01b_provisional_V1	4162147	A	G	126	36	89	A/G
Pavir.Ab00341	exon	Chr01b_provisional_V1	4163908	T	C	119	79	40	T/C
Pavir.Ab00348	exon	Chr01b_provisional_V1	4197008	G	A	108	50	55	G/A
Pavir.Ab00376	exon	Chr01b_provisional_V1	4390940	A	G	137	64	70	A/G
Pavir.Ab00379	exon	Chr01b_provisional_V1	4404300	C	T	101	50	51	C/T
Pavir.Ab00379	exon	Chr01b_provisional_V1	4406406	A	G	128	82	42	A/G
Pavir.Ab00379	exon	Chr01b_provisional_V1	4406436	C	T	143	91	50	C/T
Pavir.Ab00379	exon	Chr01b_provisional_V1	4406541	T	C	140	80	54	T/C
Pavir.Ab00379	exon	Chr01b_provisional_V1	4406685	G	A	137	47	88	G/A
Pavir.Ab00379	exon	Chr01b_provisional_V1	4406810	C	T	122	0	119	T/T
Pavir.Ab00381	exon	Chr01b_provisional_V1	4421268	C	T	114	61	53	C/T
Pavir.Ab00381	exon	Chr01b_provisional_V1	4421472	G	T	113	62	51	G/T
Pavir.Ab00386	exon	Chr01b_provisional_V1	4452378	T	C	410	1	392	C/C
Pavir.Ab00386	exon	Chr01b_provisional_V1	4452511	A	G	396	2	361	G/G
Pavir.Ab00386	exon	Chr01b_provisional_V1	4452929	C	G	280	0	263	G/G
Pavir.Ab00391	exon	Chr01b_provisional_V1	4486273	G	C	127	61	57	G/C
Pavir.Ab00391	exon	Chr01b_provisional_V1	4486444	G	C	111	0	111	C/C
Pavir.Ab00391	exon	Chr01b_provisional_V1	4488403	T	C	155	91	64	T/C
Pavir.Ab00391	exon	Chr01b_provisional_V1	4489177	C	A	159	94	60	C/A
Pavir.Ab00395	exon	Chr01b_provisional_V1	4524372	T	C	132	0	131	C/C
Pavir.Ab00395	exon	Chr01b_provisional_V1	4524428	G	A	153	0	146	A/A
Pavir.Ab00395	exon	Chr01b_provisional_V1	4524464	G	A	175	0	174	A/A
Pavir.Ab00395	exon	Chr01b_provisional_V1	4524845	A	G	123	0	120	G/G
Pavir.Ab00395	exon	Chr01b_provisional_V1	4524975	G	A	122	0	119	A/A
Pavir.Ab00395	exon	Chr01b_provisional_V1	4527167	G	A	190	1	180	A/A
Pavir.Ab00397	exon	Chr01b_provisional_V1	4533394	C	T	104	24	79	C/T
Pavir.Ab00397	exon	Chr01b_provisional_V1	4534407	C	A	118	87	30	C/A
Pavir.Ab00399	exon	Chr01b_provisional_V1	4552446	G	T	135	69	64	G/T
Pavir.Ab00444	exon	Chr01b_provisional_V1	4797734	G	A	119	9	106	A/A
Pavir.Ab00466	exon	Chr01b_provisional_V1	4996461	G	A	173	81	81	G/A
Pavir.Ab00469	exon	Chr01b_provisional_V1	5002258	T	A	138	0	137	A/A
Pavir.Ab00469	exon	Chr01b_provisional_V1	5003310	G	A	533	14	496	A/A
Pavir.Ab00469	exon	Chr01b_provisional_V1	5003701	A	C	318	0	296	C/C
Pavir.Ab00469	exon	Chr01b_provisional_V1	5003844	T	G	328	0	324	G/G
Pavir.Ab00469	exon	Chr01b_provisional_V1	5003980	T	C	344	0	313	C/C
Pavir.Ab00471	exon	Chr01b_provisional_V1	5017479	G	A	122	61	61	G/A
Pavir.Ab00471	exon	Chr01b_provisional_V1	5017586	T	C	125	82	42	T/C
Pavir.Ab00471	exon	Chr01b_provisional_V1	5018044	T	C	141	0	139	C/C
Pavir.Ab00471	exon	Chr01b_provisional_V1	5018356	G	A	117	68	48	G/A
Pavir.Ab00471	exon	Chr01b_provisional_V1	5018396	T	A	139	76	58	T/A
Pavir.Ab00472	exon	Chr01b_provisional_V1	5018690	A	G	197	0	193	G/G
Pavir.Ab00472	exon	Chr01b_provisional_V1	5018755	T	C	135	0	133	C/C
Pavir.Ab00472	exon	Chr01b_provisional_V1	5018858	C	G	120	0	118	G/G
Pavir.Ab00472	exon	Chr01b_provisional_V1	5018868	T	G	117	68	46	T/G
Pavir.Ab00510	exon	Chr01b_provisional_V1	5315464	C	A	144	0	136	A/A
Pavir.Ab00541	exon	Chr01b_provisional_V1	5598550	G	A	107	0	105	A/A
Pavir.Ab00544	exon	Chr01b_provisional_V1	5707997	G	A	141	54	84	G/A
Pavir.Ab00544	exon	Chr01b_provisional_V1	5708044	C	T	196	64	118	C/T
Pavir.Ab00544	exon	Chr01b_provisional_V1	5708053	C	T	206	137	65	C/T
Pavir.Ab00545	1151 bp downstream	Chr01b_provisional_V1	5709498	G	T	103	2	99	T/T
Pavir.Ab00558	exon	Chr01b_provisional_V1	6016270	C	T	207	112	87	C/T
Pavir.Ab00558	exon	Chr01b_provisional_V1	6018229	G	T	161	90	69	G/T
Pavir.Ab00558	exon	Chr01b_provisional_V1	6018723	C	T	188	106	81	C/T
Pavir.Ab00558	exon	Chr01b_provisional_V1	6021228	C	T	191	100	76	C/T
Pavir.Ab00558	exon	Chr01b_provisional_V1	6021291	A	G	135	70	61	A/G
Pavir.Ab00561	exon	Chr01b_provisional_V1	6065724	C	T	113	70	37	C/T
Pavir.Ab00561	exon	Chr01b_provisional_V1	6065948	T	G	100	68	31	T/G
Pavir.Ab00561	exon	Chr01b_provisional_V1	6066436	G	A	110	68	42	G/A
Pavir.Ab00583	exon	Chr01b_provisional_V1	6508298	C	T	117	49	66	C/T
Pavir.Ab00643	exon	Chr01b_provisional_V1	8003836	T	C	108	64	42	T/C
Pavir.Ab00644	exon	Chr01b_provisional_V1	8005711	C	T	114	53	59	C/T
Pavir.Ab00644	exon	Chr01b_provisional_V1	8005743	A	G	114	63	49	A/G
Pavir.Ab00644	exon	Chr01b_provisional_V1	8005854	A	G	125	72	52	A/G
Pavir.Ab00644	exon	Chr01b_provisional_V1	8005971	G	T	114	58	54	G/T
Pavir.Ab00644	exon	Chr01b_provisional_V1	8006550	A	T	115	61	52	A/T
Pavir.Ab00652	exon	Chr01b_provisional_V1	8089222	G	T	125	58	67	G/T
Pavir.Ab00652	exon	Chr01b_provisional_V1	8089247	T	G	104	50	51	T/G
Pavir.Ab00666	262 bp upstream	Chr01b_provisional_V1	8163485	C	T	119	10	106	T/T
Pavir.Ab00666	232 bp upstream	Chr01b_provisional_V1	8163515	C	T	122	0	118	T/T
Pavir.Ab00698	exon	Chr01b_provisional_V1	8684321	G	A	115	53	59	G/A
Pavir.Ab00698	exon	Chr01b_provisional_V1	8684406	T	C	121	63	58	T/C
Pavir.Ab00698	exon	Chr01b_provisional_V1	8684764	C	T	143	76	64	C/T
Pavir.Ab00698	exon	Chr01b_provisional_V1	8684875	G	A	106	57	47	G/A
Pavir.Ab00698	exon	Chr01b_provisional_V1	8684934	G	A	121	59	57	G/A
Pavir.Ab00698	exon	Chr01b_provisional_V1	8684976	C	T	128	63	64	C/T
Pavir.Ab00698	exon	Chr01b_provisional_V1	8685258	C	T	143	69	70	C/T
Pavir.Ab00698	exon	Chr01b_provisional_V1	8685372	C	G	123	72	35	C/G
Pavir.Ab00698	exon	Chr01b_provisional_V1	8685611	T	C	123	63	58	T/C
Pavir.Ab00698	exon	Chr01b_provisional_V1	8685959	C	T	128	59	67	C/T
Pavir.Ab00698	exon	Chr01b_provisional_V1	8686736	A	T	118	0	114	T/T
Pavir.Ab00718	exon	Chr01b_provisional_V1	8829404	C	T	114	69	41	C/T
Pavir.Ab00718	exon	Chr01b_provisional_V1	8829653	A	G	126	0	118	G/G
Pavir.Ab00718	exon	Chr01b_provisional_V1	8830098	T	C	121	71	43	T/C
Pavir.Ab00718	exon	Chr01b_provisional_V1	8830172	A	G	102	0	100	G/G
Pavir.Ab00721	exon	Chr01b_provisional_V1	8861156	A	G	128	44	79	A/G
Pavir.Ab00727	exon	Chr01b_provisional_V1	8932042	G	A	236	0	229	A/A
Pavir.Ab00727	exon	Chr01b_provisional_V1	8932094	A	G	277	0	272	G/G
Pavir.Ab00727	exon	Chr01b_provisional_V1	8932128	A	G	311	170	134	A/G
Pavir.Ab00727	exon	Chr01b_provisional_V1	8932870	G	A	529	355	162	G/A
Pavir.Ab00727	exon	Chr01b_provisional_V1	8932953	T	A	496	194	288	T/A
Pavir.Ab00727	exon	Chr01b_provisional_V1	8933305	A	G	524	0	504	G/G
Pavir.Ab00727	exon	Chr01b_provisional_V1	8933456	A	C	418	249	163	A/C
Pavir.Ab00727	exon	Chr01b_provisional_V1	8933576	G	C	525	1	516	C/C
Pavir.Ab00727	exon	Chr01b_provisional_V1	8933613	A	C	497	334	151	A/C
Pavir.Ab00727	exon	Chr01b_provisional_V1	8933699	C	T	414	138	220	C/T
Pavir.Ab00727	exon	Chr01b_provisional_V1	8933816	T	G	355	209	141	T/G
Pavir.Ab00727	exon	Chr01b_provisional_V1	8933903	G	C	304	0	296	C/C
Pavir.Ab00727	exon	Chr01b_provisional_V1	8933967	T	G	135	58	66	T/G
Pavir.Ab00727	exon	Chr01b_provisional_V1	8934690	G	A	251	0	237	A/A
Pavir.Ab00732	exon	Chr01b_provisional_V1	8976931	C	G	114	63	51	C/G
Pavir.Ab00740	exon	Chr01b_provisional_V1	9031431	A	G	174	0	172	G/G
Pavir.Ab00740	exon	Chr01b_provisional_V1	9033091	T	C	124	1	113	C/C
Pavir.Ab00749	exon	Chr01b_provisional_V1	9109153	G	A	245	149	91	G/A
Pavir.Ab00749	exon	Chr01b_provisional_V1	9110691	G	A	165	94	68	G/A
Pavir.Ab00749	exon	Chr01b_provisional_V1	9112754	C	G	158	73	77	C/G
Pavir.Ab00753	exon	Chr01b_provisional_V1	9126158	G	A	506	0	442	A/A
Pavir.Ab00753	exon	Chr01b_provisional_V1	9126260	T	G	1142	438	639	T/G
Pavir.Ab00753	exon	Chr01b_provisional_V1	9127534	G	C	967	667	290	G/C
Pavir.Ab00760	exon	Chr01b_provisional_V1	9202367	A	T	100	0	99	T/T
Pavir.Ab00760	exon	Chr01b_provisional_V1	9202405	A	G	100	18	69	A/G
Pavir.Ab00760	exon	Chr01b_provisional_V1	9202437	C	T	129	77	50	C/T
Pavir.Ab00760	exon	Chr01b_provisional_V1	9202460	C	T	133	75	57	C/T
Pavir.Ab00760	exon	Chr01b_provisional_V1	9202602	A	G	125	0	114	G/G
Pavir.Ab00760	exon	Chr01b_provisional_V1	9202740	C	A	260	126	132	C/A
Pavir.Ab00760	exon	Chr01b_provisional_V1	9202778	C	T	153	74	77	C/T
Pavir.Ab00791	exon	Chr01b_provisional_V1	9425603	C	T	186	99	85	C/T
Pavir.Ab00791	exon	Chr01b_provisional_V1	9425753	A	G	172	100	70	A/G
Pavir.Ab00791	exon	Chr01b_provisional_V1	9425911	A	G	114	0	103	G/G
Pavir.Ab00791	exon	Chr01b_provisional_V1	9426607	A	G	299	195	93	A/G
Pavir.Ab00791	exon	Chr01b_provisional_V1	9426705	T	A	260	140	115	T/A
Pavir.Ab00791	exon	Chr01b_provisional_V1	9426958	A	G	208	108	82	A/G
Pavir.Ab00809	exon	Chr01b_provisional_V1	9649441	C	G	103	50	45	C/G
Pavir.Ab00809	exon	Chr01b_provisional_V1	9651117	G	T	151	76	71	G/T
Pavir.Ab00809	exon	Chr01b_provisional_V1	9651579	C	G	109	0	93	G/G
Pavir.Ab00812	exon	Chr01b_provisional_V1	9677586	C	T	111	68	40	C/T
Pavir.Ab00812	exon	Chr01b_provisional_V1	9681656	T	G	123	56	65	T/G
Pavir.Ab00851	exon	Chr01b_provisional_V1	9988614	A	G	132	60	70	A/G
Pavir.Ab00851	exon	Chr01b_provisional_V1	9990067	G	A	113	60	52	G/A
Pavir.Ab00874	exon	Chr01b_provisional_V1	10510051	C	T	102	76	26	C/T
Pavir.Ab00874	exon	Chr01b_provisional_V1	10511441	G	T	145	64	80	G/T
Pavir.Ab00953	exon	Chr01b_provisional_V1	12651424	T	C	135	57	76	T/C
Pavir.Ab00953	exon	Chr01b_provisional_V1	12651586	T	C	115	52	59	T/C
Pavir.Ab00978	exon	Chr01b_provisional_V1	13067264	C	T	315	149	163	C/T
Pavir.Ab00978	exon	Chr01b_provisional_V1	13068044	A	C	243	116	125	A/C
Pavir.Ab00980	exon	Chr01b_provisional_V1	13084542	G	T	114	0	113	T/T
Pavir.Ab00980	exon	Chr01b_provisional_V1	13085034	G	A	100	0	99	A/A
Pavir.Ab00980	exon	Chr01b_provisional_V1	13085160	C	T	143	0	142	T/T
Pavir.Ab00980	exon	Chr01b_provisional_V1	13085387	T	G	112	0	112	G/G
Pavir.Ab00993	exon	Chr01b_provisional_V1	13266031	T	G	209	0	209	G/G
Pavir.Ab00993	exon	Chr01b_provisional_V1	13267095	C	T	168	0	168	T/T
Pavir.Ab00993	exon	Chr01b_provisional_V1	13267614	T	A	123	0	121	A/A
Pavir.Ab01039	exon	Chr01b_provisional_V1	13657906	C	A	119	83	35	C/A
Pavir.Ab01039	exon	Chr01b_provisional_V1	13657920	A	C	134	86	46	A/C
Pavir.Ab01039	exon	Chr01b_provisional_V1	13658210	G	A	228	123	98	G/A
Pavir.Ab01039	exon	Chr01b_provisional_V1	13661063	G	C	102	58	44	G/C
Pavir.Ab01045	exon	Chr01b_provisional_V1	13741798	C	T	201	53	128	C/T
Pavir.Ab01045	exon	Chr01b_provisional_V1	13742261	G	A	3546	2124	1361	G/A
Pavir.Ab01122	exon	Chr01b_provisional_V1	16678401	C	T	140	98	38	C/T
Pavir.Ab01122	exon	Chr01b_provisional_V1	16678494	A	C	101	70	30	A/C
Pavir.Ab01122	exon	Chr01b_provisional_V1	16678542	A	G	125	71	49	A/G
Pavir.Ab01122	exon	Chr01b_provisional_V1	16678776	T	C	141	68	71	T/C
Pavir.Ab01122	exon	Chr01b_provisional_V1	16678841	A	T	149	66	81	A/T
Pavir.Ab01122	291 bp upstream	Chr01b_provisional_V1	16683006	T	C	136	59	75	T/C
Pavir.Ab01122	188 bp upstream	Chr01b_provisional_V1	16683109	A	G	159	65	83	A/G
Pavir.Ab01195	exon	Chr01b_provisional_V1	18147311	G	A	113	10	101	A/A
Pavir.Ab01195	exon	Chr01b_provisional_V1	18147488	T	A	118	0	113	A/A
Pavir.Ab01195	exon	Chr01b_provisional_V1	18147542	T	C	102	0	98	C/C
Pavir.Ab01204	exon	Chr01b_provisional_V1	18337697	A	C	499	289	207	A/C
Pavir.Ab01212	exon	Chr01b_provisional_V1	18421875	T	C	110	74	36	T/C
Pavir.Ab01212	exon	Chr01b_provisional_V1	18423785	A	G	154	74	80	A/G
Pavir.Ab01269	exon	Chr01b_provisional_V1	19700732	C	A	103	0	103	A/A
Pavir.Ab01294	exon	Chr01b_provisional_V1	20559284	C	T	133	1	128	T/T
Pavir.Ab01294	exon	Chr01b_provisional_V1	20559305	T	A	150	75	74	T/A
Pavir.Ab01294	exon	Chr01b_provisional_V1	20559418	G	A	146	85	61	G/A
Pavir.Ab01294	exon	Chr01b_provisional_V1	20560954	A	G	124	66	57	A/G
Pavir.Ab01294	exon	Chr01b_provisional_V1	20561282	C	T	108	70	36	C/T
Pavir.Ab01294	exon	Chr01b_provisional_V1	20561299	G	A	124	74	49	G/A
Pavir.Ab01294	exon	Chr01b_provisional_V1	20562028	T	A	140	67	73	T/A
Pavir.Ab01294	exon	Chr01b_provisional_V1	20564280	G	A	136	65	71	G/A
Pavir.Ab01311	exon	Chr01b_provisional_V1	20908346	T	G	270	160	90	T/G
Pavir.Ab01311	exon	Chr01b_provisional_V1	20908461	C	T	752	479	253	C/T
Pavir.Ab01311	exon	Chr01b_provisional_V1	20908608	C	G	678	224	441	C/G
Pavir.Ab01311	exon	Chr01b_provisional_V1	20909025	A	G	197	141	54	A/G
Pavir.Ab01315	exon	Chr01b_provisional_V1	20937853	C	T	4284	2869	1375	C/T
Pavir.Ab01317	exon	Chr01b_provisional_V1	20950679	G	T	112	71	41	G/T
Pavir.Ab01317	exon	Chr01b_provisional_V1	20952496	G	A	126	0	122	A/A
Pavir.Ab01317	exon	Chr01b_provisional_V1	20953592	A	C	154	67	85	A/C
Pavir.Ab01317	exon	Chr01b_provisional_V1	20953868	G	C	194	82	110	G/C
Pavir.Ab01317	exon	Chr01b_provisional_V1	20953958	G	A	209	76	126	G/A
Pavir.Ab01317	exon	Chr01b_provisional_V1	20954024	G	A	264	102	159	G/A
Pavir.Ab01317	698 bp downstream	Chr01b_provisional_V1	20955087	T	A	175	98	74	T/A
Pavir.Ab01317	1023 bp downstream	Chr01b_provisional_V1	20955412	A	G	215	114	97	A/G
Pavir.Ab01317	1121 bp downstream	Chr01b_provisional_V1	20955510	T	C	183	88	93	T/C
Pavir.Ab01318	1603 bp upstream	Chr01b_provisional_V1	20956586	A	G	155	96	59	A/G
Pavir.Ab01318	1551 bp upstream	Chr01b_provisional_V1	20956638	G	A	152	96	53	G/A
Pavir.Ab01318	400 bp upstream	Chr01b_provisional_V1	20957789	G	A	150	1	144	A/A
Pavir.Ab01318	350 bp upstream	Chr01b_provisional_V1	20957839	C	T	158	92	59	C/T
Pavir.Ab01318	257 bp upstream	Chr01b_provisional_V1	20957932	A	G	165	0	158	G/G
Pavir.Ab01318	176 bp upstream	Chr01b_provisional_V1	20958013	T	C	130	0	128	C/C
Pavir.Ab01320	exon	Chr01b_provisional_V1	20984835	T	A	104	57	46	T/A
Pavir.Ab01320	exon	Chr01b_provisional_V1	20985374	T	C	135	77	57	T/C
Pavir.Ab01333	105 bp upstream	Chr01b_provisional_V1	21293583	A	C	102	39	63	A/C
Pavir.Ab01368	exon	Chr01b_provisional_V1	21976033	C	T	519	0	468	T/T
Pavir.Ab01368	exon	Chr01b_provisional_V1	21976140	A	T	633	0	629	T/T
Pavir.Ab01368	exon	Chr01b_provisional_V1	21976362	G	C	589	0	577	C/C
Pavir.Ab01395	exon	Chr01b_provisional_V1	23059639	T	C	105	0	83	C/C
Pavir.Ab01425	exon	Chr01b_provisional_V1	23898624	T	C	152	97	47	T/C
Pavir.Ab01425	exon	Chr01b_provisional_V1	23898738	G	T	105	38	64	G/T
Pavir.Ab01449	exon	Chr01b_provisional_V1	24717061	A	G	159	78	78	A/G
Pavir.Ab01449	exon	Chr01b_provisional_V1	24717305	C	G	174	73	97	C/G
Pavir.Ab01452	exon	Chr01b_provisional_V1	24780551	G	C	161	63	94	G/C
Pavir.Ab01454	exon	Chr01b_provisional_V1	24803426	T	C	155	62	93	T/C
Pavir.Ab01454	exon	Chr01b_provisional_V1	24805028	A	T	349	105	237	A/T
Pavir.Ab01489	663 bp upstream	Chr01b_provisional_V1	25988168	G	C	170	106	55	G/C
Pavir.Ab01489	741 bp upstream	Chr01b_provisional_V1	25988246	G	C	266	144	118	G/C
Pavir.Ab01500	exon	Chr01b_provisional_V1	26062389	G	A	220	0	212	A/A
Pavir.Ab01500	exon	Chr01b_provisional_V1	26062554	T	C	190	1	179	C/C
Pavir.Ab01500	exon	Chr01b_provisional_V1	26062644	G	A	148	0	134	A/A
Pavir.Ab01500	exon	Chr01b_provisional_V1	26062719	A	G	119	0	116	G/G
Pavir.Ab01500	exon	Chr01b_provisional_V1	26066908	C	T	107	0	106	T/T
Pavir.Ab01500	exon	Chr01b_provisional_V1	26067512	T	C	139	0	133	C/C
Pavir.Ab01500	exon	Chr01b_provisional_V1	26067615	G	A	105	2	96	A/A
Pavir.Ab01502	exon	Chr01b_provisional_V1	26096534	T	G	202	105	93	T/G
Pavir.Ab01502	exon	Chr01b_provisional_V1	26096900	C	T	182	91	78	C/T
Pavir.Ab01502	exon	Chr01b_provisional_V1	26096902	A	G	181	0	166	G/G
Pavir.Ab01502	exon	Chr01b_provisional_V1	26098317	G	A	219	113	105	G/A
Pavir.Ab01502	exon	Chr01b_provisional_V1	26099175	C	T	198	108	88	C/T
Pavir.Ab01513	exon	Chr01b_provisional_V1	26339858	T	C	149	70	76	T/C
Pavir.Ab01513	exon	Chr01b_provisional_V1	26339878	T	C	182	83	93	T/C
Pavir.Ab01513	exon	Chr01b_provisional_V1	26339927	A	G	173	95	61	A/G
Pavir.Ab01521	423 bp downstream	Chr01b_provisional_V1	26634821	T	C	116	0	111	C/C
Pavir.Ab01524	exon	Chr01b_provisional_V1	26743409	A	C	171	95	74	A/C
Pavir.Ab01676	exon	Chr01b_provisional_V1	30757226	C	A	120	77	43	C/A
Pavir.Ab01682	exon	Chr01b_provisional_V1	30995394	G	A	168	82	86	G/A
Pavir.Ab01682	exon	Chr01b_provisional_V1	30995491	T	C	142	0	142	C/C
Pavir.Ab01728	exon	Chr01b_provisional_V1	33261907	C	T	117	66	44	C/T
Pavir.Ab01728	exon	Chr01b_provisional_V1	33262014	G	A	189	110	71	G/A
Pavir.Ab01728	exon	Chr01b_provisional_V1	33262235	C	G	196	99	90	C/G
Pavir.Ab01728	exon	Chr01b_provisional_V1	33262351	A	T	228	112	107	A/T
Pavir.Ab01728	exon	Chr01b_provisional_V1	33262447	G	A	127	71	53	G/A
Pavir.Ab01765	exon	Chr01b_provisional_V1	34250094	C	A	2639	1097	1467	C/A
Pavir.Ab01769	exon	Chr01b_provisional_V1	34283332	C	A	119	35	83	C/A
Pavir.Ab01769	exon	Chr01b_provisional_V1	34284004	G	A	185	116	69	G/A
Pavir.Ab01769	exon	Chr01b_provisional_V1	34284457	C	G	116	64	36	C/G
Pavir.Ab01769	exon	Chr01b_provisional_V1	34284508	G	T	174	93	79	G/T
Pavir.Ab01769	exon	Chr01b_provisional_V1	34284675	G	T	219	111	101	G/T
Pavir.Ab01769	exon	Chr01b_provisional_V1	34284701	T	G	222	0	205	G/G
Pavir.Ab01769	exon	Chr01b_provisional_V1	34284791	A	T	158	85	66	A/T
Pavir.Ab01785	exon	Chr01b_provisional_V1	34940830	A	C	131	48	77	A/C
Pavir.Ab01807	exon	Chr01b_provisional_V1	35410364	A	G	164	0	151	G/G
Pavir.Ab01807	exon	Chr01b_provisional_V1	35410542	T	C	171	59	112	T/C
Pavir.Ab01807	exon	Chr01b_provisional_V1	35411993	A	G	156	45	111	A/G
Pavir.Ab01807	exon	Chr01b_provisional_V1	35412242	C	A	128	30	95	C/A
Pavir.Ab01815	exon	Chr01b_provisional_V1	35451843	C	T	141	60	80	C/T
Pavir.Ab01864	exon	Chr01b_provisional_V1	36649033	C	G	157	85	71	C/G
Pavir.Ab01864	exon	Chr01b_provisional_V1	36649059	T	C	189	95	91	T/C
Pavir.Ab01864	exon	Chr01b_provisional_V1	36649065	C	G	200	95	104	C/G
Pavir.Ab01864	exon	Chr01b_provisional_V1	36649066	C	T	200	106	92	C/T
Pavir.Ab01864	exon	Chr01b_provisional_V1	36649267	T	C	349	0	347	C/C
Pavir.Ab01864	exon	Chr01b_provisional_V1	36649480	C	G	539	1	537	G/G
Pavir.Ab01864	exon	Chr01b_provisional_V1	36652275	C	T	527	197	312	C/T
Pavir.Ab01866	exon	Chr01b_provisional_V1	36674861	C	A	130	0	118	A/A
Pavir.Ab01874	exon	Chr01b_provisional_V1	36756493	T	A	116	69	47	T/A
Pavir.Ab01874	exon	Chr01b_provisional_V1	36757666	G	A	112	46	66	G/A
Pavir.Ab01874	exon	Chr01b_provisional_V1	36758041	T	C	112	69	43	T/C
Pavir.Ab01874	exon	Chr01b_provisional_V1	36758225	C	T	151	88	59	C/T
Pavir.Ab01874	322 bp downstream	Chr01b_provisional_V1	36758907	G	A	141	67	73	G/A
Pavir.Ab01910	exon	Chr01b_provisional_V1	37215786	C	T	315	198	111	C/T
Pavir.Ab01910	exon	Chr01b_provisional_V1	37215944	T	C	386	189	196	T/C
Pavir.Ab01910	exon	Chr01b_provisional_V1	37216784	A	G	430	165	248	A/G
Pavir.Ab01929	exon	Chr01b_provisional_V1	37376471	A	G	117	0	105	G/G
Pavir.Ab01929	exon	Chr01b_provisional_V1	37377661	G	T	127	62	64	G/T
Pavir.Ab01930	exon	Chr01b_provisional_V1	37380451	A	G	344	164	176	A/G
Pavir.Ab01930	exon	Chr01b_provisional_V1	37380494	G	A	610	1	584	A/A
Pavir.Ab01930	exon	Chr01b_provisional_V1	37380511	C	T	676	414	254	C/T
Pavir.Ab01930	exon	Chr01b_provisional_V1	37380761	G	T	400	0	391	T/T
Pavir.Ab01929	65 bp downstream	Chr01b_provisional_V1	37380831	A	G	372	1	367	G/G
Pavir.Ab01929	531 bp downstream	Chr01b_provisional_V1	37381297	A	G	792	423	356	A/G
Pavir.Ab01929	533 bp downstream	Chr01b_provisional_V1	37381299	C	T	803	366	422	C/T
Pavir.Ab01931	517 bp downstream	Chr01b_provisional_V1	37381397	T	C	679	316	341	T/C
Pavir.Ab01931	505 bp downstream	Chr01b_provisional_V1	37381409	A	T	497	1	485	T/T
Pavir.Ab01931	462 bp downstream	Chr01b_provisional_V1	37381452	C	T	235	120	113	C/T
Pavir.Ab01940	exon	Chr01b_provisional_V1	37471239	C	T	124	60	61	C/T
Pavir.Ab01941	94 bp downstream	Chr01b_provisional_V1	37494382	C	T	227	162	63	C/T
Pavir.Ab01941	exon	Chr01b_provisional_V1	37494638	A	G	835	317	511	A/G
Pavir.Ab01941	exon	Chr01b_provisional_V1	37495555	C	G	574	220	338	C/G
Pavir.Ab01941	exon	Chr01b_provisional_V1	37495576	C	T	554	213	330	C/T
Pavir.Ab01941	exon	Chr01b_provisional_V1	37499495	C	T	643	237	404	C/T
Pavir.Ab01954	exon	Chr01b_provisional_V1	37586027	G	A	132	64	67	G/A
Pavir.Ab01954	exon	Chr01b_provisional_V1	37586153	G	A	206	100	103	G/A
Pavir.Ab01954	exon	Chr01b_provisional_V1	37586279	G	C	217	138	75	G/C
Pavir.Ab01954	exon	Chr01b_provisional_V1	37586963	C	T	135	87	46	C/T
Pavir.Ab01954	exon	Chr01b_provisional_V1	37586975	G	T	149	0	135	T/T
Pavir.Ab01954	exon	Chr01b_provisional_V1	37587610	C	A	148	97	49	C/A
Pavir.Ab01954	exon	Chr01b_provisional_V1	37587618	A	C	145	90	51	A/C
Pavir.Ab01954	exon	Chr01b_provisional_V1	37588593	G	C	167	93	72	G/C
Pavir.Ab01954	exon	Chr01b_provisional_V1	37588595	G	A	179	98	70	G/A
Pavir.Ab01954	exon	Chr01b_provisional_V1	37589075	G	C	268	122	137	G/C
Pavir.Ab01954	exon	Chr01b_provisional_V1	37589238	T	G	195	96	94	T/G
Pavir.Ab01959	exon	Chr01b_provisional_V1	37965946	G	A	146	8	130	A/A
Pavir.Ab01961	exon	Chr01b_provisional_V1	38036235	A	T	273	110	158	A/T
Pavir.Ab01961	exon	Chr01b_provisional_V1	38037714	G	A	262	163	97	G/A
Pavir.Ab01961	275 bp upstream	Chr01b_provisional_V1	38039109	C	T	197	74	118	C/T
Pavir.Ab01961	317 bp upstream	Chr01b_provisional_V1	38039151	T	G	181	73	101	T/G
Pavir.Ab01980	exon	Chr01b_provisional_V1	38466769	T	C	100	47	51	T/C
Pavir.Ab02011	479 bp downstream	Chr01b_provisional_V1	39342021	T	C	4552	2099	2356	T/C
Pavir.Ab02012	exon	Chr01b_provisional_V1	39359047	C	T	175	0	174	T/T
Pavir.Ab02012	exon	Chr01b_provisional_V1	39359138	C	A	159	0	156	A/A
Pavir.Ab02012	exon	Chr01b_provisional_V1	39359896	G	T	106	65	39	G/T
Pavir.Ab02022	exon	Chr01b_provisional_V1	39453487	C	G	173	96	72	C/G
Pavir.Ab02022	exon	Chr01b_provisional_V1	39453981	G	A	271	0	261	A/A
Pavir.Ab02031	exon	Chr01b_provisional_V1	39517793	T	C	119	45	65	T/C
Pavir.Ab02031	exon	Chr01b_provisional_V1	39518747	C	T	107	50	57	C/T
Pavir.Ab02032	exon	Chr01b_provisional_V1	39530263	C	A	118	58	60	C/A
Pavir.Ab02032	exon	Chr01b_provisional_V1	39530815	A	G	173	0	168	G/G
Pavir.Ab02032	exon	Chr01b_provisional_V1	39530871	C	A	165	75	88	C/A
Pavir.Ab02032	exon	Chr01b_provisional_V1	39531591	T	C	112	0	104	C/C
Pavir.Ab02038	exon	Chr01b_provisional_V1	39572375	T	C	398	0	394	C/C
Pavir.Ab02038	exon	Chr01b_provisional_V1	39573453	A	T	271	182	88	A/T
Pavir.Ab02038	exon	Chr01b_provisional_V1	39575427	C	T	236	115	120	C/T
Pavir.Ab02038	exon	Chr01b_provisional_V1	39575593	T	A	235	122	108	T/A
Pavir.Ab02038	exon	Chr01b_provisional_V1	39578384	A	G	123	1	118	G/G
Pavir.Ab02038	exon	Chr01b_provisional_V1	39578465	T	C	134	0	130	C/C
Pavir.Ab02040	exon	Chr01b_provisional_V1	39586968	C	G	174	77	96	C/G
Pavir.Ab02040	exon	Chr01b_provisional_V1	39587164	C	T	149	66	82	C/T
Pavir.Ab02040	exon	Chr01b_provisional_V1	39587762	T	C	176	83	93	T/C
Pavir.Ab02040	exon	Chr01b_provisional_V1	39587840	C	T	149	63	83	C/T
Pavir.Ab02064	exon	Chr01b_provisional_V1	39796227	A	G	252	137	91	A/G
Pavir.Ab02065	exon	Chr01b_provisional_V1	39800798	G	C	224	112	109	G/C
Pavir.Ab02072	exon	Chr01b_provisional_V1	39917443	C	T	184	97	81	C/T
Pavir.Ab02078	5 bp downstream	Chr01b_provisional_V1	39965549	C	T	287	170	116	C/T
Pavir.Ab02078	exon	Chr01b_provisional_V1	39965644	A	G	385	245	129	A/G
Pavir.Ab02078	exon	Chr01b_provisional_V1	39965666	C	A	442	294	142	C/A
Pavir.Ab02078	exon	Chr01b_provisional_V1	39965781	C	T	298	181	114	C/T
Pavir.Ab02078	exon	Chr01b_provisional_V1	39966015	G	C	213	90	121	G/C
Pavir.Ab02078	exon	Chr01b_provisional_V1	39966291	A	T	244	142	98	A/T
Pavir.Ab02078	exon	Chr01b_provisional_V1	39966988	A	G	223	133	83	A/G
Pavir.Ab02078	exon	Chr01b_provisional_V1	39967704	A	G	181	120	59	A/G
Pavir.Ab02078	exon	Chr01b_provisional_V1	39967837	C	T	217	149	67	C/T
Pavir.Ab02078	exon	Chr01b_provisional_V1	39967908	A	G	197	120	74	A/G
Pavir.Ab02078	exon	Chr01b_provisional_V1	39968141	C	A	211	130	80	C/A
Pavir.Ab02078	exon	Chr01b_provisional_V1	39968557	A	G	144	35	105	A/G
Pavir.Ab02078	exon	Chr01b_provisional_V1	39969447	T	C	133	0	129	C/C
Pavir.Ab02123	636 bp downstream	Chr01b_provisional_V1	40710725	T	C	136	56	75	T/C
Pavir.Ab02135	exon	Chr01b_provisional_V1	41142144	T	A	243	149	83	T/A
Pavir.Ab02173	exon	Chr01b_provisional_V1	42282299	A	G	109	37	69	A/G
Pavir.Ab02175	exon	Chr01b_provisional_V1	42286402	C	T	116	65	48	C/T
Pavir.Ab02175	exon	Chr01b_provisional_V1	42286484	A	C	283	144	130	A/C
Pavir.Ab02175	exon	Chr01b_provisional_V1	42286559	A	C	458	240	207	A/C
Pavir.Ab02175	exon	Chr01b_provisional_V1	42286689	C	T	504	239	262	C/T
Pavir.Ab02175	exon	Chr01b_provisional_V1	42287150	A	C	657	339	309	A/C
Pavir.Ab02175	exon	Chr01b_provisional_V1	42287155	A	G	636	329	294	A/G
Pavir.Ab02175	exon	Chr01b_provisional_V1	42287185	C	T	616	326	287	C/T
Pavir.Ab02175	exon	Chr01b_provisional_V1	42287249	G	A	557	305	246	G/A
Pavir.Ab02175	exon	Chr01b_provisional_V1	42287275	C	T	528	2	510	T/T
Pavir.Ab02175	exon	Chr01b_provisional_V1	42287398	C	A	214	0	193	A/A
Pavir.Ab02175	exon	Chr01b_provisional_V1	42287407	A	C	219	125	84	A/C
Pavir.Ab02175	exon	Chr01b_provisional_V1	42287441	T	C	109	0	103	C/C
Pavir.Ab02175	exon	Chr01b_provisional_V1	42287448	T	A	126	74	52	T/A
Pavir.Ab02175	exon	Chr01b_provisional_V1	42288557	A	C	553	268	278	A/C
Pavir.Ab02175	exon	Chr01b_provisional_V1	42288649	A	G	623	332	283	A/G
Pavir.Ab02175	exon	Chr01b_provisional_V1	42288656	A	G	637	303	323	A/G
Pavir.Ab02175	exon	Chr01b_provisional_V1	42288746	C	T	515	242	270	C/T
Pavir.Ab02175	exon	Chr01b_provisional_V1	42288940	G	A	429	218	197	G/A
Pavir.Ab02175	exon	Chr01b_provisional_V1	42291048	T	C	376	165	197	T/C
Pavir.Ab02182	exon	Chr01b_provisional_V1	42374924	C	T	191	0	190	T/T
Pavir.Ab02182	exon	Chr01b_provisional_V1	42377829	C	T	143	86	57	C/T
Pavir.Ab02188	exon	Chr01b_provisional_V1	42458941	T	C	137	0	137	C/C
Pavir.Ab02188	exon	Chr01b_provisional_V1	42459278	G	A	2598	1866	702	G/A
Pavir.Ab02188	exon	Chr01b_provisional_V1	42459407	G	C	3675	2056	1561	G/C
Pavir.Ab02188	exon	Chr01b_provisional_V1	42460073	A	G	220	82	127	G/G
Pavir.Ab02207	102 bp downstream	Chr01b_provisional_V1	42573760	C	A	192	101	86	C/A
Pavir.Ab02208	exon	Chr01b_provisional_V1	42574603	G	A	441	224	215	G/A
Pavir.Ab02216	exon	Chr01b_provisional_V1	42630731	T	C	279	199	77	T/C
Pavir.Ab02216	exon	Chr01b_provisional_V1	42631091	G	A	145	72	72	G/A
Pavir.Ab02216	exon	Chr01b_provisional_V1	42632920	A	G	111	73	36	A/G
Pavir.Ab02216	exon	Chr01b_provisional_V1	42633028	C	A	206	111	95	C/A
Pavir.Ab02216	exon	Chr01b_provisional_V1	42633239	G	C	179	108	64	G/C
Pavir.Ab02216	exon	Chr01b_provisional_V1	42633484	A	G	133	69	62	A/G
Pavir.Ab02216	exon	Chr01b_provisional_V1	42633550	T	C	139	87	49	T/C
Pavir.Ab02216	exon	Chr01b_provisional_V1	42633628	C	A	151	86	62	C/A
Pavir.Ab02218	exon	Chr01b_provisional_V1	42644754	C	G	107	0	107	G/G
Pavir.Ab02218	exon	Chr01b_provisional_V1	42644794	T	G	104	0	102	G/G
Pavir.Ab02218	exon	Chr01b_provisional_V1	42646132	A	C	107	0	107	C/C
Pavir.Ab02218	exon	Chr01b_provisional_V1	42647223	G	A	138	87	50	G/A
Pavir.Ab02218	exon	Chr01b_provisional_V1	42647254	T	C	105	0	97	C/C
Pavir.Ab02230	exon	Chr01b_provisional_V1	42719659	G	A	105	60	45	G/A
Pavir.Ab02230	exon	Chr01b_provisional_V1	42720317	G	A	139	86	53	G/A
Pavir.Ab02230	exon	Chr01b_provisional_V1	42720329	C	T	126	78	47	C/T
Pavir.Ab02230	exon	Chr01b_provisional_V1	42720640	A	G	307	198	101	A/G
Pavir.Ab02230	exon	Chr01b_provisional_V1	42721983	T	C	181	87	93	T/C
Pavir.Ab02230	exon	Chr01b_provisional_V1	42722331	T	C	162	0	161	C/C
Pavir.Ab02230	exon	Chr01b_provisional_V1	42723227	C	T	134	63	69	C/T
Pavir.Ab02230	exon	Chr01b_provisional_V1	42723283	A	T	152	0	152	T/T
Pavir.Ab02230	exon	Chr01b_provisional_V1	42724359	T	A	131	0	124	A/A
Pavir.Ab02230	exon	Chr01b_provisional_V1	42724434	A	G	156	0	144	G/G
Pavir.Ab02230	exon	Chr01b_provisional_V1	42724565	G	C	150	94	53	G/C
Pavir.Ab02230	exon	Chr01b_provisional_V1	42725232	C	T	127	47	79	C/T
Pavir.Ab02236	145 bp downstream	Chr01b_provisional_V1	42782557	G	A	337	235	97	G/A
Pavir.Ab02236	163 bp downstream	Chr01b_provisional_V1	42782575	T	G	346	231	113	T/G
Pavir.Ab02236	289 bp downstream	Chr01b_provisional_V1	42782701	G	C	206	89	111	G/C
Pavir.Ab02236	507 bp downstream	Chr01b_provisional_V1	42782919	C	T	123	67	56	C/T
Pavir.Ab02237	632 bp upstream	Chr01b_provisional_V1	42783130	G	T	427	229	186	G/T
Pavir.Ab02237	568 bp upstream	Chr01b_provisional_V1	42783194	C	T	724	360	355	C/T
Pavir.Ab02237	287 bp upstream	Chr01b_provisional_V1	42783475	C	T	896	495	378	C/T
Pavir.Ab02237	158 bp upstream	Chr01b_provisional_V1	42783604	C	T	1059	510	539	C/T
Pavir.Ab02239	exon	Chr01b_provisional_V1	42792586	T	A	108	0	93	A/A
Pavir.Ab02239	exon	Chr01b_provisional_V1	42792615	T	C	107	67	38	T/C
Pavir.Ab02239	exon	Chr01b_provisional_V1	42792817	T	C	102	0	99	C/C
Pavir.Ab02249	exon	Chr01b_provisional_V1	42862732	T	C	100	67	33	T/C
Pavir.Ab02263	975 bp upstream	Chr01b_provisional_V1	42956897	G	T	211	0	204	T/T
Pavir.Ab02263	1114 bp upstream	Chr01b_provisional_V1	42957036	A	G	338	204	125	A/G
Pavir.Ab02263	1238 bp upstream	Chr01b_provisional_V1	42957160	A	G	343	0	339	G/G
Pavir.Ab02263	1300 bp upstream	Chr01b_provisional_V1	42957222	T	G	337	245	91	T/G
Pavir.Ab02264	841 bp downstream	Chr01b_provisional_V1	42957951	C	T	456	0	428	T/T
Pavir.Ab02264	755 bp downstream	Chr01b_provisional_V1	42958037	C	T	468	219	240	C/T
Pavir.Ab02264	528 bp downstream	Chr01b_provisional_V1	42958264	A	G	332	201	123	A/G
Pavir.Ab02264	510 bp downstream	Chr01b_provisional_V1	42958282	G	T	369	218	141	G/T
Pavir.Ab02264	398 bp downstream	Chr01b_provisional_V1	42958394	T	C	316	186	119	T/C
Pavir.Ab02264	238 bp downstream	Chr01b_provisional_V1	42958554	T	A	120	87	33	T/A
Pavir.Ab02264	193 bp downstream	Chr01b_provisional_V1	42958599	T	C	200	0	199	C/C
Pavir.Ab02267	exon	Chr01b_provisional_V1	42986704	C	G	103	1	97	G/G
Pavir.Ab02267	exon	Chr01b_provisional_V1	42986734	C	T	138	0	136	T/T
Pavir.Ab02267	exon	Chr01b_provisional_V1	42987037	A	G	129	73	55	A/G
Pavir.Ab02267	173 bp upstream	Chr01b_provisional_V1	42991759	C	A	110	57	51	C/A
Pavir.Ab02270	exon	Chr01b_provisional_V1	43013992	A	G	116	0	114	G/G
Pavir.Ab02271	exon	Chr01b_provisional_V1	43022379	T	C	149	0	141	C/C
Pavir.Ab02271	exon	Chr01b_provisional_V1	43022721	C	T	199	108	87	C/T
Pavir.Ab02271	exon	Chr01b_provisional_V1	43023185	T	C	159	0	148	C/C
Pavir.Ab02272	exon	Chr01b_provisional_V1	43025277	A	G	192	0	185	G/G
Pavir.Ab02272	exon	Chr01b_provisional_V1	43025514	G	A	227	102	120	G/A
Pavir.Ab02272	exon	Chr01b_provisional_V1	43026056	T	G	124	0	74	G/G
Pavir.Ab02274	exon	Chr01b_provisional_V1	43042173	G	A	468	219	229	G/A
Pavir.Ab02274	exon	Chr01b_provisional_V1	43042212	G	C	398	233	163	G/C
Pavir.Ab02274	exon	Chr01b_provisional_V1	43042263	G	C	293	173	109	G/C
Pavir.Ab02274	exon	Chr01b_provisional_V1	43042280	G	T	174	62	108	G/T
Pavir.Ab02274	exon	Chr01b_provisional_V1	43042281	C	G	170	113	57	C/G
Pavir.Ab02274	exon	Chr01b_provisional_V1	43042399	C	G	114	81	31	C/G
Pavir.Ab02278	exon	Chr01b_provisional_V1	43075312	T	G	131	67	62	T/G
Pavir.Ab02278	exon	Chr01b_provisional_V1	43076638	C	T	101	53	46	C/T
Pavir.Ab02321	exon	Chr01b_provisional_V1	44016187	T	G	123	45	75	T/G
Pavir.Ab02321	exon	Chr01b_provisional_V1	44016207	T	G	137	84	46	T/G
Pavir.Ab02333	exon	Chr01b_provisional_V1	44086067	A	T	107	0	41	T/T
Pavir.Ab02333	exon	Chr01b_provisional_V1	44086068	A	G	110	1	44	G/G
Pavir.Ab02342	exon	Chr01b_provisional_V1	44194223	C	G	165	82	77	C/G
Pavir.Ab02342	exon	Chr01b_provisional_V1	44194263	T	C	139	78	55	T/C
Pavir.Ab02342	exon	Chr01b_provisional_V1	44194271	C	A	152	0	148	A/A
Pavir.Ab02342	exon	Chr01b_provisional_V1	44194332	A	G	125	0	122	G/G
Pavir.Ab02342	exon	Chr01b_provisional_V1	44194339	A	G	133	96	37	A/G
Pavir.Ab02342	exon	Chr01b_provisional_V1	44194397	A	G	145	65	78	A/G
Pavir.Ab02342	exon	Chr01b_provisional_V1	44198866	T	A	157	64	91	T/A
Pavir.Ab02342	78 bp upstream	Chr01b_provisional_V1	44199396	C	T	191	121	69	C/T
Pavir.Ab02342	146 bp upstream	Chr01b_provisional_V1	44199975	C	T	188	130	50	C/T
Pavir.Ab02345	exon	Chr01b_provisional_V1	44224427	G	T	302	164	132	G/T
Pavir.Ab02345	exon	Chr01b_provisional_V1	44224708	A	G	398	0	198	G/G
Pavir.Ab02371	exon	Chr01b_provisional_V1	44412144	C	T	393	260	127	C/T
Pavir.Ab02404	exon	Chr01b_provisional_V1	44613022	A	T	155	40	107	A/T
Pavir.Ab02404	exon	Chr01b_provisional_V1	44613146	C	G	106	69	32	C/G
Pavir.Ab02405	exon	Chr01b_provisional_V1	44620171	G	A	160	58	100	G/A
Pavir.Ab02405	exon	Chr01b_provisional_V1	44624462	C	T	136	51	85	C/T
Pavir.Ab02410	exon	Chr01b_provisional_V1	44639074	G	A	109	54	50	G/A
Pavir.Ab02410	exon	Chr01b_provisional_V1	44639136	C	T	101	51	50	C/T
Pavir.Ab02422	exon	Chr01b_provisional_V1	44714250	C	T	539	1	495	T/T
Pavir.Ab02450	exon	Chr01b_provisional_V1	44982333	C	T	100	0	95	T/T
Pavir.Ab02459	exon	Chr01b_provisional_V1	45030246	C	T	218	1	80	T/T
Pavir.Ab02459	exon	Chr01b_provisional_V1	45032279	G	A	527	0	502	A/A
Pavir.Ab02466	exon	Chr01b_provisional_V1	45057676	C	A	230	99	127	C/A
Pavir.Ab02466	exon	Chr01b_provisional_V1	45057739	T	C	181	0	176	C/C
Pavir.Ab02466	exon	Chr01b_provisional_V1	45057832	G	C	240	124	109	G/C
Pavir.Ab02466	exon	Chr01b_provisional_V1	45057843	A	C	247	120	114	A/C
Pavir.Ab02466	exon	Chr01b_provisional_V1	45058069	T	C	243	150	85	T/C
Pavir.Ab02466	exon	Chr01b_provisional_V1	45058496	G	A	265	136	126	G/A
Pavir.Ab02466	exon	Chr01b_provisional_V1	45058563	C	G	147	103	42	C/G
Pavir.Ab02474	exon	Chr01b_provisional_V1	45121950	G	A	236	128	100	G/A
Pavir.Ab02474	exon	Chr01b_provisional_V1	45122026	T	C	274	138	132	T/C
Pavir.Ab02474	exon	Chr01b_provisional_V1	45122048	C	A	287	152	129	C/A
Pavir.Ab02489	exon	Chr01b_provisional_V1	45233803	T	C	118	0	115	C/C
Pavir.Ab02489	exon	Chr01b_provisional_V1	45234165	C	T	151	26	121	C/T
Pavir.Ab02489	exon	Chr01b_provisional_V1	45239069	A	C	103	32	69	A/C
Pavir.Ab02489	exon	Chr01b_provisional_V1	45239222	T	C	146	47	98	T/C
Pavir.Ab02489	exon	Chr01b_provisional_V1	45239327	T	C	177	0	169	C/C
Pavir.Ab02489	exon	Chr01b_provisional_V1	45239872	T	G	193	32	157	T/G
Pavir.Ab02489	exon	Chr01b_provisional_V1	45240649	T	A	202	37	159	T/A
Pavir.Ab02489	exon	Chr01b_provisional_V1	45240833	G	C	147	24	115	G/C
Pavir.Ab02498	exon	Chr01b_provisional_V1	45300402	C	T	129	68	51	C/T
Pavir.Ab02498	exon	Chr01b_provisional_V1	45300429	A	G	132	64	66	A/G
Pavir.Ab02510	exon	Chr01b_provisional_V1	45459802	G	T	180	134	46	G/T
Pavir.Ab02563	exon	Chr01b_provisional_V1	46857891	G	T	215	106	105	G/T
Pavir.Ab02563	exon	Chr01b_provisional_V1	46858304	C	T	492	267	218	C/T
Pavir.Ab02563	exon	Chr01b_provisional_V1	46858574	T	C	392	183	206	T/C
Pavir.Ab02563	exon	Chr01b_provisional_V1	46859491	C	T	348	182	151	C/T
Pavir.Ab02563	exon	Chr01b_provisional_V1	46860170	G	T	445	241	195	G/T
Pavir.Ab02563	exon	Chr01b_provisional_V1	46860190	T	C	470	248	213	T/C
Pavir.Ab02563	exon	Chr01b_provisional_V1	46860373	T	G	302	155	140	T/G
Pavir.Ab02563	exon	Chr01b_provisional_V1	46860381	A	G	307	168	131	A/G
Pavir.Ab02580	exon	Chr01b_provisional_V1	47334694	C	G	107	53	51	C/G
Pavir.Ab02580	exon	Chr01b_provisional_V1	47334836	G	A	133	76	52	G/A
Pavir.Ab02580	exon	Chr01b_provisional_V1	47334884	C	G	166	82	76	C/G
Pavir.Ab02582	exon	Chr01b_provisional_V1	47470065	C	T	114	57	54	C/T
Pavir.Ab02582	exon	Chr01b_provisional_V1	47470291	A	C	110	44	62	A/C
Pavir.Ab02600	exon	Chr01b_provisional_V1	47904708	C	G	209	102	101	C/G
Pavir.Ab02600	exon	Chr01b_provisional_V1	47904714	C	T	202	99	101	C/T
Pavir.Ab02600	exon	Chr01b_provisional_V1	47907773	A	C	377	185	181	A/C
Pavir.Ab02609	exon	Chr01b_provisional_V1	48013326	G	A	104	45	54	G/A
Pavir.Ab02609	exon	Chr01b_provisional_V1	48013420	A	G	140	82	56	A/G
Pavir.Ab02636	exon	Chr01b_provisional_V1	48192132	C	T	105	5	99	T/T
Pavir.Ab02636	173 bp upstream	Chr01b_provisional_V1	48192612	C	T	153	84	57	C/T
Pavir.Ab02636	193 bp upstream	Chr01b_provisional_V1	48192632	C	T	126	54	72	C/T
Pavir.Ab02645	exon	Chr01b_provisional_V1	48265711	T	C	104	47	52	T/C
Pavir.Ab02669	exon	Chr01b_provisional_V1	48486519	G	A	226	96	124	G/A
Pavir.Ab02669	exon	Chr01b_provisional_V1	48486584	T	C	232	115	111	T/C
Pavir.Ab02669	exon	Chr01b_provisional_V1	48487338	C	G	368	0	350	G/G
Pavir.Ab02699	exon	Chr01b_provisional_V1	48695595	C	T	226	140	78	C/T
Pavir.Ab02699	exon	Chr01b_provisional_V1	48695613	T	C	227	159	63	T/C
Pavir.Ab02699	exon	Chr01b_provisional_V1	48695648	C	T	180	111	66	C/T
Pavir.Ab02732	exon	Chr01b_provisional_V1	48952111	C	T	101	65	30	C/T
Pavir.Ab02732	exon	Chr01b_provisional_V1	48952269	C	T	115	43	60	C/T
Pavir.Ab02732	exon	Chr01b_provisional_V1	48952280	C	T	122	72	35	C/T
Pavir.Ab02732	exon	Chr01b_provisional_V1	48952349	C	T	121	52	67	C/T
Pavir.Ab02760	exon	Chr01b_provisional_V1	49235825	C	T	434	142	277	C/T
Pavir.Ab02760	exon	Chr01b_provisional_V1	49237221	T	G	177	110	49	T/G
Pavir.Ab02760	exon	Chr01b_provisional_V1	49237509	A	G	178	63	106	A/G
Pavir.Ab02760	exon	Chr01b_provisional_V1	49237534	G	T	115	42	70	G/T
Pavir.Ab02764	exon	Chr01b_provisional_V1	49252737	C	T	169	0	166	T/T
Pavir.Ab02767	exon	Chr01b_provisional_V1	49263873	T	C	119	37	75	T/C
Pavir.Ab02767	exon	Chr01b_provisional_V1	49264237	C	T	193	113	78	C/T
Pavir.Ab02767	exon	Chr01b_provisional_V1	49264319	A	T	163	83	76	A/T
Pavir.Ab02767	exon	Chr01b_provisional_V1	49265482	T	C	156	0	156	C/C
Pavir.Ab02767	exon	Chr01b_provisional_V1	49265691	A	G	123	0	119	G/G
Pavir.Ab02771	exon	Chr01b_provisional_V1	49298452	A	C	539	321	201	A/C
Pavir.Ab02771	exon	Chr01b_provisional_V1	49298599	T	C	517	0	495	C/C
Pavir.Ab02771	exon	Chr01b_provisional_V1	49298811	C	T	345	190	149	C/T
Pavir.Ab02771	exon	Chr01b_provisional_V1	49298840	C	G	351	198	128	C/G
Pavir.Ab02775	exon	Chr01b_provisional_V1	49317614	G	T	162	82	79	G/T
Pavir.Ab02775	exon	Chr01b_provisional_V1	49317719	G	A	252	141	107	G/A
Pavir.Ab02775	exon	Chr01b_provisional_V1	49317946	G	A	207	120	84	G/A
Pavir.Ab02775	exon	Chr01b_provisional_V1	49318329	C	G	118	68	50	C/G
Pavir.Ab02775	exon	Chr01b_provisional_V1	49318380	G	C	107	72	31	G/C
Pavir.Ab02775	exon	Chr01b_provisional_V1	49318524	C	A	114	79	33	C/A
Pavir.Ab02775	exon	Chr01b_provisional_V1	49318648	C	T	105	0	104	T/T
Pavir.Ab02775	exon	Chr01b_provisional_V1	49318674	G	T	112	44	65	G/T
Pavir.Ab02775	exon	Chr01b_provisional_V1	49318760	G	A	194	123	66	G/A
Pavir.Ab02802	exon	Chr01b_provisional_V1	49569703	C	T	183	118	57	C/T
Pavir.Ab02802	exon	Chr01b_provisional_V1	49569718	A	C	172	0	167	C/C
Pavir.Ab02802	exon	Chr01b_provisional_V1	49570134	A	G	159	71	77	A/G
Pavir.Ab02802	exon	Chr01b_provisional_V1	49570387	C	G	170	65	98	C/G
Pavir.Ab02802	exon	Chr01b_provisional_V1	49570472	G	C	133	46	78	G/C
Pavir.Ab02802	exon	Chr01b_provisional_V1	49570812	T	G	170	105	63	T/G
Pavir.Ab02802	exon	Chr01b_provisional_V1	49570833	T	C	161	66	95	T/C
Pavir.Ab02802	exon	Chr01b_provisional_V1	49570976	C	A	155	95	57	C/A
Pavir.Ab02808	exon	Chr01b_provisional_V1	49605480	A	C	845	397	434	A/C
Pavir.Ab02811	exon	Chr01b_provisional_V1	49643056	A	G	164	0	162	G/G
Pavir.Ab02811	exon	Chr01b_provisional_V1	49643426	T	C	340	0	323	C/C
Pavir.Ab02811	exon	Chr01b_provisional_V1	49643504	T	G	319	204	110	T/G
Pavir.Ab02811	exon	Chr01b_provisional_V1	49644622	G	A	189	0	182	A/A
Pavir.Ab02822	exon	Chr01b_provisional_V1	49909858	A	G	127	58	61	A/G
Pavir.Ab02822	exon	Chr01b_provisional_V1	49909968	C	G	244	108	132	C/G
Pavir.Ab02822	exon	Chr01b_provisional_V1	49910036	T	C	310	162	145	T/C
Pavir.Ab02822	exon	Chr01b_provisional_V1	49910528	G	A	293	144	146	G/A
Pavir.Ab02822	exon	Chr01b_provisional_V1	49910598	G	A	286	150	136	G/A
Pavir.Ab02822	exon	Chr01b_provisional_V1	49911595	C	G	220	111	108	C/G
Pavir.Ab02833	exon	Chr01b_provisional_V1	50415627	A	G	109	61	44	A/G
Pavir.Ab02834	exon	Chr01b_provisional_V1	50419021	T	C	115	58	49	T/C
Pavir.Ab02834	exon	Chr01b_provisional_V1	50419037	A	G	115	63	51	A/G
Pavir.Ab02834	exon	Chr01b_provisional_V1	50419763	G	A	106	59	47	G/A
Pavir.Ab02834	exon	Chr01b_provisional_V1	50423407	A	C	108	67	41	A/C
Pavir.Ab02834	exon	Chr01b_provisional_V1	50423960	G	A	155	82	73	G/A
Pavir.Ab02859	exon	Chr01b_provisional_V1	50599624	G	T	138	0	126	T/T
Pavir.Ab02859	exon	Chr01b_provisional_V1	50600013	G	A	160	0	156	A/A
Pavir.Ab02892	exon	Chr01b_provisional_V1	51494481	C	A	127	60	63	C/A
Pavir.Ab02896	exon	Chr01b_provisional_V1	51522151	T	C	198	101	87	T/C
Pavir.Ab02896	exon	Chr01b_provisional_V1	51522152	A	G	198	101	85	A/G
Pavir.Ab02900	exon	Chr01b_provisional_V1	51556033	G	A	348	215	133	G/A
Pavir.Ab02900	exon	Chr01b_provisional_V1	51556892	C	T	495	290	194	C/T
Pavir.Ab02903	exon	Chr01b_provisional_V1	51571056	G	T	176	106	66	G/T
Pavir.Ab02903	exon	Chr01b_provisional_V1	51571066	C	T	186	108	74	C/T
Pavir.Ab02906	exon	Chr01b_provisional_V1	51583089	A	C	258	0	244	C/C
Pavir.Ab02906	exon	Chr01b_provisional_V1	51583096	G	T	255	163	87	G/T
Pavir.Ab02906	exon	Chr01b_provisional_V1	51583167	G	A	215	138	71	G/A
Pavir.Ab02906	exon	Chr01b_provisional_V1	51583287	C	A	276	145	126	C/A
Pavir.Ab02906	exon	Chr01b_provisional_V1	51583596	C	G	184	123	61	C/G
Pavir.Ab02925	exon	Chr01b_provisional_V1	51694217	A	G	219	129	89	A/G
Pavir.Ab02925	exon	Chr01b_provisional_V1	51697006	T	A	253	145	79	T/A
Pavir.Ab02925	exon	Chr01b_provisional_V1	51697058	A	G	220	0	201	G/G
Pavir.Ab02926	exon	Chr01b_provisional_V1	51709252	G	C	120	43	71	G/C
Pavir.Ab02926	exon	Chr01b_provisional_V1	51709393	C	A	120	51	63	C/A
Pavir.Ab02938	93 bp downstream	Chr01b_provisional_V1	51766282	C	T	106	1	102	T/T
Pavir.Ab02950	exon	Chr01b_provisional_V1	51844916	G	A	385	166	198	G/A
Pavir.Ab02950	exon	Chr01b_provisional_V1	51844998	G	A	385	172	203	G/A
Pavir.Ab02950	exon	Chr01b_provisional_V1	51845058	A	G	495	205	283	A/G
Pavir.Ab02950	exon	Chr01b_provisional_V1	51845194	G	A	479	227	236	G/A
Pavir.Ab02950	exon	Chr01b_provisional_V1	51845322	T	G	571	239	313	T/G
Pavir.Ab02950	exon	Chr01b_provisional_V1	51846010	G	A	533	330	189	G/A
Pavir.Ab02950	exon	Chr01b_provisional_V1	51846055	C	T	530	328	193	C/T
Pavir.Ab02950	exon	Chr01b_provisional_V1	51846073	G	T	497	204	269	G/T
Pavir.Ab02950	exon	Chr01b_provisional_V1	51846147	A	T	444	259	174	A/T
Pavir.Ab02950	exon	Chr01b_provisional_V1	51846377	G	A	414	241	162	G/A
Pavir.Ab02953	593 bp upstream	Chr01b_provisional_V1	51901742	G	A	680	368	306	G/A
Pavir.Ab02965	exon	Chr01b_provisional_V1	52045627	G	A	127	50	74	G/A
Pavir.Ab02965	exon	Chr01b_provisional_V1	52046512	C	T	153	100	51	C/T
Pavir.Ab02965	exon	Chr01b_provisional_V1	52046708	C	A	176	71	88	C/A
Pavir.Ab02966	exon	Chr01b_provisional_V1	52057621	C	T	117	64	49	C/T
Pavir.Ab02991	exon	Chr01b_provisional_V1	52334032	A	G	1713	740	916	A/G
Pavir.Ab02991	exon	Chr01b_provisional_V1	52334123	A	G	1332	676	610	A/G
Pavir.Ab02991	exon	Chr01b_provisional_V1	52334173	G	T	1053	584	438	G/T
Pavir.Ab02993	exon	Chr01b_provisional_V1	52342195	G	A	111	59	52	G/A
Pavir.Ab03001	176 bp downstream	Chr01b_provisional_V1	52381657	A	G	342	169	166	A/G
Pavir.Ab03006	exon	Chr01b_provisional_V1	52418979	C	T	396	205	177	C/T
Pavir.Ab03006	exon	Chr01b_provisional_V1	52419641	C	T	363	241	117	C/T
Pavir.Ab03006	exon	Chr01b_provisional_V1	52419654	G	A	336	244	85	G/A
Pavir.Ab03006	exon	Chr01b_provisional_V1	52419810	A	G	307	220	82	A/G
Pavir.Ab03006	29 bp downstream	Chr01b_provisional_V1	52419878	T	A	308	175	123	T/A
Pavir.Ab03006	114 bp downstream	Chr01b_provisional_V1	52419963	T	C	176	86	82	T/C
Pavir.Ab03009	exon	Chr01b_provisional_V1	52435186	C	T	127	68	57	C/T
Pavir.Ab03009	exon	Chr01b_provisional_V1	52435215	C	A	125	63	58	C/A
Pavir.Ab03009	exon	Chr01b_provisional_V1	52435351	T	C	102	0	100	C/C
Pavir.Ab03009	exon	Chr01b_provisional_V1	52436096	A	G	126	60	64	A/G
Pavir.Ab03009	exon	Chr01b_provisional_V1	52436155	C	T	119	60	56	C/T
Pavir.Ab03009	exon	Chr01b_provisional_V1	52436684	A	G	143	93	47	A/G
Pavir.Ab03009	exon	Chr01b_provisional_V1	52436773	G	A	103	67	34	G/A
Pavir.Ab03009	exon	Chr01b_provisional_V1	52437486	A	G	147	0	147	G/G
Pavir.Ab03009	exon	Chr01b_provisional_V1	52438002	G	A	197	97	99	G/A
Pavir.Ab03010	exon	Chr01b_provisional_V1	52439307	A	G	446	0	427	G/G
Pavir.Ab03010	exon	Chr01b_provisional_V1	52439478	A	G	511	282	227	A/G
Pavir.Ab03010	exon	Chr01b_provisional_V1	52439558	C	T	536	1	515	T/T
Pavir.Ab03010	exon	Chr01b_provisional_V1	52440928	G	T	371	0	364	T/T
Pavir.Ab03014	exon	Chr01b_provisional_V1	52458881	C	G	196	119	74	C/G
Pavir.Ab03014	exon	Chr01b_provisional_V1	52458905	G	A	225	124	97	G/A
Pavir.Ab03015	exon	Chr01b_provisional_V1	52461690	C	T	122	51	69	C/T
Pavir.Ab03015	exon	Chr01b_provisional_V1	52461840	T	C	121	0	118	C/C
Pavir.Ab03018	exon	Chr01b_provisional_V1	52509338	C	T	345	0	334	T/T
Pavir.Ab03018	exon	Chr01b_provisional_V1	52509629	C	T	549	35	500	T/T
Pavir.Ab03023	exon	Chr01b_provisional_V1	52542695	C	A	219	0	196	A/A
Pavir.Ab03023	exon	Chr01b_provisional_V1	52542716	A	G	185	0	177	G/G
Pavir.Ab03023	exon	Chr01b_provisional_V1	52542868	C	T	126	2	119	T/T
Pavir.Ab03023	exon	Chr01b_provisional_V1	52542874	G	A	121	0	121	A/A
Pavir.Ab03030	exon	Chr01b_provisional_V1	52575512	A	G	117	51	66	A/G
Pavir.Ab03047	exon	Chr01b_provisional_V1	52685019	G	A	121	60	58	G/A
Pavir.Ab03047	exon	Chr01b_provisional_V1	52685041	C	T	134	69	60	C/T
Pavir.Ab03055	exon	Chr01b_provisional_V1	52741077	C	G	222	112	58	C/G
Pavir.Ab03061	exon	Chr01b_provisional_V1	52768050	A	G	156	87	68	A/G
Pavir.Ab03061	exon	Chr01b_provisional_V1	52768344	G	A	122	75	47	G/A
Pavir.Ab03062	exon	Chr01b_provisional_V1	52773104	T	C	105	4	101	C/C
Pavir.Ab03065	exon	Chr01b_provisional_V1	52791493	A	T	104	73	27	A/T
Pavir.Ab03065	exon	Chr01b_provisional_V1	52795919	C	T	133	68	64	C/T
Pavir.Ab03065	exon	Chr01b_provisional_V1	52797173	A	C	162	105	57	A/C
Pavir.Ab03065	exon	Chr01b_provisional_V1	52797357	T	C	243	132	110	T/C
Pavir.Ab03065	exon	Chr01b_provisional_V1	52797637	G	A	158	117	41	G/A
Pavir.Ab03065	exon	Chr01b_provisional_V1	52801027	A	G	232	108	115	A/G
Pavir.Ab03067	exon	Chr01b_provisional_V1	52805620	T	C	115	0	110	C/C
Pavir.Ab03067	exon	Chr01b_provisional_V1	52805680	G	C	165	112	53	G/C
Pavir.Ab03067	exon	Chr01b_provisional_V1	52805734	G	A	123	61	61	G/A
Pavir.Ab03073	exon	Chr01b_provisional_V1	52836348	T	C	1234	893	312	T/C
Pavir.Ab03073	exon	Chr01b_provisional_V1	52836460	C	T	1472	1025	418	C/T
Pavir.Ab03073	exon	Chr01b_provisional_V1	52836894	C	A	1109	811	286	C/A
Pavir.Ab03073	exon	Chr01b_provisional_V1	52836954	G	C	1388	399	947	G/C
Pavir.Ab03073	exon	Chr01b_provisional_V1	52837029	C	T	1690	527	1104	C/T
Pavir.Ab03073	exon	Chr01b_provisional_V1	52837357	C	T	638	4	606	T/T
Pavir.Ab03073	exon	Chr01b_provisional_V1	52837374	T	C	381	0	378	C/C
Pavir.Ab03073	exon	Chr01b_provisional_V1	52837636	C	T	1362	327	995	C/T
Pavir.Ab03073	exon	Chr01b_provisional_V1	52837702	C	T	1441	374	963	C/T
Pavir.Ab03137	exon	Chr01b_provisional_V1	53417767	T	A	210	106	101	T/A
Pavir.Ab03137	exon	Chr01b_provisional_V1	53420797	A	G	189	85	97	A/G
Pavir.Ab03141	exon	Chr01b_provisional_V1	53463320	A	C	241	0	229	C/C
Pavir.Ab03141	exon	Chr01b_provisional_V1	53463784	T	C	301	179	110	T/C
Pavir.Ab03141	exon	Chr01b_provisional_V1	53464051	T	C	176	93	76	T/C
Pavir.Ab03141	exon	Chr01b_provisional_V1	53464349	G	A	218	83	129	G/A
Pavir.Ab03141	exon	Chr01b_provisional_V1	53464538	C	T	186	82	100	C/T
Pavir.Ab03141	exon	Chr01b_provisional_V1	53465511	G	A	313	121	187	G/A
Pavir.Ab03147	896 bp downstream	Chr01b_provisional_V1	53526295	A	C	425	194	231	A/C
Pavir.Ab03148	480 bp upstream	Chr01b_provisional_V1	53526949	G	A	578	0	577	A/A
Pavir.Ab03172	exon	Chr01b_provisional_V1	53657180	T	G	170	77	84	T/G
Pavir.Ab03172	exon	Chr01b_provisional_V1	53657637	G	T	279	184	93	G/T
Pavir.Ab03172	exon	Chr01b_provisional_V1	53657668	C	T	306	154	148	C/T
Pavir.Ab03172	exon	Chr01b_provisional_V1	53657816	C	T	392	216	174	C/T
Pavir.Ab03172	exon	Chr01b_provisional_V1	53657852	G	A	458	251	196	G/A
Pavir.Ab03172	exon	Chr01b_provisional_V1	53657873	G	A	510	272	230	G/A
Pavir.Ab03172	exon	Chr01b_provisional_V1	53657949	G	A	566	256	306	G/A
Pavir.Ab03172	exon	Chr01b_provisional_V1	53657997	G	T	473	221	229	G/T
Pavir.Ab03172	exon	Chr01b_provisional_V1	53658027	C	T	389	193	196	C/T
Pavir.Ab03174	exon	Chr01b_provisional_V1	53663438	A	G	101	0	100	G/G
Pavir.Ab03190	exon	Chr01b_provisional_V1	53801616	C	A	108	63	38	C/A
Pavir.Ab03192	exon	Chr01b_provisional_V1	53806762	G	A	161	14	144	A/A
Pavir.Ab03192	exon	Chr01b_provisional_V1	53808009	C	T	129	74	55	C/T
Pavir.Ab03199	exon	Chr01b_provisional_V1	53862439	G	T	136	0	134	T/T
Pavir.Ab03199	exon	Chr01b_provisional_V1	53862506	C	T	111	0	102	T/T
Pavir.Ab03199	exon	Chr01b_provisional_V1	53864058	C	T	202	1	189	T/T
Pavir.Ab03205	exon	Chr01b_provisional_V1	53907313	C	A	103	67	35	C/A
Pavir.Ab03205	exon	Chr01b_provisional_V1	53907430	A	C	108	68	39	A/C
Pavir.Ab03233	exon	Chr01b_provisional_V1	54433690	A	T	125	0	125	T/T
Pavir.Ab03243	exon	Chr01b_provisional_V1	54540465	C	A	101	1	97	A/A
Pavir.Ab03246	exon	Chr01b_provisional_V1	54567673	T	A	288	0	277	A/A
Pavir.Ab03246	exon	Chr01b_provisional_V1	54571136	C	T	331	158	164	C/T
Pavir.Ab03246	exon	Chr01b_provisional_V1	54571469	C	T	140	84	55	C/T
Pavir.Ab03246	exon	Chr01b_provisional_V1	54571584	A	G	191	0	181	G/G
Pavir.Ab03246	exon	Chr01b_provisional_V1	54571650	G	T	352	171	179	G/T
Pavir.Ab03258	exon	Chr01b_provisional_V1	54660145	C	T	107	0	96	T/T
Pavir.Ab03271	exon	Chr01b_provisional_V1	54767809	G	C	191	114	75	G/C
Pavir.Ab03271	exon	Chr01b_provisional_V1	54768129	T	C	468	158	267	T/C
Pavir.Ab03274	1289 bp upstream	Chr01b_provisional_V1	54792834	A	G	125	5	118	G/G
Pavir.Ab03275	exon	Chr01b_provisional_V1	54794539	C	G	147	56	86	C/G
Pavir.Ab03275	exon	Chr01b_provisional_V1	54794593	C	T	462	241	214	C/T
Pavir.Ab03275	exon	Chr01b_provisional_V1	54794645	A	G	586	339	234	A/G
Pavir.Ab03275	exon	Chr01b_provisional_V1	54794914	T	G	211	129	79	T/G
Pavir.Ab03277	exon	Chr01b_provisional_V1	54808791	G	T	131	0	128	T/T
Pavir.Ab03277	exon	Chr01b_provisional_V1	54808854	T	C	113	0	110	C/C
Pavir.Ab03285	exon	Chr01b_provisional_V1	54849008	C	G	186	123	61	C/G
Pavir.Ab03285	exon	Chr01b_provisional_V1	54849434	C	T	147	78	69	C/T
Pavir.Ab03285	exon	Chr01b_provisional_V1	54852434	A	G	183	104	79	A/G
Pavir.Ab03287	exon	Chr01b_provisional_V1	54858455	T	C	137	70	64	T/C
Pavir.Ab03287	exon	Chr01b_provisional_V1	54858503	G	C	154	79	75	G/C
Pavir.Ab03287	exon	Chr01b_provisional_V1	54858689	T	C	113	60	52	T/C
Pavir.Ab03287	exon	Chr01b_provisional_V1	54858816	C	G	106	75	30	C/G
Pavir.Ab03297	exon	Chr01b_provisional_V1	54908368	A	G	205	34	164	A/G
Pavir.Ab03303	exon	Chr01b_provisional_V1	54961247	G	A	114	53	60	G/A
Pavir.Ab03303	exon	Chr01b_provisional_V1	54961345	C	T	120	68	51	C/T
Pavir.Ab03305	exon	Chr01b_provisional_V1	54972011	G	T	143	105	36	G/T
Pavir.Ab03305	exon	Chr01b_provisional_V1	54972047	C	T	150	108	41	C/T
Pavir.Ab03305	exon	Chr01b_provisional_V1	54972112	C	T	140	94	43	C/T
Pavir.Ab03305	exon	Chr01b_provisional_V1	54972535	T	G	108	74	34	T/G
Pavir.Ab03305	exon	Chr01b_provisional_V1	54974569	A	G	130	80	49	A/G
Pavir.Ab03305	exon	Chr01b_provisional_V1	54975070	C	T	125	84	39	C/T
Pavir.Ab03317	exon	Chr01b_provisional_V1	55038964	A	G	194	90	104	A/G
Pavir.Ab03317	exon	Chr01b_provisional_V1	55039008	G	T	146	76	69	G/T
Pavir.Ab03352	exon	Chr01b_provisional_V1	55235219	G	A	124	60	60	G/A
Pavir.Ab03352	exon	Chr01b_provisional_V1	55237663	C	A	109	63	44	C/A
Pavir.Ab03354	exon	Chr01b_provisional_V1	55251345	G	A	125	59	65	G/A
Pavir.Ab03356	exon	Chr01b_provisional_V1	55256494	T	C	125	0	124	C/C
Pavir.Ab03356	exon	Chr01b_provisional_V1	55256599	A	G	140	0	137	G/G
Pavir.Ab03360	exon	Chr01b_provisional_V1	55390761	A	T	1769	6	1704	T/T
Pavir.Ab03361	exon	Chr01b_provisional_V1	55390932	C	T	217	112	101	C/T
Pavir.Ab03368	exon	Chr01b_provisional_V1	55501903	G	T	101	37	63	G/T
Pavir.Ba00017	exon	Chr02a_provisional_V1	375662	G	A	107	59	45	G/A
Pavir.Ba00044	exon	Chr02a_provisional_V1	559665	C	T	121	0	121	T/T
Pavir.Ba00044	exon	Chr02a_provisional_V1	560445	C	T	115	0	115	T/T
Pavir.Ba00045	exon	Chr02a_provisional_V1	563064	G	A	142	62	78	G/A
Pavir.Ba00047	exon	Chr02a_provisional_V1	597108	T	C	230	128	99	T/C
Pavir.Ba00047	exon	Chr02a_provisional_V1	597166	G	A	261	144	114	G/A
Pavir.Ba00047	exon	Chr02a_provisional_V1	597488	C	T	247	158	85	C/T
Pavir.Ba00054	exon	Chr02a_provisional_V1	638380	G	A	122	61	56	G/A
Pavir.Ba00054	exon	Chr02a_provisional_V1	638980	A	G	111	48	63	A/G
Pavir.Ba00054	exon	Chr02a_provisional_V1	639266	C	T	141	66	69	C/T
Pavir.Ba00054	exon	Chr02a_provisional_V1	639628	C	G	100	46	52	C/G
Pavir.Ba00054	exon	Chr02a_provisional_V1	640265	C	T	120	67	53	C/T
Pavir.Ba00054	exon	Chr02a_provisional_V1	640293	C	T	121	63	58	C/T
Pavir.Ba00054	exon	Chr02a_provisional_V1	641020	G	A	150	90	59	G/A
Pavir.Ba00080	exon	Chr02a_provisional_V1	984499	A	C	148	74	70	A/C
Pavir.Ba00088	exon	Chr02a_provisional_V1	1035998	G	A	158	78	74	G/A
Pavir.Ba00102	exon	Chr02a_provisional_V1	1151800	G	A	169	91	76	G/A
Pavir.Ba00102	exon	Chr02a_provisional_V1	1152956	C	T	198	0	190	T/T
Pavir.Ba00102	exon	Chr02a_provisional_V1	1153513	T	A	149	95	54	T/A
Pavir.Ba00102	exon	Chr02a_provisional_V1	1153525	A	G	131	0	129	G/G
Pavir.Ba00105	exon	Chr02a_provisional_V1	1172743	G	T	171	82	86	G/T
Pavir.Ba00105	exon	Chr02a_provisional_V1	1173785	T	C	141	75	61	T/C
Pavir.Ba00105	exon	Chr02a_provisional_V1	1175823	T	C	128	55	73	T/C
Pavir.Ba00105	exon	Chr02a_provisional_V1	1178869	T	A	127	65	61	T/A
Pavir.Ba00109	exon	Chr02a_provisional_V1	1221146	G	A	319	114	197	G/A
Pavir.Ba00109	exon	Chr02a_provisional_V1	1221339	G	A	215	115	99	G/A
Pavir.Ba00109	exon	Chr02a_provisional_V1	1223165	T	C	144	50	85	T/C
Pavir.Ba00116	exon	Chr02a_provisional_V1	1285879	A	G	114	43	71	A/G
Pavir.Ba00116	exon	Chr02a_provisional_V1	1286409	G	A	194	0	190	A/A
Pavir.Ba00116	exon	Chr02a_provisional_V1	1286619	G	A	189	93	93	G/A
Pavir.Ba00116	exon	Chr02a_provisional_V1	1286980	G	C	187	0	183	C/C
Pavir.Ba00116	exon	Chr02a_provisional_V1	1287061	A	T	136	58	77	A/T
Pavir.Ba00116	exon	Chr02a_provisional_V1	1287570	G	A	142	81	60	G/A
Pavir.Ba00116	exon	Chr02a_provisional_V1	1287768	C	T	192	100	92	C/T
Pavir.Ba00116	exon	Chr02a_provisional_V1	1288483	G	A	191	0	191	A/A
Pavir.Ba00116	exon	Chr02a_provisional_V1	1288648	C	T	184	90	94	C/T
Pavir.Ba00116	exon	Chr02a_provisional_V1	1289055	T	C	191	77	113	T/C
Pavir.Ba00116	exon	Chr02a_provisional_V1	1289107	C	T	255	120	132	C/T
Pavir.Ba00116	exon	Chr02a_provisional_V1	1289280	G	A	272	151	108	G/A
Pavir.Ba00116	exon	Chr02a_provisional_V1	1289342	T	G	286	161	114	T/G
Pavir.Ba00116	exon	Chr02a_provisional_V1	1289457	T	A	102	60	39	T/A
Pavir.Ba00131	exon	Chr02a_provisional_V1	1413695	G	C	161	42	117	G/C
Pavir.Ba00131	exon	Chr02a_provisional_V1	1413812	T	C	330	107	221	T/C
Pavir.Ba00131	exon	Chr02a_provisional_V1	1415052	G	T	281	196	85	G/T
Pavir.Ba00139	exon	Chr02a_provisional_V1	1451676	A	C	112	0	111	C/C
Pavir.Ba00161	exon	Chr02a_provisional_V1	2041939	A	C	129	2	124	C/C
Pavir.Ba00161	exon	Chr02a_provisional_V1	2042021	G	C	175	0	172	C/C
Pavir.Ba00161	exon	Chr02a_provisional_V1	2042949	A	G	199	139	60	A/G
Pavir.Ba00161	exon	Chr02a_provisional_V1	2042971	T	C	201	134	66	T/C
Pavir.Ba00161	exon	Chr02a_provisional_V1	2043435	G	A	226	51	168	G/A
Pavir.Ba00161	exon	Chr02a_provisional_V1	2043589	G	A	145	0	130	A/A
Pavir.Ba00168	exon	Chr02a_provisional_V1	2141719	G	A	111	18	90	G/A
Pavir.Ba00168	exon	Chr02a_provisional_V1	2141916	G	A	152	21	124	G/A
Pavir.Ba00168	exon	Chr02a_provisional_V1	2142094	C	G	136	36	81	C/G
Pavir.Ba00168	exon	Chr02a_provisional_V1	2142428	C	T	147	36	105	C/T
Pavir.Ba00171	exon	Chr02a_provisional_V1	2172612	T	C	499	114	379	T/C
Pavir.Ba00171	exon	Chr02a_provisional_V1	2172663	C	T	448	114	315	C/T
Pavir.Ba00171	exon	Chr02a_provisional_V1	2172768	T	C	417	0	394	C/C
Pavir.Ba00171	exon	Chr02a_provisional_V1	2172881	C	T	395	90	279	C/T
Pavir.Ba00171	exon	Chr02a_provisional_V1	2172941	G	A	314	70	229	G/A
Pavir.Ba00171	exon	Chr02a_provisional_V1	2173143	C	T	365	81	264	C/T
Pavir.Ba00171	56 bp upstream	Chr02a_provisional_V1	2173209	A	G	290	78	142	A/G
Pavir.Ba00211	exon	Chr02a_provisional_V1	2497811	T	C	134	55	69	T/C
Pavir.Ba00211	exon	Chr02a_provisional_V1	2497884	C	T	187	85	99	C/T
Pavir.Ba00211	exon	Chr02a_provisional_V1	2498030	A	C	130	56	71	A/C
Pavir.Ba00214	exon	Chr02a_provisional_V1	2508896	G	T	1590	4	1541	T/T
Pavir.Ba00214	exon	Chr02a_provisional_V1	2508897	C	T	1595	905	650	C/T
Pavir.Ba00213	67 bp downstream	Chr02a_provisional_V1	2509088	T	C	3792	1	3595	C/C
Pavir.Ba00213	135 bp downstream	Chr02a_provisional_V1	2509156	T	C	3940	2157	1653	T/C
Pavir.Ba00220	exon	Chr02a_provisional_V1	2716982	A	G	133	59	69	A/G
Pavir.Ba00222	exon	Chr02a_provisional_V1	2736451	G	A	103	62	40	G/A
Pavir.Ba00222	exon	Chr02a_provisional_V1	2739694	T	C	120	0	115	C/C
Pavir.Ba00225	exon	Chr02a_provisional_V1	2758780	C	T	120	0	119	T/T
Pavir.Ba00225	exon	Chr02a_provisional_V1	2758816	T	C	117	1	111	C/C
Pavir.Ba00225	exon	Chr02a_provisional_V1	2758929	A	C	138	0	136	C/C
Pavir.Ba00225	exon	Chr02a_provisional_V1	2765637	G	A	100	47	52	G/A
Pavir.Ba00243	exon	Chr02a_provisional_V1	2938250	T	C	152	94	55	T/C
Pavir.Ba00243	exon	Chr02a_provisional_V1	2938296	C	T	128	47	73	C/T
Pavir.Ba00243	51 bp downstream	Chr02a_provisional_V1	2938414	T	G	112	48	61	T/G
Pavir.Ba00282	exon	Chr02a_provisional_V1	3272086	C	A	146	1	88	A/A
Pavir.Ba00282	exon	Chr02a_provisional_V1	3272256	A	G	353	189	150	A/G
Pavir.Ba00282	exon	Chr02a_provisional_V1	3275040	C	T	372	211	160	C/T
Pavir.Ba00282	exon	Chr02a_provisional_V1	3275122	G	A	404	218	178	G/A
Pavir.Ba00282	exon	Chr02a_provisional_V1	3276042	G	C	139	84	53	G/C
Pavir.Ba00296	exon	Chr02a_provisional_V1	3731674	T	C	666	402	247	T/C
Pavir.Ba00296	exon	Chr02a_provisional_V1	3731918	A	G	272	138	121	A/G
Pavir.Ba00299	exon	Chr02a_provisional_V1	3749807	A	G	258	56	196	A/G
Pavir.Ba00300	exon	Chr02a_provisional_V1	3756908	A	G	173	73	98	A/G
Pavir.Ba00300	exon	Chr02a_provisional_V1	3757046	A	T	168	79	86	A/T
Pavir.Ba00300	exon	Chr02a_provisional_V1	3757256	C	T	149	75	69	C/T
Pavir.Ba00300	exon	Chr02a_provisional_V1	3758170	G	C	191	113	75	G/C
Pavir.Ba00312	exon	Chr02a_provisional_V1	3862716	G	A	115	32	83	G/A
Pavir.Ba00312	exon	Chr02a_provisional_V1	3864042	C	T	137	73	62	C/T
Pavir.Ba00312	363 bp upstream	Chr02a_provisional_V1	3865769	G	A	102	51	51	G/A
Pavir.Ba00319	exon	Chr02a_provisional_V1	3905608	T	C	1038	495	504	T/C
Pavir.Ba00319	208 bp downstream	Chr02a_provisional_V1	3908362	T	A	1315	626	672	T/A
Pavir.Ba00323	exon	Chr02a_provisional_V1	4035915	T	C	106	0	93	C/C
Pavir.Ba00325	exon	Chr02a_provisional_V1	4113014	C	T	257	44	208	C/T
Pavir.Ba00344	exon	Chr02a_provisional_V1	4398556	C	T	594	214	376	C/T
Pavir.Ba00344	exon	Chr02a_provisional_V1	4398602	C	G	1061	425	533	C/G
Pavir.Ba00344	exon	Chr02a_provisional_V1	4398745	C	G	3242	1677	1494	C/G
Pavir.Ba00344	exon	Chr02a_provisional_V1	4398978	T	C	3306	1647	1599	T/C
Pavir.Ba00344	exon	Chr02a_provisional_V1	4400364	A	G	2343	1	2218	G/G
Pavir.Ba00357	exon	Chr02a_provisional_V1	4470412	G	A	129	73	56	G/A
Pavir.Ba00357	exon	Chr02a_provisional_V1	4471461	A	G	171	0	170	G/G
Pavir.Ba00357	exon	Chr02a_provisional_V1	4471828	C	A	299	129	158	C/A
Pavir.Ba00357	exon	Chr02a_provisional_V1	4471977	C	A	329	126	191	C/A
Pavir.Ba00357	exon	Chr02a_provisional_V1	4472193	C	T	238	0	233	T/T
Pavir.Ba00357	exon	Chr02a_provisional_V1	4472307	A	C	117	0	115	C/C
Pavir.Ba00372	exon	Chr02a_provisional_V1	4591420	C	G	126	52	70	C/G
Pavir.Ba00389	exon	Chr02a_provisional_V1	4753006	G	T	255	127	122	G/T
Pavir.Ba00389	exon	Chr02a_provisional_V1	4753068	C	T	302	157	141	C/T
Pavir.Ba00390	exon	Chr02a_provisional_V1	4759554	A	G	397	203	185	A/G
Pavir.Ba00413	exon	Chr02a_provisional_V1	4948705	G	C	242	81	158	G/C
Pavir.Ba00413	exon	Chr02a_provisional_V1	4949216	A	G	124	53	70	A/G
Pavir.Ba00424	exon	Chr02a_provisional_V1	5008366	T	C	458	224	229	T/C
Pavir.Ba00439	exon	Chr02a_provisional_V1	5110284	A	T	106	0	105	T/T
Pavir.Ba00439	exon	Chr02a_provisional_V1	5110299	A	G	113	0	103	G/G
Pavir.Ba00443	112 bp downstream	Chr02a_provisional_V1	5132276	T	C	230	142	81	T/C
Pavir.Ba00443	exon	Chr02a_provisional_V1	5132501	A	G	525	2	515	G/G
Pavir.Ba00443	exon	Chr02a_provisional_V1	5132539	A	G	408	0	407	G/G
Pavir.Ba00443	exon	Chr02a_provisional_V1	5134137	G	A	438	249	180	G/A
Pavir.Ba00444	exon	Chr02a_provisional_V1	5142873	A	C	637	1	620	C/C
Pavir.Ba00451	exon	Chr02a_provisional_V1	5221129	C	G	189	74	110	C/G
Pavir.Ba00451	exon	Chr02a_provisional_V1	5221158	C	A	168	0	162	A/A
Pavir.Ba00451	exon	Chr02a_provisional_V1	5221227	T	A	128	0	126	A/A
Pavir.Ba00451	exon	Chr02a_provisional_V1	5221532	C	A	119	1	113	A/A
Pavir.Ba00451	exon	Chr02a_provisional_V1	5221567	T	G	114	0	111	G/G
Pavir.Ba00457	exon	Chr02a_provisional_V1	5250896	G	A	162	80	80	G/A
Pavir.Ba00457	exon	Chr02a_provisional_V1	5251563	C	T	122	0	121	T/T
Pavir.Ba00457	exon	Chr02a_provisional_V1	5251770	A	C	121	0	120	C/C
Pavir.Ba00476	403 bp downstream	Chr02a_provisional_V1	5404145	A	G	179	2	170	G/G
Pavir.Ba00476	364 bp downstream	Chr02a_provisional_V1	5404184	T	C	161	0	154	C/C
Pavir.Ba00476	300 bp downstream	Chr02a_provisional_V1	5404248	A	G	222	0	217	G/G
Pavir.Ba00494	exon	Chr02a_provisional_V1	5714713	C	T	103	72	30	C/T
Pavir.Ba00507	exon	Chr02a_provisional_V1	6070094	G	A	203	133	69	G/A
Pavir.Ba00507	exon	Chr02a_provisional_V1	6070113	C	G	210	142	66	C/G
Pavir.Ba00507	exon	Chr02a_provisional_V1	6070470	G	A	139	69	70	G/A
Pavir.Ba00521	exon	Chr02a_provisional_V1	6379717	T	C	475	222	248	T/C
Pavir.Ba00521	exon	Chr02a_provisional_V1	6380715	C	A	1020	546	443	C/A
Pavir.Ba00521	exon	Chr02a_provisional_V1	6380736	T	G	1062	564	487	T/G
Pavir.Ba00521	exon	Chr02a_provisional_V1	6380763	C	T	1054	552	488	C/T
Pavir.Ba00522	exon	Chr02a_provisional_V1	6531027	T	C	436	252	171	T/C
Pavir.Ba00522	exon	Chr02a_provisional_V1	6531051	C	A	432	247	176	C/A
Pavir.Ba00522	exon	Chr02a_provisional_V1	6531258	T	C	555	301	228	T/C
Pavir.Ba00528	exon	Chr02a_provisional_V1	6593846	T	C	433	1	412	C/C
Pavir.Ba00532	exon	Chr02a_provisional_V1	6622001	A	G	231	89	139	A/G
Pavir.Ba00532	exon	Chr02a_provisional_V1	6623034	C	T	205	66	136	C/T
Pavir.Ba00545	exon	Chr02a_provisional_V1	6698532	C	T	149	97	46	C/T
Pavir.Ba00545	exon	Chr02a_provisional_V1	6703107	G	A	109	72	37	G/A
Pavir.Ba00545	exon	Chr02a_provisional_V1	6710752	C	A	105	46	56	C/A
Pavir.Ba00549	exon	Chr02a_provisional_V1	6725062	T	A	2960	1239	1578	T/A
Pavir.Ba00549	exon	Chr02a_provisional_V1	6725686	C	T	6417	4072	2218	C/T
Pavir.Ba00562	exon	Chr02a_provisional_V1	6844532	T	G	444	0	426	G/G
Pavir.Ba00562	exon	Chr02a_provisional_V1	6844574	G	A	511	329	176	G/A
Pavir.Ba00562	exon	Chr02a_provisional_V1	6844797	G	C	573	236	334	G/C
Pavir.Ba00562	exon	Chr02a_provisional_V1	6844904	G	A	524	203	306	G/A
Pavir.Ba00562	exon	Chr02a_provisional_V1	6845139	T	C	367	161	197	T/C
Pavir.Ba00562	exon	Chr02a_provisional_V1	6845232	C	T	438	196	231	C/T
Pavir.Ba00562	exon	Chr02a_provisional_V1	6845424	A	T	491	217	270	A/T
Pavir.Ba00562	exon	Chr02a_provisional_V1	6845490	A	G	596	268	318	A/G
Pavir.Ba00562	exon	Chr02a_provisional_V1	6845547	T	C	546	231	293	T/C
Pavir.Ba00562	exon	Chr02a_provisional_V1	6846063	T	C	640	298	327	T/C
Pavir.Ba00562	exon	Chr02a_provisional_V1	6846126	T	C	666	298	356	T/C
Pavir.Ba00568	exon	Chr02a_provisional_V1	6872559	C	T	104	54	50	C/T
Pavir.Ba00570	exon	Chr02a_provisional_V1	6888105	A	C	103	0	100	C/C
Pavir.Ba00570	exon	Chr02a_provisional_V1	6889567	T	C	238	123	113	T/C
Pavir.Ba00570	exon	Chr02a_provisional_V1	6889606	C	A	218	124	93	C/A
Pavir.Ba00570	exon	Chr02a_provisional_V1	6889751	A	T	199	0	195	T/T
Pavir.Ba00570	exon	Chr02a_provisional_V1	6889788	T	A	194	118	75	T/A
Pavir.Ba00574	127 bp downstream	Chr02a_provisional_V1	6929050	A	G	118	59	56	A/G
Pavir.Ba00574	24 bp upstream	Chr02a_provisional_V1	6929775	C	G	115	54	55	C/G
Pavir.Ba00584	exon	Chr02a_provisional_V1	7139759	G	A	151	84	65	G/A
Pavir.Ba00631	exon	Chr02a_provisional_V1	8024208	T	C	129	86	37	T/C
Pavir.Ba00631	exon	Chr02a_provisional_V1	8024371	C	T	131	50	81	C/T
Pavir.Ba00631	exon	Chr02a_provisional_V1	8024494	C	T	107	63	41	C/T
Pavir.Ba00632	exon	Chr02a_provisional_V1	8027341	G	T	170	119	49	G/T
Pavir.Ba00632	exon	Chr02a_provisional_V1	8027353	A	G	176	120	56	A/G
Pavir.Ba00632	exon	Chr02a_provisional_V1	8028722	A	C	236	140	93	A/C
Pavir.Ba00632	exon	Chr02a_provisional_V1	8028867	C	T	279	170	107	C/T
Pavir.Ba00632	exon	Chr02a_provisional_V1	8029014	A	C	232	145	79	A/C
Pavir.Ba00632	exon	Chr02a_provisional_V1	8029017	A	G	240	149	77	A/G
Pavir.Ba00659	exon	Chr02a_provisional_V1	8288675	G	A	2020	1161	773	G/A
Pavir.Ba00664	exon	Chr02a_provisional_V1	8337445	T	C	461	245	206	T/C
Pavir.Ba00664	exon	Chr02a_provisional_V1	8339348	A	C	486	0	480	C/C
Pavir.Ba00664	exon	Chr02a_provisional_V1	8339541	G	A	388	265	118	G/A
Pavir.Ba00664	exon	Chr02a_provisional_V1	8340559	T	C	530	305	223	T/C
Pavir.Ba00665	exon	Chr02a_provisional_V1	8341915	A	T	2273	1564	641	A/T
Pavir.Ba00665	exon	Chr02a_provisional_V1	8341985	T	C	6881	4344	2185	T/C
Pavir.Ba00665	exon	Chr02a_provisional_V1	8341996	G	A	7309	4925	2196	G/A
Pavir.Ba00665	exon	Chr02a_provisional_V1	8342216	T	C	7171	3852	3070	T/C
Pavir.Ba00665	exon	Chr02a_provisional_V1	8342257	T	C	7850	3	7281	C/C
Pavir.Ba00665	exon	Chr02a_provisional_V1	8342809	A	G	7989	4495	3431	A/G
Pavir.Ba00665	exon	Chr02a_provisional_V1	8343052	G	A	638	3	604	A/A
Pavir.Ba00665	exon	Chr02a_provisional_V1	8343131	G	C	290	157	128	G/C
Pavir.Ba00669	exon	Chr02a_provisional_V1	8381759	G	A	123	64	55	G/A
Pavir.Ba00708	97 bp downstream	Chr02a_provisional_V1	8961955	T	G	112	0	107	G/G
Pavir.Ba00708	exon	Chr02a_provisional_V1	8962057	A	G	114	0	112	G/G
Pavir.Ba00714	exon	Chr02a_provisional_V1	8996979	T	C	275	98	168	T/C
Pavir.Ba00716	exon	Chr02a_provisional_V1	9018005	A	T	118	0	116	T/T
Pavir.Ba00725	exon	Chr02a_provisional_V1	9134305	A	T	174	86	87	A/T
Pavir.Ba00725	exon	Chr02a_provisional_V1	9134976	G	A	586	283	300	G/A
Pavir.Ba00725	exon	Chr02a_provisional_V1	9135238	G	A	169	92	72	G/A
Pavir.Ba00726	exon	Chr02a_provisional_V1	9139702	C	T	359	1	259	T/T
Pavir.Ba00726	exon	Chr02a_provisional_V1	9139705	T	C	325	0	251	C/C
Pavir.Ba00726	exon	Chr02a_provisional_V1	9139718	G	A	206	138	53	G/A
Pavir.Ba00726	exon	Chr02a_provisional_V1	9139720	T	C	185	1	175	C/C
Pavir.Ba00726	exon	Chr02a_provisional_V1	9139776	C	T	910	437	470	C/T
Pavir.Ba00726	exon	Chr02a_provisional_V1	9140521	A	C	1143	557	572	A/C
Pavir.Ba00731	exon	Chr02a_provisional_V1	9159448	C	T	143	56	80	C/T
Pavir.Ba00731	exon	Chr02a_provisional_V1	9159555	T	G	133	49	75	T/G
Pavir.Ba00731	exon	Chr02a_provisional_V1	9159565	A	T	139	55	80	A/T
Pavir.Ba00731	exon	Chr02a_provisional_V1	9160922	A	G	128	51	77	A/G
Pavir.Ba00752	exon	Chr02a_provisional_V1	9296890	C	T	673	300	366	C/T
Pavir.Ba00752	exon	Chr02a_provisional_V1	9297204	T	C	900	1	884	C/C
Pavir.Ba00752	exon	Chr02a_provisional_V1	9297237	T	A	775	432	337	T/A
Pavir.Ba00756	exon	Chr02a_provisional_V1	9328512	A	G	104	6	41	A/G
Pavir.Ba00756	exon	Chr02a_provisional_V1	9328515	C	G	120	0	45	G/G
Pavir.Ba00756	exon	Chr02a_provisional_V1	9328571	C	G	589	392	187	C/G
Pavir.Ba00775	exon	Chr02a_provisional_V1	9489821	C	A	209	119	88	C/A
Pavir.Ba00775	exon	Chr02a_provisional_V1	9490171	A	G	195	110	78	A/G
Pavir.Ba00775	exon	Chr02a_provisional_V1	9490362	T	C	119	55	57	T/C
Pavir.Ba00830	exon	Chr02a_provisional_V1	10796273	T	G	219	96	113	T/G
Pavir.Ba00830	exon	Chr02a_provisional_V1	10796399	A	C	264	164	99	A/C
Pavir.Ba00830	exon	Chr02a_provisional_V1	10797212	C	A	216	91	125	C/A
Pavir.Ba00830	exon	Chr02a_provisional_V1	10797381	T	C	171	67	104	T/C
Pavir.Ba00834	exon	Chr02a_provisional_V1	10817384	A	G	123	57	61	A/G
Pavir.Ba00834	exon	Chr02a_provisional_V1	10817783	T	C	107	0	101	C/C
Pavir.Ba00834	exon	Chr02a_provisional_V1	10820440	G	A	134	84	49	G/A
Pavir.Ba00842	exon	Chr02a_provisional_V1	10867177	A	G	2241	1212	959	A/G
Pavir.Ba00842	exon	Chr02a_provisional_V1	10867499	C	T	2143	1150	950	C/T
Pavir.Ba00842	exon	Chr02a_provisional_V1	10873884	C	T	4129	2645	1438	C/T
Pavir.Ba00842	exon	Chr02a_provisional_V1	10873938	C	A	3123	1793	1260	C/A
Pavir.Ba00865	exon	Chr02a_provisional_V1	11072750	G	T	254	105	141	G/T
Pavir.Ba00881	exon	Chr02a_provisional_V1	11236468	G	A	153	73	76	G/A
Pavir.Ba00907	34 bp downstream	Chr02a_provisional_V1	11459632	A	G,C	136	0	129	G,C/G,C
Pavir.Ba00907	85 bp downstream	Chr02a_provisional_V1	11459683	G	A	119	57	59	G/A
Pavir.Ba00908	exon	Chr02a_provisional_V1	11467320	G	A	304	167	131	G/A
Pavir.Ba00909	exon	Chr02a_provisional_V1	11477983	G	C	115	64	49	G/C
Pavir.Ba00913	exon	Chr02a_provisional_V1	11507359	T	C	175	71	96	T/C
Pavir.Ba00913	exon	Chr02a_provisional_V1	11514342	T	C	198	100	95	T/C
Pavir.Ba00932	exon	Chr02a_provisional_V1	11663936	G	T	221	81	137	G/T
Pavir.Ba00932	exon	Chr02a_provisional_V1	11666270	C	T	536	153	361	C/T
Pavir.Ba00932	exon	Chr02a_provisional_V1	11666492	C	A	623	405	207	C/A
Pavir.Ba00935	exon	Chr02a_provisional_V1	11682576	A	G	247	86	154	A/G
Pavir.Ba00935	exon	Chr02a_provisional_V1	11682676	C	A	589	340	246	C/A
Pavir.Ba00935	exon	Chr02a_provisional_V1	11683725	C	G	799	450	344	C/G
Pavir.Ba00935	exon	Chr02a_provisional_V1	11683791	C	T	514	258	253	C/T
Pavir.Ba00935	exon	Chr02a_provisional_V1	11683886	A	C	351	0	343	C/C
Pavir.Ba00940	exon	Chr02a_provisional_V1	11706599	G	A	185	0	176	A/A
Pavir.Ba00973	exon	Chr02a_provisional_V1	11927407	G	C	110	56	48	G/C
Pavir.Ba00973	exon	Chr02a_provisional_V1	11927440	T	C	119	52	64	T/C
Pavir.Ba00978	exon	Chr02a_provisional_V1	11961598	A	G	230	0	224	G/G
Pavir.Ba00978	exon	Chr02a_provisional_V1	11961892	G	A	306	177	122	G/A
Pavir.Ba00978	exon	Chr02a_provisional_V1	11962173	C	T	324	230	92	C/T
Pavir.Ba00978	exon	Chr02a_provisional_V1	11962460	C	T	269	164	102	C/T
Pavir.Ba01010	exon	Chr02a_provisional_V1	12172337	G	A	300	204	89	G/A
Pavir.Ba01010	exon	Chr02a_provisional_V1	12172430	G	A	264	107	148	G/A
Pavir.Ba01010	exon	Chr02a_provisional_V1	12172463	G	A	208	115	78	G/A
Pavir.Ba01010	exon	Chr02a_provisional_V1	12173568	C	T	224	121	94	C/T
Pavir.Ba01010	exon	Chr02a_provisional_V1	12173610	C	T	216	124	90	C/T
Pavir.Ba01010	exon	Chr02a_provisional_V1	12175744	T	C	196	137	59	T/C
Pavir.Ba01010	exon	Chr02a_provisional_V1	12175755	T	C	192	123	65	T/C
Pavir.Ba01068	exon	Chr02a_provisional_V1	13263075	T	G	160	0	158	G/G
Pavir.Ba01068	exon	Chr02a_provisional_V1	13263329	A	G	152	80	67	A/G
Pavir.Ba01068	exon	Chr02a_provisional_V1	13263498	C	T	116	58	51	C/T
Pavir.Ba01068	exon	Chr02a_provisional_V1	13263594	T	C	154	83	68	T/C
Pavir.Ba01068	exon	Chr02a_provisional_V1	13263822	C	G	152	73	79	C/G
Pavir.Ba01068	exon	Chr02a_provisional_V1	13264160	T	C	142	0	126	C/C
Pavir.Ba01068	exon	Chr02a_provisional_V1	13264685	T	C	169	91	74	T/C
Pavir.Ba01068	exon	Chr02a_provisional_V1	13264699	C	A	139	0	129	A/A
Pavir.Ba01068	exon	Chr02a_provisional_V1	13264758	G	T	110	65	44	G/T
Pavir.Ba01068	exon	Chr02a_provisional_V1	13264763	T	C	108	0	105	C/C
Pavir.Ba01078	exon	Chr02a_provisional_V1	13321112	G	T	170	91	77	G/T
Pavir.Ba01078	exon	Chr02a_provisional_V1	13322068	T	C	179	90	84	T/C
Pavir.Ba01088	exon	Chr02a_provisional_V1	13401708	T	C	120	57	60	T/C
Pavir.Ba01088	exon	Chr02a_provisional_V1	13401724	C	A	109	52	55	C/A
Pavir.Ba01088	exon	Chr02a_provisional_V1	13401850	G	A	126	60	61	G/A
Pavir.Ba01113	exon	Chr02a_provisional_V1	13634245	A	G	100	44	55	A/G
Pavir.Ba01135	exon	Chr02a_provisional_V1	13862829	C	G	150	76	74	C/G
Pavir.Ba01135	exon	Chr02a_provisional_V1	13862961	C	A	152	76	68	C/A
Pavir.Ba01135	exon	Chr02a_provisional_V1	13863118	T	C	102	40	59	T/C
Pavir.Ba01135	exon	Chr02a_provisional_V1	13863349	C	G	125	67	45	C/G
Pavir.Ba01154	exon	Chr02a_provisional_V1	14476963	T	C	167	28	139	T/C
Pavir.Ba01154	exon	Chr02a_provisional_V1	14477075	A	G	182	26	141	A/G
Pavir.Ba01154	exon	Chr02a_provisional_V1	14477446	G	C	115	15	89	G/C
Pavir.Ba01187	exon	Chr02a_provisional_V1	15162922	A	C	122	72	46	A/C
Pavir.Ba01195	exon	Chr02a_provisional_V1	15201134	A	G	103	0	102	G/G
Pavir.Ba01199	exon	Chr02a_provisional_V1	15220669	A	G	260	115	140	A/G
Pavir.Ba01199	exon	Chr02a_provisional_V1	15221628	G	A	3232	1713	1477	G/A
Pavir.Ba01208	exon	Chr02a_provisional_V1	15283858	G	C	116	51	65	G/C
Pavir.Ba01208	exon	Chr02a_provisional_V1	15284575	A	T	124	65	55	A/T
Pavir.Ba01208	exon	Chr02a_provisional_V1	15286014	T	C	127	72	55	T/C
Pavir.Ba01208	exon	Chr02a_provisional_V1	15286180	A	G	106	62	41	A/G
Pavir.Ba01208	exon	Chr02a_provisional_V1	15286608	A	T	106	62	44	A/T
Pavir.Ba01214	exon	Chr02a_provisional_V1	15359069	A	C	131	95	36	A/C
Pavir.Ba01214	exon	Chr02a_provisional_V1	15359165	G	A	126	72	51	G/A
Pavir.Ba01214	exon	Chr02a_provisional_V1	15359210	A	G	141	93	48	A/G
Pavir.Ba01214	exon	Chr02a_provisional_V1	15362027	A	G	169	101	68	A/G
Pavir.Ba01214	exon	Chr02a_provisional_V1	15362039	A	G	165	97	63	A/G
Pavir.Ba01216	exon	Chr02a_provisional_V1	15379217	A	T	1288	558	716	A/T
Pavir.Ba01216	exon	Chr02a_provisional_V1	15380693	C	A	3536	2230	1272	C/A
Pavir.Ba01216	exon	Chr02a_provisional_V1	15380703	G	A	3401	2151	1177	G/A
Pavir.Ba01216	exon	Chr02a_provisional_V1	15380867	C	T	5045	1868	2960	C/T
Pavir.Ba01216	exon	Chr02a_provisional_V1	15380916	G	A	3713	2600	1049	G/A
Pavir.Ba01228	exon	Chr02a_provisional_V1	15490481	A	G	787	1	750	G/G
Pavir.Ba01228	exon	Chr02a_provisional_V1	15492164	G	T	359	47	311	T/T
Pavir.Ba01228	exon	Chr02a_provisional_V1	15493727	T	G	605	1	583	G/G
Pavir.Ba01234	exon	Chr02a_provisional_V1	15535495	T	C	110	53	54	T/C
Pavir.Ba01234	exon	Chr02a_provisional_V1	15535523	G	A	116	60	52	G/A
Pavir.Ba01234	exon	Chr02a_provisional_V1	15536374	T	A	158	64	89	T/A
Pavir.Ba01234	526 bp downstream	Chr02a_provisional_V1	15537900	T	C	175	0	171	C/C
Pavir.Ba01234	449 bp downstream	Chr02a_provisional_V1	15537977	T	A	162	55	93	T/A
Pavir.Ba01234	375 bp downstream	Chr02a_provisional_V1	15538051	G	T	169	63	102	G/T
Pavir.Ba01234	281 bp downstream	Chr02a_provisional_V1	15538145	T	A	146	56	86	T/A
Pavir.Ba01240	exon	Chr02a_provisional_V1	15575177	A	G	178	0	165	G/G
Pavir.Ba01240	exon	Chr02a_provisional_V1	15576943	C	T	104	77	26	C/T
Pavir.Ba01240	exon	Chr02a_provisional_V1	15576954	C	G	103	0	87	G/G
Pavir.Ba01242	exon	Chr02a_provisional_V1	15585999	A	G	133	76	54	A/G
Pavir.Ba01242	exon	Chr02a_provisional_V1	15586034	G	T	118	69	48	G/T
Pavir.Ba01242	exon	Chr02a_provisional_V1	15588549	T	C	674	348	298	T/C
Pavir.Ba01242	exon	Chr02a_provisional_V1	15588680	T	G	705	0	686	G/G
Pavir.Ba01242	exon	Chr02a_provisional_V1	15589776	G	A	849	458	375	G/A
Pavir.Ba01242	exon	Chr02a_provisional_V1	15589899	C	T	891	431	454	C/T
Pavir.Ba01242	exon	Chr02a_provisional_V1	15590191	A	G	749	408	314	A/G
Pavir.Ba01242	exon	Chr02a_provisional_V1	15590371	C	G	482	286	182	C/G
Pavir.Ba01246	exon	Chr02a_provisional_V1	15657520	G	A	112	62	50	G/A
Pavir.Ba01259	exon	Chr02a_provisional_V1	15781237	G	A	567	396	168	G/A
Pavir.Ba01259	exon	Chr02a_provisional_V1	15782168	T	C	496	331	165	T/C
Pavir.Ba01275	exon	Chr02a_provisional_V1	15945155	G	T	179	91	80	G/T
Pavir.Ba01275	exon	Chr02a_provisional_V1	15946478	T	G	131	1	123	G/G
Pavir.Ba01282	exon	Chr02a_provisional_V1	16028769	C	G	109	0	107	G/G
Pavir.Ba01282	exon	Chr02a_provisional_V1	16028946	G	C	191	0	188	C/C
Pavir.Ba01282	exon	Chr02a_provisional_V1	16028971	G	A	160	5	140	A/A
Pavir.Ba01282	exon	Chr02a_provisional_V1	16029013	A	G	155	0	149	G/G
Pavir.Ba01282	exon	Chr02a_provisional_V1	16029068	C	T	162	0	157	T/T
Pavir.Ba01282	exon	Chr02a_provisional_V1	16029109	C	G	308	0	291	G/G
Pavir.Ba01282	exon	Chr02a_provisional_V1	16029144	T	G	371	0	365	G/G
Pavir.Ba01282	exon	Chr02a_provisional_V1	16029291	C	G	551	0	537	G/G
Pavir.Ba01283	exon	Chr02a_provisional_V1	16036375	G	C	133	64	64	G/C
Pavir.Ba01283	exon	Chr02a_provisional_V1	16036496	C	T	151	81	59	C/T
Pavir.Ba01283	exon	Chr02a_provisional_V1	16036542	C	A	137	0	130	A/A
Pavir.Ba01283	exon	Chr02a_provisional_V1	16036595	A	G	139	66	66	A/G
Pavir.Ba01283	exon	Chr02a_provisional_V1	16036640	C	A	101	50	51	C/A
Pavir.Ba01290	exon	Chr02a_provisional_V1	16100904	C	T	109	44	63	C/T
Pavir.Ba01290	104 bp upstream	Chr02a_provisional_V1	16101079	G	A	133	50	78	G/A
Pavir.Ba01290	255 bp upstream	Chr02a_provisional_V1	16101230	T	A	125	64	61	T/A
Pavir.Ba01313	exon	Chr02a_provisional_V1	16253851	T	C	153	40	106	T/C
Pavir.Ba01313	exon	Chr02a_provisional_V1	16253945	T	C	177	35	135	T/C
Pavir.Ba01329	exon	Chr02a_provisional_V1	16848663	C	T	137	82	53	C/T
Pavir.Ba01334	exon	Chr02a_provisional_V1	17092419	A	G	110	0	104	G/G
Pavir.Ba01334	exon	Chr02a_provisional_V1	17092706	T	G	182	0	171	G/G
Pavir.Ba01334	exon	Chr02a_provisional_V1	17094383	T	C	103	0	103	C/C
Pavir.Ba01338	exon	Chr02a_provisional_V1	17227811	C	G	120	57	62	C/G
Pavir.Ba01338	exon	Chr02a_provisional_V1	17228198	G	A	114	63	50	G/A
Pavir.Ba01342	exon	Chr02a_provisional_V1	17256744	G	T	114	55	54	G/T
Pavir.Ba01365	exon	Chr02a_provisional_V1	17462070	A	T	108	74	33	A/T
Pavir.Ba01365	exon	Chr02a_provisional_V1	17462416	A	C	344	177	157	A/C
Pavir.Ba01365	exon	Chr02a_provisional_V1	17462457	G	T	359	183	163	G/T
Pavir.Ba01365	exon	Chr02a_provisional_V1	17462489	C	T	382	194	183	C/T
Pavir.Ba01365	exon	Chr02a_provisional_V1	17462590	A	G	289	0	288	G/G
Pavir.Ba01364	785 bp downstream	Chr02a_provisional_V1	17463430	A	G	338	0	330	G/G
Pavir.Ba01364	979 bp downstream	Chr02a_provisional_V1	17463624	T	A	146	0	143	A/A
Pavir.Ba01365	819 bp upstream	Chr02a_provisional_V1	17463929	A	C	238	0	232	C/C
Pavir.Ba01374	exon	Chr02a_provisional_V1	17521419	T	C	7981	1	7849	C/C
Pavir.Ba01374	130 bp downstream	Chr02a_provisional_V1	17522124	G	A	7875	3676	4131	G/A
Pavir.Ba01374	157 bp downstream	Chr02a_provisional_V1	17522189	G	A	1710	1036	668	G/A
Pavir.Ba01376	exon	Chr02a_provisional_V1	17535824	C	T	112	0	107	T/T
Pavir.Ba01382	exon	Chr02a_provisional_V1	17591506	G	C	102	27	74	G/C
Pavir.Ba01382	exon	Chr02a_provisional_V1	17592613	T	C	115	0	113	C/C
Pavir.Ba01387	85 bp downstream	Chr02a_provisional_V1	17637639	A	C	238	153	73	A/C
Pavir.Ba01387	exon	Chr02a_provisional_V1	17638000	A	T	266	81	163	A/T
Pavir.Ba01388	exon	Chr02a_provisional_V1	17646349	G	C	157	103	54	G/C
Pavir.Ba01388	exon	Chr02a_provisional_V1	17650986	G	A	138	0	133	A/A
Pavir.Ba01388	exon	Chr02a_provisional_V1	17651215	G	A	129	93	34	G/A
Pavir.Ba01388	exon	Chr02a_provisional_V1	17651421	T	C	174	63	104	T/C
Pavir.Ba01388	exon	Chr02a_provisional_V1	17651462	C	T	149	90	59	C/T
Pavir.Ba01392	exon	Chr02a_provisional_V1	17677682	G	A	112	0	108	A/A
Pavir.Ba01392	exon	Chr02a_provisional_V1	17678015	G	A	108	3	100	A/A
Pavir.Ba01392	exon	Chr02a_provisional_V1	17678207	C	T	141	71	65	C/T
Pavir.Ba01402	exon	Chr02a_provisional_V1	17783703	T	C	161	0	161	C/C
Pavir.Ba01406	exon	Chr02a_provisional_V1	17806509	T	A	120	58	56	T/A
Pavir.Ba01406	exon	Chr02a_provisional_V1	17806589	A	G	104	0	102	G/G
Pavir.Ba01433	exon	Chr02a_provisional_V1	18009860	A	G	172	89	80	A/G
Pavir.Ba01467	exon	Chr02a_provisional_V1	18233166	G	T	102	0	102	T/T
Pavir.Ba01467	exon	Chr02a_provisional_V1	18233226	T	C	117	0	99	C/C
Pavir.Ba01467	exon	Chr02a_provisional_V1	18233565	G	T	113	0	109	T/T
Pavir.Ba01467	exon	Chr02a_provisional_V1	18233670	C	G	163	85	54	C/G
Pavir.Ba01520	exon	Chr02a_provisional_V1	19858658	C	T	138	76	59	C/T
Pavir.Ba01520	exon	Chr02a_provisional_V1	19858676	A	G	146	78	63	A/G
Pavir.Ba01520	exon	Chr02a_provisional_V1	19858739	G	A	120	68	52	G/A
Pavir.Ba01521	exon	Chr02a_provisional_V1	19868269	C	A	126	81	45	C/A
Pavir.Ba01531	exon	Chr02a_provisional_V1	19961593	T	C	161	82	79	T/C
Pavir.Ba01531	exon	Chr02a_provisional_V1	19963881	G	A	148	76	71	G/A
Pavir.Ba01540	exon	Chr02a_provisional_V1	20046296	T	C	141	72	69	T/C
Pavir.Ba01540	exon	Chr02a_provisional_V1	20046715	G	A	196	85	110	G/A
Pavir.Ba01561	exon	Chr02a_provisional_V1	20302509	G	C	220	0	212	C/C
Pavir.Ba01561	exon	Chr02a_provisional_V1	20302735	C	G	207	47	159	C/G
Pavir.Ba01561	exon	Chr02a_provisional_V1	20302747	G	C	198	0	197	C/C
Pavir.Ba01576	exon	Chr02a_provisional_V1	20409565	C	G	123	0	114	G/G
Pavir.Ba01588	236 bp upstream	Chr02a_provisional_V1	20524465	G	C	102	50	51	G/C
Pavir.Ba01588	247 bp upstream	Chr02a_provisional_V1	20524476	G	A	112	57	55	G/A
Pavir.Ba01588	457 bp upstream	Chr02a_provisional_V1	20524686	T	C	111	0	110	C/C
Pavir.Ba01587	1085 bp downstream	Chr02a_provisional_V1	20526202	G	A	153	79	72	G/A
Pavir.Ba01587	547 bp downstream	Chr02a_provisional_V1	20526740	G	T	141	68	69	G/T
Pavir.Ba01609	exon	Chr02a_provisional_V1	20959867	C	G	109	55	51	C/G
Pavir.Ba01609	exon	Chr02a_provisional_V1	20959993	T	A	104	0	102	A/A
Pavir.Ba01615	exon	Chr02a_provisional_V1	20996883	A	G	140	68	72	A/G
Pavir.Ba01615	exon	Chr02a_provisional_V1	20998819	A	T	115	68	46	A/T
Pavir.Ba01617	exon	Chr02a_provisional_V1	21010534	C	T	165	0	162	T/T
Pavir.Ba01645	exon	Chr02a_provisional_V1	21218246	C	T	132	56	69	C/T
Pavir.Ba01645	exon	Chr02a_provisional_V1	21218769	C	T	119	72	44	C/T
Pavir.Ba01660	exon	Chr02a_provisional_V1	21339450	C	T	128	64	61	C/T
Pavir.Ba01661	exon	Chr02a_provisional_V1	21344472	A	G	262	131	118	A/G
Pavir.Ba01670	exon	Chr02a_provisional_V1	21382816	G	A	180	78	96	G/A
Pavir.Ba01670	exon	Chr02a_provisional_V1	21385652	T	G	125	63	59	T/G
Pavir.Ba01671	exon	Chr02a_provisional_V1	21390130	C	T	141	76	63	C/T
Pavir.Ba01729	exon	Chr02a_provisional_V1	21840951	G	T	352	221	125	G/T
Pavir.Ba01729	exon	Chr02a_provisional_V1	21841120	T	A	854	366	459	T/A
Pavir.Ba01729	exon	Chr02a_provisional_V1	21841568	A	G	631	396	214	A/G
Pavir.Ba01729	exon	Chr02a_provisional_V1	21841756	G	A	306	48	250	A/A
Pavir.Ba01729	exon	Chr02a_provisional_V1	21841801	G	A	128	3	124	A/A
Pavir.Ba01732	exon	Chr02a_provisional_V1	21874109	G	T	164	33	126	G/T
Pavir.Ba01732	exon	Chr02a_provisional_V1	21874735	A	G	209	0	204	G/G
Pavir.Ba01732	exon	Chr02a_provisional_V1	21875159	G	A	184	41	141	G/A
Pavir.Ba01746	exon	Chr02a_provisional_V1	22094578	A	C	290	0	284	C/C
Pavir.Ba01746	exon	Chr02a_provisional_V1	22095214	A	C	885	1	849	C/C
Pavir.Ba01746	exon	Chr02a_provisional_V1	22095248	A	G	562	383	148	A/G
Pavir.Ba01746	exon	Chr02a_provisional_V1	22095275	C	A	350	249	93	C/A
Pavir.Ba01746	exon	Chr02a_provisional_V1	22095289	G	A	371	110	247	G/A
Pavir.Ba01819	exon	Chr02a_provisional_V1	23485944	T	G	105	73	32	T/G
Pavir.Ba01824	exon	Chr02a_provisional_V1	23538422	C	G	246	126	117	C/G
Pavir.Ba01834	exon	Chr02a_provisional_V1	23603053	A	G	187	100	82	A/G
Pavir.Ba01834	exon	Chr02a_provisional_V1	23603457	G	A	221	104	111	G/A
Pavir.Ba01834	exon	Chr02a_provisional_V1	23603573	G	A	293	169	124	G/A
Pavir.Ba01834	exon	Chr02a_provisional_V1	23604099	A	C	231	84	147	A/C
Pavir.Ba01834	exon	Chr02a_provisional_V1	23604840	C	T	193	84	105	C/T
Pavir.Ba01834	exon	Chr02a_provisional_V1	23605405	T	C	179	105	72	T/C
Pavir.Ba01834	exon	Chr02a_provisional_V1	23605442	G	A	173	112	56	G/A
Pavir.Ba01834	exon	Chr02a_provisional_V1	23606026	C	T	166	87	79	C/T
Pavir.Ba01834	exon	Chr02a_provisional_V1	23606138	T	C	180	84	89	T/C
Pavir.Ba01834	exon	Chr02a_provisional_V1	23606468	T	C	231	116	107	T/C
Pavir.Ba01834	exon	Chr02a_provisional_V1	23606521	T	C	256	119	121	T/C
Pavir.Ba01834	exon	Chr02a_provisional_V1	23606694	C	T	183	101	82	C/T
Pavir.Ba01834	exon	Chr02a_provisional_V1	23607042	C	G	165	84	78	C/G
Pavir.Ba01834	exon	Chr02a_provisional_V1	23607297	A	C	102	0	92	C/C
Pavir.Ba01855	exon	Chr02a_provisional_V1	23857893	C	A	360	92	234	C/A
Pavir.Ba01855	exon	Chr02a_provisional_V1	23858023	T	C	763	203	539	T/C
Pavir.Ba01855	exon	Chr02a_provisional_V1	23858041	G	C	719	194	480	G/C
Pavir.Ba01855	exon	Chr02a_provisional_V1	23858173	T	C	951	242	683	T/C
Pavir.Ba01855	exon	Chr02a_provisional_V1	23859398	C	T	998	298	676	C/T
Pavir.Ba01855	exon	Chr02a_provisional_V1	23859407	G	C	1026	0	932	C/C
Pavir.Ba01855	exon	Chr02a_provisional_V1	23859527	G	T	752	191	531	G/T
Pavir.Ba01855	exon	Chr02a_provisional_V1	23859533	C	T	757	208	518	C/T
Pavir.Ba01868	exon	Chr02a_provisional_V1	23985238	T	C	494	0	468	C/C
Pavir.Ba01868	exon	Chr02a_provisional_V1	23985367	G	A	374	0	352	A/A
Pavir.Ba01868	exon	Chr02a_provisional_V1	23985739	G	A	330	0	323	A/A
Pavir.Ba01868	exon	Chr02a_provisional_V1	23985863	G	A	480	0	467	A/A
Pavir.Ba01870	exon	Chr02a_provisional_V1	23998342	A	T	357	0	334	T/T
Pavir.Ba01870	exon	Chr02a_provisional_V1	23999530	A	C	144	0	139	C/C
Pavir.Ba01870	exon	Chr02a_provisional_V1	23999553	G	T	133	0	131	T/T
Pavir.Ba01872	exon	Chr02a_provisional_V1	24009868	C	T	203	2	192	T/T
Pavir.Ba01872	exon	Chr02a_provisional_V1	24009887	C	T	189	0	187	T/T
Pavir.Ba01872	exon	Chr02a_provisional_V1	24010835	A	G	599	0	580	G/G
Pavir.Ba01872	exon	Chr02a_provisional_V1	24011033	C	G	326	2	297	G/G
Pavir.Ba01872	exon	Chr02a_provisional_V1	24011111	A	C	329	0	328	C/C
Pavir.Ba01872	exon	Chr02a_provisional_V1	24011320	G	T	318	0	314	T/T
Pavir.Ba01889	exon	Chr02a_provisional_V1	24184210	C	T	120	54	64	C/T
Pavir.Ba01893	exon	Chr02a_provisional_V1	24256317	T	C	127	69	55	T/C
Pavir.Ba01893	exon	Chr02a_provisional_V1	24256762	C	T	146	73	69	C/T
Pavir.Ba01893	exon	Chr02a_provisional_V1	24258774	G	A	120	58	54	G/A
Pavir.Ba01895	exon	Chr02a_provisional_V1	24284833	G	A	3454	1214	2206	G/A
Pavir.Ba01901	exon	Chr02a_provisional_V1	24308899	C	G	255	99	149	C/G
Pavir.Ba01901	exon	Chr02a_provisional_V1	24309101	A	G	212	92	111	A/G
Pavir.Ba01901	exon	Chr02a_provisional_V1	24309418	T	A	129	0	125	A/A
Pavir.Ba01901	exon	Chr02a_provisional_V1	24310967	A	G	243	95	141	A/G
Pavir.Ba01904	exon	Chr02a_provisional_V1	24327089	C	T	115	37	78	C/T
Pavir.Ba01904	exon	Chr02a_provisional_V1	24327568	G	A	147	60	86	G/A
Pavir.Ba01904	exon	Chr02a_provisional_V1	24328941	C	T	193	68	121	C/T
Pavir.Ba01904	exon	Chr02a_provisional_V1	24329015	C	T	156	98	55	C/T
Pavir.Ba01904	exon	Chr02a_provisional_V1	24329294	T	C	245	103	140	T/C
Pavir.Ba01904	exon	Chr02a_provisional_V1	24329315	T	C	265	116	144	T/C
Pavir.Ba01904	exon	Chr02a_provisional_V1	24329767	C	T	308	145	162	C/T
Pavir.Ba01904	exon	Chr02a_provisional_V1	24329805	A	G	286	2	266	G/G
Pavir.Ba01904	exon	Chr02a_provisional_V1	24329872	A	G	168	2	161	G/G
Pavir.Ba01904	exon	Chr02a_provisional_V1	24329958	A	T	140	101	38	A/T
Pavir.Ba01978	exon	Chr02a_provisional_V1	25565316	A	T	156	86	67	A/T
Pavir.Ba01978	exon	Chr02a_provisional_V1	25565343	C	G	202	113	78	C/G
Pavir.Ba01978	exon	Chr02a_provisional_V1	25567353	A	G	251	142	108	A/G
Pavir.Ba01985	exon	Chr02a_provisional_V1	25650572	T	C	126	0	124	C/C
Pavir.Ba02010	exon	Chr02a_provisional_V1	25823899	C	T	563	262	289	C/T
Pavir.Ba02010	exon	Chr02a_provisional_V1	25824334	T	G	463	236	205	T/G
Pavir.Ba02020	exon	Chr02a_provisional_V1	25931297	A	C	374	228	144	A/C
Pavir.Ba02020	exon	Chr02a_provisional_V1	25931347	C	G	359	0	325	G/G
[truncated: 14,525 more rows]

## Sheet: VS16 SNPs
VS16 SNP data
SNPs in or near genes, >= 100x coverage, 5% minor allele frequency
				Alleles		Coverage
Gene	Location	Chromosome	Position	Ref.	Alt.	Total	Ref.	Alt.	Genotype
Pavir.Aa00008	exon	Chr01a_provisional_V1	212978	C	T	435	2	431	T/T
Pavir.Aa00008	exon	Chr01a_provisional_V1	218290	C	T	462	274	183	C/T
Pavir.Aa00008	exon	Chr01a_provisional_V1	218317	T	G	458	0	455	G/G
Pavir.Aa00008	exon	Chr01a_provisional_V1	218703	T	C	328	2	310	C/C
Pavir.Aa00013	exon	Chr01a_provisional_V1	395752	C	A	146	54	92	C/A
Pavir.Aa00013	exon	Chr01a_provisional_V1	396072	G	A	166	0	166	A/A
Pavir.Aa00013	exon	Chr01a_provisional_V1	397034	A	G	147	0	146	G/G
Pavir.Aa00017	exon	Chr01a_provisional_V1	420831	C	T	142	67	74	C/T
Pavir.Aa00017	exon	Chr01a_provisional_V1	421023	G	A	127	0	124	A/A
Pavir.Aa00017	exon	Chr01a_provisional_V1	421101	A	G	108	16	88	G/G
Pavir.Aa00017	exon	Chr01a_provisional_V1	421950	G	A	102	10	91	A/A
Pavir.Aa00017	exon	Chr01a_provisional_V1	430047	T	C	107	0	105	C/C
Pavir.Aa00017	exon	Chr01a_provisional_V1	430117	A	G	163	122	41	A/G
Pavir.Aa00017	exon	Chr01a_provisional_V1	430226	G	A	149	106	43	G/A
Pavir.Aa00035	exon	Chr01a_provisional_V1	577376	A	G	144	1	129	G/G
Pavir.Aa00035	exon	Chr01a_provisional_V1	577390	A	C	156	79	71	A/C
Pavir.Aa00035	exon	Chr01a_provisional_V1	577462	T	C	138	75	61	T/C
Pavir.Aa00035	exon	Chr01a_provisional_V1	577502	A	C	133	72	59	A/C
Pavir.Aa00035	exon	Chr01a_provisional_V1	577643	A	T	118	59	57	A/T
Pavir.Aa00035	exon	Chr01a_provisional_V1	577759	T	C	109	0	102	C/C
Pavir.Aa00045	exon	Chr01a_provisional_V1	637518	G	A	133	96	36	G/A
Pavir.Aa00045	exon	Chr01a_provisional_V1	637578	A	G	165	116	45	A/G
Pavir.Aa00045	exon	Chr01a_provisional_V1	637674	A	G	188	3	184	G/G
Pavir.Aa00045	exon	Chr01a_provisional_V1	638032	A	C	281	3	252	C/C
Pavir.Aa00045	exon	Chr01a_provisional_V1	638562	G	T	219	160	55	G/T
Pavir.Aa00052	455 bp downstream	Chr01a_provisional_V1	675936	T	G	105	68	37	T/G
Pavir.Aa00052	1197 bp downstream	Chr01a_provisional_V1	676678	A	G	138	77	58	A/G
Pavir.Aa00052	1570 bp downstream	Chr01a_provisional_V1	677051	A	G	171	84	83	A/G
Pavir.Aa00052	1720 bp downstream	Chr01a_provisional_V1	677201	A	T	155	87	67	A/T
Pavir.Aa00053	553 bp upstream	Chr01a_provisional_V1	679976	G	A	158	69	87	G/A
Pavir.Aa00053	480 bp upstream	Chr01a_provisional_V1	680049	C	A	111	52	58	C/A
Pavir.Aa00053	247 bp upstream	Chr01a_provisional_V1	680282	G	T	128	6	115	T/T
Pavir.Aa00057	exon	Chr01a_provisional_V1	699842	C	G	217	45	168	C/G
Pavir.Aa00057	exon	Chr01a_provisional_V1	703563	T	G	125	1	124	G/G
Pavir.Aa00057	exon	Chr01a_provisional_V1	703590	A	G	149	82	66	A/G
Pavir.Aa00057	exon	Chr01a_provisional_V1	703979	T	C	198	123	75	T/C
Pavir.Aa00057	exon	Chr01a_provisional_V1	704872	C	T	204	153	51	C/T
Pavir.Aa00057	exon	Chr01a_provisional_V1	705411	G	A	138	0	135	A/A
Pavir.Aa00057	exon	Chr01a_provisional_V1	705505	G	A	175	2	168	A/A
Pavir.Aa00057	exon	Chr01a_provisional_V1	705597	T	C	147	0	140	C/C
Pavir.Aa00057	exon	Chr01a_provisional_V1	705637	A	T	100	63	34	A/T
Pavir.Aa00065	exon	Chr01a_provisional_V1	734181	G	A	125	0	121	A/A
Pavir.Aa00065	exon	Chr01a_provisional_V1	734951	C	T	129	3	121	T/T
Pavir.Aa00084	exon	Chr01a_provisional_V1	860582	G	T	100	0	98	T/T
Pavir.Aa00084	exon	Chr01a_provisional_V1	860624	T	C	107	72	32	T/C
Pavir.Aa00084	exon	Chr01a_provisional_V1	861030	G	A	119	61	58	G/A
Pavir.Aa00085	exon	Chr01a_provisional_V1	863860	T	C	105	59	46	T/C
Pavir.Aa00085	exon	Chr01a_provisional_V1	864501	G	A	103	60	43	G/A
Pavir.Aa00086	exon	Chr01a_provisional_V1	866147	A	G	126	72	52	A/G
Pavir.Aa00087	exon	Chr01a_provisional_V1	871209	A	G	101	0	98	G/G
Pavir.Aa00088	exon	Chr01a_provisional_V1	893796	C	G	476	196	277	C/G
Pavir.Aa00088	exon	Chr01a_provisional_V1	893856	T	G	311	188	114	T/G
Pavir.Aa00088	exon	Chr01a_provisional_V1	893880	T	G	302	200	101	T/G
Pavir.Aa00088	exon	Chr01a_provisional_V1	893958	C	G	364	189	169	C/G
Pavir.Aa00088	exon	Chr01a_provisional_V1	894058	G	A	216	61	145	G/A
Pavir.Aa00088	exon	Chr01a_provisional_V1	894129	G	A	104	1	102	A/A
Pavir.Aa00088	exon	Chr01a_provisional_V1	894244	T	A	330	164	149	T/A
Pavir.Aa00088	exon	Chr01a_provisional_V1	894368	C	T	279	107	167	C/T
Pavir.Aa00090	exon	Chr01a_provisional_V1	902029	A	C	122	68	51	A/C
Pavir.Aa00090	exon	Chr01a_provisional_V1	902956	T	C	124	0	118	C/C
Pavir.Aa00091	exon	Chr01a_provisional_V1	912706	G	A	118	0	113	A/A
Pavir.Aa00106	exon	Chr01a_provisional_V1	1004148	C	T	466	250	198	C/T
Pavir.Aa00110	exon	Chr01a_provisional_V1	1020740	G	A	240	1	234	A/A
Pavir.Aa00109	577 bp downstream	Chr01a_provisional_V1	1021642	C	A	184	0	177	A/A
Pavir.Aa00110	586 bp upstream	Chr01a_provisional_V1	1021949	C	A	370	1	347	A/A
Pavir.Aa00119	exon	Chr01a_provisional_V1	1083148	G	A	115	48	56	G/A
Pavir.Aa00119	exon	Chr01a_provisional_V1	1083212	A	G	132	0	127	G/G
Pavir.Aa00119	exon	Chr01a_provisional_V1	1083223	G	T	146	97	42	G/T
Pavir.Aa00119	exon	Chr01a_provisional_V1	1083274	G	A	174	65	103	G/A
Pavir.Aa00119	exon	Chr01a_provisional_V1	1083291	C	T	171	124	46	C/T
Pavir.Aa00119	exon	Chr01a_provisional_V1	1083330	C	G	172	4	152	G/G
Pavir.Aa00119	exon	Chr01a_provisional_V1	1083365	T	A	118	85	31	T/A
Pavir.Aa00127	exon	Chr01a_provisional_V1	1107702	G	C	137	0	131	C/C
Pavir.Aa00127	exon	Chr01a_provisional_V1	1107783	A	G	102	0	99	G/G
Pavir.Aa00129	exon	Chr01a_provisional_V1	1120339	G	A	119	2	115	A/A
Pavir.Aa00129	exon	Chr01a_provisional_V1	1120448	C	A	155	110	44	C/A
Pavir.Aa00137	exon	Chr01a_provisional_V1	1186885	C	T	105	71	34	C/T
Pavir.Aa00137	exon	Chr01a_provisional_V1	1189329	T	C	123	39	82	T/C
Pavir.Aa00137	exon	Chr01a_provisional_V1	1189771	G	C	119	0	113	C/C
Pavir.Aa00137	exon	Chr01a_provisional_V1	1189864	G	C	112	45	64	G/C
Pavir.Aa00151	exon	Chr01a_provisional_V1	1322109	C	A	444	239	190	C/A
Pavir.Aa00151	exon	Chr01a_provisional_V1	1322235	G	T	433	0	387	T/T
Pavir.Aa00151	exon	Chr01a_provisional_V1	1322385	A	C	433	0	417	C/C
Pavir.Aa00151	exon	Chr01a_provisional_V1	1322567	G	A	172	5	150	A/A
Pavir.Aa00151	exon	Chr01a_provisional_V1	1323504	T	G	126	55	67	T/G
Pavir.Aa00151	exon	Chr01a_provisional_V1	1325991	G	T,A	104	0	101	T,A/T,A
Pavir.Aa00155	20 bp downstream	Chr01a_provisional_V1	1362260	G	A	181	2	176	A/A
Pavir.Aa00167	exon	Chr01a_provisional_V1	1773738	C	G	174	0	169	G/G
Pavir.Aa00167	exon	Chr01a_provisional_V1	1773798	G	C	231	0	220	C/C
Pavir.Aa00167	exon	Chr01a_provisional_V1	1775531	A	G	218	0	211	G/G
Pavir.Aa00167	exon	Chr01a_provisional_V1	1775685	A	G	171	0	151	G/G
Pavir.Aa00167	exon	Chr01a_provisional_V1	1776336	G	A	232	1	229	A/A
Pavir.Aa00167	exon	Chr01a_provisional_V1	1777238	G	A	143	1	140	A/A
Pavir.Aa00167	exon	Chr01a_provisional_V1	1779634	A	C	137	0	133	C/C
Pavir.Aa00167	exon	Chr01a_provisional_V1	1779649	A	G	131	0	126	G/G
Pavir.Aa00173	exon	Chr01a_provisional_V1	1980602	G	A	131	79	49	G/A
Pavir.Aa00173	exon	Chr01a_provisional_V1	1981943	A	G	135	77	58	A/G
Pavir.Aa00173	exon	Chr01a_provisional_V1	1984028	C	T	150	56	93	C/T
Pavir.Aa00173	exon	Chr01a_provisional_V1	1984106	G	A	144	102	40	G/A
Pavir.Aa00173	exon	Chr01a_provisional_V1	1984163	C	T	135	100	35	C/T
Pavir.Aa00173	exon	Chr01a_provisional_V1	1984198	G	T	100	0	98	T/T
Pavir.Aa00178	exon	Chr01a_provisional_V1	2010666	G	A	131	0	126	A/A
Pavir.Aa00178	exon	Chr01a_provisional_V1	2010697	C	G	110	58	51	C/G
Pavir.Aa00178	exon	Chr01a_provisional_V1	2010725	T	C	139	64	74	T/C
Pavir.Aa00178	exon	Chr01a_provisional_V1	2010764	C	T	136	64	72	C/T
Pavir.Aa00178	exon	Chr01a_provisional_V1	2010961	G	A	136	0	128	A/A
Pavir.Aa00178	exon	Chr01a_provisional_V1	2011070	A	G	126	0	114	G/G
Pavir.Aa00178	exon	Chr01a_provisional_V1	2011090	C	T	122	65	54	C/T
Pavir.Aa00184	exon	Chr01a_provisional_V1	2076414	A	G	114	0	110	G/G
Pavir.Aa00185	exon	Chr01a_provisional_V1	2076999	T	C	444	157	263	T/C
Pavir.Aa00185	exon	Chr01a_provisional_V1	2077024	G	A	432	279	146	G/A
Pavir.Aa00185	exon	Chr01a_provisional_V1	2077221	T	A	265	1	263	A/A
Pavir.Aa00185	exon	Chr01a_provisional_V1	2077790	G	T	248	116	131	G/T
Pavir.Aa00185	exon	Chr01a_provisional_V1	2080068	C	T	280	0	275	T/T
Pavir.Aa00190	exon	Chr01a_provisional_V1	2117595	C	A	812	402	399	C/A
Pavir.Aa00190	exon	Chr01a_provisional_V1	2117688	T	G	693	2	655	G/G
Pavir.Aa00190	exon	Chr01a_provisional_V1	2117730	A	G	781	502	263	A/G
Pavir.Aa00190	exon	Chr01a_provisional_V1	2118354	A	C	138	2	127	C/C
Pavir.Aa00190	exon	Chr01a_provisional_V1	2118466	T	A	287	1	275	A/A
Pavir.Aa00190	exon	Chr01a_provisional_V1	2118497	G	C	242	76	156	G/C
Pavir.Aa00190	exon	Chr01a_provisional_V1	2118594	A	G	110	0	99	G/G
Pavir.Aa00207	exon	Chr01a_provisional_V1	2214466	G	A	102	57	44	G/A
Pavir.Aa00207	exon	Chr01a_provisional_V1	2214636	T	C	122	18	103	T/C
Pavir.Aa00207	exon	Chr01a_provisional_V1	2215339	T	C	127	0	127	C/C
Pavir.Aa00207	exon	Chr01a_provisional_V1	2215939	C	T	160	0	159	T/T
Pavir.Aa00207	exon	Chr01a_provisional_V1	2216606	A	G	119	0	114	G/G
Pavir.Aa00207	exon	Chr01a_provisional_V1	2216611	A	C	112	65	45	A/C
Pavir.Aa00215	exon	Chr01a_provisional_V1	2286290	T	A	198	3	145	A/A
Pavir.Aa00215	exon	Chr01a_provisional_V1	2286415	G	A	163	1	153	A/A
Pavir.Aa00215	exon	Chr01a_provisional_V1	2286501	C	T	120	3	115	T/T
Pavir.Aa00215	exon	Chr01a_provisional_V1	2286613	G	A	115	0	110	A/A
Pavir.Aa00215	exon	Chr01a_provisional_V1	2286771	G	A	119	2	115	A/A
Pavir.Aa00220	exon	Chr01a_provisional_V1	2325577	T	C	146	1	144	C/C
Pavir.Aa00220	exon	Chr01a_provisional_V1	2325976	T	C	119	1	110	C/C
Pavir.Aa00220	exon	Chr01a_provisional_V1	2329005	G	A	170	0	169	A/A
Pavir.Aa00223	597 bp downstream	Chr01a_provisional_V1	2339954	A	G	189	0	185	G/G
Pavir.Aa00223	914 bp downstream	Chr01a_provisional_V1	2340271	G	A	207	0	205	A/A
Pavir.Aa00223	1716 bp downstream	Chr01a_provisional_V1	2341073	T	C	188	93	90	T/C
Pavir.Aa00220	1878 bp downstream	Chr01a_provisional_V1	2341871	A	G	196	0	175	G/G
Pavir.Aa00220	1733 bp downstream	Chr01a_provisional_V1	2342016	C	T	251	125	121	C/T
Pavir.Aa00220	1314 bp downstream	Chr01a_provisional_V1	2342435	G	T	369	3	361	T/T
Pavir.Aa00228	exon	Chr01a_provisional_V1	2368835	C	T	136	64	66	C/T
Pavir.Aa00228	exon	Chr01a_provisional_V1	2369075	G	A	432	286	129	G/A
Pavir.Aa00228	exon	Chr01a_provisional_V1	2369324	A	G	282	166	111	A/G
Pavir.Aa00228	exon	Chr01a_provisional_V1	2369413	A	C	186	0	184	C/C
Pavir.Aa00228	exon	Chr01a_provisional_V1	2369420	C	T	209	136	73	C/T
Pavir.Aa00228	exon	Chr01a_provisional_V1	2370072	C	T	264	123	141	C/T
Pavir.Aa00228	exon	Chr01a_provisional_V1	2370213	A	T	307	168	134	A/T
Pavir.Aa00228	exon	Chr01a_provisional_V1	2370343	T	C	330	165	159	T/C
Pavir.Aa00228	exon	Chr01a_provisional_V1	2370677	G	A	297	2	287	A/A
Pavir.Aa00228	exon	Chr01a_provisional_V1	2370751	A	T	292	145	138	A/T
Pavir.Aa00229	exon	Chr01a_provisional_V1	2371112	A	T	355	189	148	A/T
Pavir.Aa00229	exon	Chr01a_provisional_V1	2371178	T	G	307	2	295	G/G
Pavir.Aa00229	exon	Chr01a_provisional_V1	2371293	A	T	279	2	256	T/T
Pavir.Aa00229	exon	Chr01a_provisional_V1	2371338	C	T	248	0	243	T/T
Pavir.Aa00229	exon	Chr01a_provisional_V1	2371436	A	T	144	0	143	T/T
Pavir.Aa00232	exon	Chr01a_provisional_V1	2402628	C	T	180	55	101	C/T
Pavir.Aa00232	exon	Chr01a_provisional_V1	2402641	T	G	143	1	138	G/G
Pavir.Aa00232	exon	Chr01a_provisional_V1	2403353	A	C	129	0	122	C/C
Pavir.Aa00232	exon	Chr01a_provisional_V1	2403618	A	G	136	0	131	G/G
Pavir.Aa00232	exon	Chr01a_provisional_V1	2403860	A	G	113	80	32	A/G
Pavir.Aa00237	exon	Chr01a_provisional_V1	2451840	G	C	103	0	96	C/C
Pavir.Aa00237	exon	Chr01a_provisional_V1	2452658	C	T	106	1	96	T/T
Pavir.Aa00237	exon	Chr01a_provisional_V1	2453145	C	T	115	0	102	T/T
Pavir.Aa00265	exon	Chr01a_provisional_V1	2622867	T	A	115	52	62	T/A
Pavir.Aa00270	exon	Chr01a_provisional_V1	2660818	C	T	205	105	99	C/T
Pavir.Aa00270	exon	Chr01a_provisional_V1	2662188	G	A	292	163	127	G/A
Pavir.Aa00281	exon	Chr01a_provisional_V1	2713258	C	A	108	2	105	A/A
Pavir.Aa00283	exon	Chr01a_provisional_V1	2734382	C	A	239	3	228	A/A
Pavir.Aa00283	exon	Chr01a_provisional_V1	2735461	C	T	176	78	97	C/T
Pavir.Aa00283	exon	Chr01a_provisional_V1	2736412	C	T	236	2	232	T/T
Pavir.Aa00283	exon	Chr01a_provisional_V1	2738114	C	T	214	123	89	C/T
Pavir.Aa00283	intron	Chr01a_provisional_V1	2738151	A	C,T	257	0	231	C,T/C,T
Pavir.Aa00301	exon	Chr01a_provisional_V1	2856539	G	A	178	1	173	A/A
Pavir.Aa00301	exon	Chr01a_provisional_V1	2857184	A	G	185	0	172	G/G
Pavir.Aa00301	exon	Chr01a_provisional_V1	2857211	A	G	225	0	216	G/G
Pavir.Aa00301	exon	Chr01a_provisional_V1	2857329	T	G	319	0	295	G/G
Pavir.Aa00301	exon	Chr01a_provisional_V1	2858012	A	G	218	0	203	G/G
Pavir.Aa00301	exon	Chr01a_provisional_V1	2858058	C	T	215	0	201	T/T
Pavir.Aa00301	exon	Chr01a_provisional_V1	2858231	A	G	214	0	202	G/G
Pavir.Aa00301	exon	Chr01a_provisional_V1	2858315	T	C	231	0	221	C/C
Pavir.Aa00305	exon	Chr01a_provisional_V1	2887700	C	A	122	31	88	C/A
Pavir.Aa00305	exon	Chr01a_provisional_V1	2887787	T	G	102	0	92	G/G
Pavir.Aa00305	exon	Chr01a_provisional_V1	2887897	G	A	139	49	83	G/A
Pavir.Aa00305	exon	Chr01a_provisional_V1	2887931	C	T	126	38	85	C/T
Pavir.Aa00307	exon	Chr01a_provisional_V1	2902990	A	G	101	15	80	A/G
Pavir.Aa00307	exon	Chr01a_provisional_V1	2903168	G	C	132	0	130	C/C
Pavir.Aa00307	exon	Chr01a_provisional_V1	2903192	C	T	144	87	57	C/T
Pavir.Aa00307	exon	Chr01a_provisional_V1	2903440	C	T	115	0	113	T/T
Pavir.Aa00307	exon	Chr01a_provisional_V1	2909334	T	G	101	0	95	G/G
Pavir.Aa00329	exon	Chr01a_provisional_V1	3105570	A	G	110	0	98	G/G
Pavir.Aa00329	exon	Chr01a_provisional_V1	3105590	C	T	293	4	223	T/T
Pavir.Aa00329	exon	Chr01a_provisional_V1	3105755	C	G	920	342	560	C/G
Pavir.Aa00329	exon	Chr01a_provisional_V1	3105855	C	G	461	288	158	C/G
Pavir.Aa00329	exon	Chr01a_provisional_V1	3105920	G	A	572	227	289	G/A
Pavir.Aa00329	exon	Chr01a_provisional_V1	3106106	T	G	694	2	663	G/G
Pavir.Aa00329	exon	Chr01a_provisional_V1	3106127	C	T	695	6	669	T/T
Pavir.Aa00329	exon	Chr01a_provisional_V1	3106219	A	G	322	149	138	A/G
Pavir.Aa00329	exon	Chr01a_provisional_V1	3106240	C	T	237	130	99	C/T
Pavir.Aa00329	exon	Chr01a_provisional_V1	3106275	A	G	139	100	38	A/G
Pavir.Aa00343	exon	Chr01a_provisional_V1	3223873	C	G	134	59	68	C/G
Pavir.Aa00343	exon	Chr01a_provisional_V1	3223915	T	A	127	1	124	A/A
Pavir.Aa00343	exon	Chr01a_provisional_V1	3223930	A	C	133	79	50	A/C
Pavir.Aa00343	exon	Chr01a_provisional_V1	3224047	C	G	164	107	54	C/G
Pavir.Aa00343	exon	Chr01a_provisional_V1	3224081	G	T	145	1	133	T/T
Pavir.Aa00343	exon	Chr01a_provisional_V1	3224173	C	G	136	1	130	G/G
Pavir.Aa00343	exon	Chr01a_provisional_V1	3224241	C	T	115	0	112	T/T
Pavir.Aa00343	exon	Chr01a_provisional_V1	3225363	T	G	177	2	162	G/G
Pavir.Aa00343	exon	Chr01a_provisional_V1	3225813	C	G	124	51	73	C/G
Pavir.Aa00360	exon	Chr01a_provisional_V1	3403264	C	G	756	423	325	C/G
Pavir.Aa00360	exon	Chr01a_provisional_V1	3403293	T	G	1189	19	1156	G/G
Pavir.Aa00360	exon	Chr01a_provisional_V1	3403569	G	C	2447	17	2422	C/C
Pavir.Aa00360	exon	Chr01a_provisional_V1	3405330	A	G	1303	844	385	A/G
Pavir.Aa00360	exon	Chr01a_provisional_V1	3405351	A	C	1125	0	1057	C/C
Pavir.Aa00360	exon	Chr01a_provisional_V1	3405397	A	G	1200	4	1164	G/G
Pavir.Aa00407	exon	Chr01a_provisional_V1	4675255	A	G	275	1	267	G/G
Pavir.Aa00407	exon	Chr01a_provisional_V1	4675282	T	C	382	2	374	C/C
Pavir.Aa00407	exon	Chr01a_provisional_V1	4675412	C	G	991	444	534	C/G
Pavir.Aa00407	exon	Chr01a_provisional_V1	4675437	G	C,T	1119	2	1019	C,T/C,T
Pavir.Aa00407	exon	Chr01a_provisional_V1	4675790	G	A	1664	995	643	G/A
Pavir.Aa00407	exon	Chr01a_provisional_V1	4676124	G	A	867	608	243	G/A
Pavir.Aa00407	exon	Chr01a_provisional_V1	4676268	G	A	1724	997	703	G/A
Pavir.Aa00407	exon	Chr01a_provisional_V1	4676508	T	C	483	4	463	C/C
Pavir.Aa00407	exon	Chr01a_provisional_V1	4676529	C	A	543	376	159	C/A
Pavir.Aa00407	exon	Chr01a_provisional_V1	4677014	T	C	532	4	523	C/C
Pavir.Aa00407	exon	Chr01a_provisional_V1	4677044	A	G	540	6	516	G/G
Pavir.Aa00407	exon	Chr01a_provisional_V1	4677134	C	A	1149	543	578	C/A
Pavir.Aa00407	exon	Chr01a_provisional_V1	4677381	C	T	212	121	83	C/T
Pavir.Aa00407	exon	Chr01a_provisional_V1	4677415	C	T	236	151	81	C/T
Pavir.Aa00420	exon	Chr01a_provisional_V1	5025237	G	A	608	334	273	G/A
Pavir.Aa00420	exon	Chr01a_provisional_V1	5026913	A	G	525	2	519	G/G
Pavir.Aa00420	exon	Chr01a_provisional_V1	5026991	T	C	586	1	564	C/C
Pavir.Aa00420	exon	Chr01a_provisional_V1	5027134	C	G	579	354	214	C/G
Pavir.Aa00420	exon	Chr01a_provisional_V1	5027177	A	G	558	343	204	A/G
Pavir.Aa00420	exon	Chr01a_provisional_V1	5027211	C	T	423	0	408	T/T
Pavir.Aa00420	exon	Chr01a_provisional_V1	5027344	C	G	106	51	52	C/G
Pavir.Aa00451	exon	Chr01a_provisional_V1	5235064	C	T	148	64	80	C/T
Pavir.Aa00454	exon	Chr01a_provisional_V1	5251099	G	C	102	0	98	C/C
Pavir.Aa00454	exon	Chr01a_provisional_V1	5251387	A	T	119	58	56	A/T
Pavir.Aa00454	exon	Chr01a_provisional_V1	5252025	A	G	104	1	98	G/G
Pavir.Aa00462	exon	Chr01a_provisional_V1	5304412	C	A	171	0	168	A/A
Pavir.Aa00462	exon	Chr01a_provisional_V1	5304639	A	G	280	0	232	G/G
Pavir.Aa00462	exon	Chr01a_provisional_V1	5304686	A	G	258	1	245	G/G
Pavir.Aa00462	exon	Chr01a_provisional_V1	5304851	C	T	167	89	76	C/T
Pavir.Aa00462	exon	Chr01a_provisional_V1	5304906	T	G	163	5	152	G/G
Pavir.Aa00462	exon	Chr01a_provisional_V1	5304923	A	G	144	1	139	G/G
Pavir.Aa00462	exon	Chr01a_provisional_V1	5305625	G	A	242	110	124	G/A
Pavir.Aa00462	exon	Chr01a_provisional_V1	5305953	C	G	176	94	79	C/G
Pavir.Aa00462	exon	Chr01a_provisional_V1	5306088	C	G	201	1	176	G/G
Pavir.Aa00462	exon	Chr01a_provisional_V1	5306160	C	T	159	75	82	C/T
Pavir.Aa00481	exon	Chr01a_provisional_V1	5458179	G	A	105	0	104	A/A
Pavir.Aa00487	exon	Chr01a_provisional_V1	5503582	C	G	801	0	781	G/G
Pavir.Aa00487	exon	Chr01a_provisional_V1	5503732	G	A	1225	573	607	G/A
Pavir.Aa00487	18 bp downstream	Chr01a_provisional_V1	5503949	C	T	569	210	329	C/T
Pavir.Aa00488	457 bp upstream	Chr01a_provisional_V1	5504562	G	A	125	1	124	A/A
Pavir.Aa00490	exon	Chr01a_provisional_V1	5528078	T	G	129	2	117	G/G
Pavir.Aa00490	exon	Chr01a_provisional_V1	5528974	C	G	229	139	90	C/G
Pavir.Aa00501	exon	Chr01a_provisional_V1	5583560	C	A	1157	749	391	C/A
Pavir.Aa00501	exon	Chr01a_provisional_V1	5583645	G	A	596	106	450	A/A
Pavir.Aa00501	exon	Chr01a_provisional_V1	5583672	G	A	411	5	370	A/A
Pavir.Aa00501	exon	Chr01a_provisional_V1	5583695	G	A	419	241	168	G/A
Pavir.Aa00501	exon	Chr01a_provisional_V1	5583727	C	T	344	234	106	C/T
Pavir.Aa00501	exon	Chr01a_provisional_V1	5583745	C	T	391	256	132	C/T
Pavir.Aa00501	exon	Chr01a_provisional_V1	5583788	T	G	393	4	375	G/G
Pavir.Aa00501	exon	Chr01a_provisional_V1	5583858	G	A	438	314	113	G/A
Pavir.Aa00501	exon	Chr01a_provisional_V1	5583865	A	C	436	275	123	A/C
Pavir.Aa00501	exon	Chr01a_provisional_V1	5583919	T	C	665	4	629	C/C
Pavir.Aa00501	exon	Chr01a_provisional_V1	5584163	T	C	591	3	571	C/C
Pavir.Aa00501	exon	Chr01a_provisional_V1	5584215	G	A	404	196	199	G/A
Pavir.Aa00501	exon	Chr01a_provisional_V1	5584299	A	G	420	5	393	G/G
Pavir.Aa00501	exon	Chr01a_provisional_V1	5584334	T	C	561	0	540	C/C
Pavir.Aa00509	exon	Chr01a_provisional_V1	5658713	C	T	348	199	143	C/T
Pavir.Aa00509	exon	Chr01a_provisional_V1	5658725	C	T	344	156	175	C/T
Pavir.Aa00509	exon	Chr01a_provisional_V1	5658768	T	G	371	0	364	G/G
Pavir.Aa00509	exon	Chr01a_provisional_V1	5658789	G	T	362	213	143	G/T
Pavir.Aa00509	exon	Chr01a_provisional_V1	5658807	G	T	387	173	210	G/T
Pavir.Aa00509	exon	Chr01a_provisional_V1	5658964	A	G	316	214	97	A/G
Pavir.Aa00509	exon	Chr01a_provisional_V1	5659865	A	T	327	2	319	T/T
Pavir.Aa00509	exon	Chr01a_provisional_V1	5660019	G	T	213	102	102	G/T
Pavir.Aa00509	exon	Chr01a_provisional_V1	5660024	A	C	186	88	91	A/C
Pavir.Aa00514	exon	Chr01a_provisional_V1	5694057	T	G	114	0	109	G/G
Pavir.Aa00526	exon	Chr01a_provisional_V1	5755140	G	A	138	94	40	G/A
Pavir.Aa00526	exon	Chr01a_provisional_V1	5755217	A	C	127	47	74	A/C
Pavir.Aa00526	exon	Chr01a_provisional_V1	5755359	T	C	163	59	100	T/C
Pavir.Aa00526	exon	Chr01a_provisional_V1	5755390	G	T	203	62	136	G/T
Pavir.Aa00526	exon	Chr01a_provisional_V1	5755546	G	A	245	107	132	G/A
Pavir.Aa00526	exon	Chr01a_provisional_V1	5755724	C	T	150	94	53	C/T
Pavir.Aa00530	exon	Chr01a_provisional_V1	5783112	C	T	104	28	76	C/T
Pavir.Aa00530	exon	Chr01a_provisional_V1	5783124	A	T	119	87	31	A/T
Pavir.Aa00540	exon	Chr01a_provisional_V1	5837942	C	A	122	0	118	A/A
Pavir.Aa00540	exon	Chr01a_provisional_V1	5838650	A	G	110	0	105	G/G
Pavir.Aa00540	exon	Chr01a_provisional_V1	5838660	C	T	113	0	106	T/T
Pavir.Aa00552	exon	Chr01a_provisional_V1	6221332	C	T	366	235	120	C/T
Pavir.Aa00552	exon	Chr01a_provisional_V1	6221366	C	T	373	254	117	C/T
Pavir.Aa00552	exon	Chr01a_provisional_V1	6221817	T	G	348	128	218	T/G
Pavir.Aa00552	exon	Chr01a_provisional_V1	6221922	T	A	303	1	285	A/A
Pavir.Aa00552	exon	Chr01a_provisional_V1	6222000	A	T	239	1	222	T/T
Pavir.Aa00552	exon	Chr01a_provisional_V1	6222132	A	G	268	93	163	A/G
Pavir.Aa00552	exon	Chr01a_provisional_V1	6222399	G	A	297	61	235	A/A
Pavir.Aa00552	exon	Chr01a_provisional_V1	6222832	T	G	181	3	178	G/G
Pavir.Aa00552	exon	Chr01a_provisional_V1	6223417	C	T	249	0	248	T/T
Pavir.Aa00552	exon	Chr01a_provisional_V1	6224883	C	A	213	1	203	A/A
Pavir.Aa00556	exon	Chr01a_provisional_V1	6235566	C	A	105	0	103	A/A
Pavir.Aa00556	exon	Chr01a_provisional_V1	6236434	A	G	123	1	116	G/G
Pavir.Aa00557	exon	Chr01a_provisional_V1	6260961	T	G	100	3	95	G/G
Pavir.Aa00558	exon	Chr01a_provisional_V1	6266819	A	G	121	36	82	A/G
Pavir.Aa00568	exon	Chr01a_provisional_V1	6607118	C	T	166	0	165	T/T
Pavir.Aa00569	exon	Chr01a_provisional_V1	6618761	G	A	194	85	103	G/A
Pavir.Aa00569	exon	Chr01a_provisional_V1	6618895	C	A	239	141	96	C/A
Pavir.Aa00569	exon	Chr01a_provisional_V1	6618932	A	G	258	110	145	A/G
Pavir.Aa00569	exon	Chr01a_provisional_V1	6618950	A	C	237	137	98	A/C
Pavir.Aa00569	exon	Chr01a_provisional_V1	6618989	C	T	218	116	99	C/T
Pavir.Aa00590	exon	Chr01a_provisional_V1	7056110	C	T	172	106	66	C/T
Pavir.Aa00590	exon	Chr01a_provisional_V1	7057183	C	T	114	77	35	C/T
Pavir.Aa00590	exon	Chr01a_provisional_V1	7057321	G	A	114	0	113	A/A
Pavir.Aa00598	exon	Chr01a_provisional_V1	7111906	T	A	291	2	278	A/A
Pavir.Aa00600	exon	Chr01a_provisional_V1	7139523	T	G	152	1	147	G/G
Pavir.Aa00600	exon	Chr01a_provisional_V1	7139669	G	A	265	131	120	G/A
Pavir.Aa00600	exon	Chr01a_provisional_V1	7141380	C	A	353	176	171	C/A
Pavir.Aa00638	exon	Chr01a_provisional_V1	7410307	G	A	229	114	114	G/A
Pavir.Aa00638	exon	Chr01a_provisional_V1	7410391	G	A	174	3	165	A/A
Pavir.Aa00649	exon	Chr01a_provisional_V1	7488696	G	A	150	0	147	A/A
Pavir.Aa00649	exon	Chr01a_provisional_V1	7489870	C	T	156	0	154	T/T
Pavir.Aa00649	exon	Chr01a_provisional_V1	7489960	T	G	114	3	102	G/G
Pavir.Aa00649	exon	Chr01a_provisional_V1	7494111	G	A	114	0	112	A/A
Pavir.Aa00649	exon	Chr01a_provisional_V1	7498513	T	C	112	0	109	C/C
Pavir.Aa00660	exon	Chr01a_provisional_V1	7559636	T	G	204	105	96	T/G
Pavir.Aa00660	exon	Chr01a_provisional_V1	7560491	T	C	239	0	229	C/C
Pavir.Aa00660	exon	Chr01a_provisional_V1	7560658	T	C	221	1	215	C/C
Pavir.Aa00660	exon	Chr01a_provisional_V1	7560700	C	T	249	155	94	C/T
Pavir.Aa00660	exon	Chr01a_provisional_V1	7561038	G	T	203	102	99	G/T
Pavir.Aa00685	exon	Chr01a_provisional_V1	7759904	C	T	101	66	34	C/T
Pavir.Aa00685	exon	Chr01a_provisional_V1	7759964	C	T	120	0	117	T/T
Pavir.Aa00685	exon	Chr01a_provisional_V1	7761554	G	A	105	0	105	A/A
Pavir.Aa00685	exon	Chr01a_provisional_V1	7762799	T	G	117	1	114	G/G
Pavir.Aa00686	exon	Chr01a_provisional_V1	7766096	G	T	114	71	43	G/T
Pavir.Aa00689	exon	Chr01a_provisional_V1	7792864	T	C	108	0	105	C/C
Pavir.Aa00689	exon	Chr01a_provisional_V1	7794087	G	A	130	82	47	G/A
Pavir.Aa00689	exon	Chr01a_provisional_V1	7794159	C	T	107	49	57	C/T
Pavir.Aa00689	exon	Chr01a_provisional_V1	7794294	T	C	105	59	46	T/C
Pavir.Aa00699	exon	Chr01a_provisional_V1	7878341	G	A	233	130	97	G/A
Pavir.Aa00699	exon	Chr01a_provisional_V1	7878433	A	G	180	105	68	A/G
Pavir.Aa00699	exon	Chr01a_provisional_V1	7878508	C	G	146	90	55	C/G
Pavir.Aa00699	exon	Chr01a_provisional_V1	7878597	A	C	124	59	58	A/C
Pavir.Aa00704	87 bp downstream	Chr01a_provisional_V1	7911827	C	T	543	327	208	C/T
Pavir.Aa00704	12 bp downstream	Chr01a_provisional_V1	7911902	C	T	474	0	257	T/T
Pavir.Aa00704	exon	Chr01a_provisional_V1	7912155	A	G	517	277	232	A/G
Pavir.Aa00704	exon	Chr01a_provisional_V1	7912173	A	G	509	0	495	G/G
Pavir.Aa00704	exon	Chr01a_provisional_V1	7912387	A	G	192	1	190	G/G
Pavir.Aa00704	exon	Chr01a_provisional_V1	7913296	C	T	523	249	262	C/T
Pavir.Aa00704	exon	Chr01a_provisional_V1	7913333	C	T	485	240	234	C/T
Pavir.Aa00704	exon	Chr01a_provisional_V1	7913479	T	C	248	160	86	T/C
Pavir.Aa00729	exon	Chr01a_provisional_V1	8191423	A	G	109	0	109	G/G
Pavir.Aa00729	exon	Chr01a_provisional_V1	8191469	C	A	101	40	59	C/A
Pavir.Aa00729	exon	Chr01a_provisional_V1	8191505	C	T	106	66	38	C/T
Pavir.Aa00730	exon	Chr01a_provisional_V1	8193946	G	T	489	0	461	T/T
Pavir.Aa00730	exon	Chr01a_provisional_V1	8194011	C	T	405	74	315	C/T
Pavir.Aa00730	exon	Chr01a_provisional_V1	8194104	C	T	394	195	187	C/T
Pavir.Aa00730	exon	Chr01a_provisional_V1	8194209	T	A	228	56	167	T/A
Pavir.Aa00730	exon	Chr01a_provisional_V1	8194271	C	T	175	0	171	T/T
Pavir.Aa00740	exon	Chr01a_provisional_V1	8283832	C	T	214	133	72	C/T
Pavir.Aa00740	exon	Chr01a_provisional_V1	8284026	G	A	281	166	108	G/A
Pavir.Aa00740	exon	Chr01a_provisional_V1	8284035	A	G	277	1	255	G/G
Pavir.Aa00740	exon	Chr01a_provisional_V1	8284133	G	C	270	172	95	G/C
Pavir.Aa00740	exon	Chr01a_provisional_V1	8284181	G	C	216	124	90	G/C
Pavir.Aa00740	exon	Chr01a_provisional_V1	8284475	A	G	266	0	248	G/G
Pavir.Aa00740	exon	Chr01a_provisional_V1	8284529	T	C	248	1	234	C/C
Pavir.Aa00740	exon	Chr01a_provisional_V1	8284590	A	T	248	0	241	T/T
Pavir.Aa00740	exon	Chr01a_provisional_V1	8284629	C	T	313	153	152	C/T
Pavir.Aa00757	exon	Chr01a_provisional_V1	8500494	C	T	151	71	75	C/T
Pavir.Aa00757	exon	Chr01a_provisional_V1	8500783	C	A	256	165	86	C/A
Pavir.Aa00757	exon	Chr01a_provisional_V1	8500803	G	A	207	130	71	G/A
Pavir.Aa00757	117 bp downstream	Chr01a_provisional_V1	8501062	A	G	135	58	75	A/G
Pavir.Aa00757	267 bp downstream	Chr01a_provisional_V1	8501212	C	T	199	80	113	C/T
Pavir.Aa00757	308 bp downstream	Chr01a_provisional_V1	8501253	C	T	189	0	171	T/T
Pavir.Aa00757	334 bp downstream	Chr01a_provisional_V1	8501279	G	A	211	122	76	G/A
Pavir.Aa00757	413 bp downstream	Chr01a_provisional_V1	8501358	T	C	131	0	108	C/C
Pavir.Aa00758	exon	Chr01a_provisional_V1	8503384	A	T	116	62	50	A/T
Pavir.Aa00758	exon	Chr01a_provisional_V1	8504826	G	A	111	29	56	G/A
Pavir.Aa00758	exon	Chr01a_provisional_V1	8504828	T	C	107	28	73	T/C
Pavir.Aa00758	exon	Chr01a_provisional_V1	8505635	G	C	138	91	45	G/C
Pavir.Aa00758	exon	Chr01a_provisional_V1	8505899	G	A	110	52	57	G/A
Pavir.Aa00760	exon	Chr01a_provisional_V1	8526541	C	T	164	99	65	C/T
Pavir.Aa00760	exon	Chr01a_provisional_V1	8526570	A	C	185	17	160	C/C
Pavir.Aa00760	exon	Chr01a_provisional_V1	8527304	G	T	103	58	45	G/T
Pavir.Aa00760	exon	Chr01a_provisional_V1	8527325	A	T	130	61	68	A/T
Pavir.Aa00760	exon	Chr01a_provisional_V1	8527717	A	G	176	84	91	A/G
Pavir.Aa00765	exon	Chr01a_provisional_V1	8604648	C	G	183	1	171	G/G
Pavir.Aa00765	exon	Chr01a_provisional_V1	8604950	T	C	202	69	126	T/C
Pavir.Aa00765	exon	Chr01a_provisional_V1	8605030	G	A	130	91	38	G/A
Pavir.Aa00765	exon	Chr01a_provisional_V1	8605060	G	A	106	76	27	G/A
Pavir.Aa00773	exon	Chr01a_provisional_V1	8807960	T	A	131	60	70	T/A
Pavir.Aa00773	exon	Chr01a_provisional_V1	8808841	C	T	134	70	64	C/T
Pavir.Aa00773	exon	Chr01a_provisional_V1	8810606	C	T	119	0	116	T/T
Pavir.Aa00773	exon	Chr01a_provisional_V1	8810698	A	G	137	66	70	A/G
Pavir.Aa00773	exon	Chr01a_provisional_V1	8811070	C	T	148	100	47	C/T
Pavir.Aa00773	exon	Chr01a_provisional_V1	8811074	G	C	161	105	47	G/C
Pavir.Aa00773	exon	Chr01a_provisional_V1	8812589	T	C	185	85	97	T/C
Pavir.Aa00773	exon	Chr01a_provisional_V1	8812676	G	A	134	1	125	A/A
Pavir.Aa00773	exon	Chr01a_provisional_V1	8812733	A	G	188	102	84	A/G
Pavir.Aa00773	exon	Chr01a_provisional_V1	8813015	C	T	198	123	75	C/T
Pavir.Aa00773	exon	Chr01a_provisional_V1	8814135	G	A	203	98	100	G/A
Pavir.Aa00773	exon	Chr01a_provisional_V1	8814427	G	C	125	62	58	G/C
Pavir.Aa00784	exon	Chr01a_provisional_V1	8909608	A	G	197	4	189	G/G
Pavir.Aa00784	exon	Chr01a_provisional_V1	8909722	A	G	206	0	195	G/G
Pavir.Aa00784	exon	Chr01a_provisional_V1	8909974	A	C	132	1	129	C/C
Pavir.Aa00784	exon	Chr01a_provisional_V1	8910386	G	A	169	115	50	G/A
Pavir.Aa00784	exon	Chr01a_provisional_V1	8910729	A	G	108	1	103	G/G
Pavir.Aa00790	exon	Chr01a_provisional_V1	9001560	T	C	109	2	104	C/C
Pavir.Aa00791	exon	Chr01a_provisional_V1	9005718	T	C	156	55	95	T/C
Pavir.Aa00791	exon	Chr01a_provisional_V1	9005823	C	G	196	0	189	G/G
Pavir.Aa00791	exon	Chr01a_provisional_V1	9006075	G	A	172	116	56	G/A
Pavir.Aa00791	exon	Chr01a_provisional_V1	9006630	G	A	146	0	146	A/A
Pavir.Aa00791	exon	Chr01a_provisional_V1	9009171	G	A	185	115	67	G/A
Pavir.Aa00791	exon	Chr01a_provisional_V1	9009230	C	T	173	77	95	C/T
Pavir.Aa00796	exon	Chr01a_provisional_V1	9046450	A	T	120	73	47	A/T
Pavir.Aa00798	exon	Chr01a_provisional_V1	9067663	A	G	106	69	37	A/G
Pavir.Aa00798	exon	Chr01a_provisional_V1	9067713	T	A	103	7	95	A/A
Pavir.Aa00798	exon	Chr01a_provisional_V1	9069083	T	C	127	6	111	C/C
Pavir.Aa00798	exon	Chr01a_provisional_V1	9069145	A	G	157	7	140	G/G
Pavir.Aa00798	exon	Chr01a_provisional_V1	9069213	A	G	202	2	189	G/G
Pavir.Aa00798	exon	Chr01a_provisional_V1	9069386	T	C	180	3	170	C/C
Pavir.Aa00804	exon	Chr01a_provisional_V1	9165866	T	C	318	144	172	T/C
Pavir.Aa00804	exon	Chr01a_provisional_V1	9166947	C	A	212	156	56	C/A
Pavir.Aa00831	exon	Chr01a_provisional_V1	10018149	T	C	106	2	100	C/C
Pavir.Aa00831	exon	Chr01a_provisional_V1	10018551	A	G	154	2	132	G/G
Pavir.Aa00831	exon	Chr01a_provisional_V1	10018571	C	T	139	1	137	T/T
Pavir.Aa00831	exon	Chr01a_provisional_V1	10018666	T	G	115	2	106	G/G
Pavir.Aa00880	exon	Chr01a_provisional_V1	10386305	G	A	137	59	71	G/A
Pavir.Aa00880	exon	Chr01a_provisional_V1	10386314	G	A	128	75	52	G/A
Pavir.Aa00880	exon	Chr01a_provisional_V1	10386395	G	C	135	60	70	G/C
Pavir.Aa00887	16 bp downstream	Chr01a_provisional_V1	10430062	A	G	183	2	177	G/G
Pavir.Aa00887	exon	Chr01a_provisional_V1	10430113	G	A	140	1	131	A/A
Pavir.Aa00891	exon	Chr01a_provisional_V1	10479409	T	C	126	3	113	C/C
Pavir.Aa00891	exon	Chr01a_provisional_V1	10479547	G	A	105	73	32	G/A
Pavir.Aa00891	exon	Chr01a_provisional_V1	10479613	G	A	100	69	30	G/A
Pavir.Aa00926	exon	Chr01a_provisional_V1	10910584	C	A	141	95	45	C/A
Pavir.Aa00926	exon	Chr01a_provisional_V1	10910607	C	G	147	97	44	C/G
Pavir.Aa00926	exon	Chr01a_provisional_V1	10910657	C	G	133	56	68	C/G
Pavir.Aa00926	exon	Chr01a_provisional_V1	10910893	G	A	116	78	35	G/A
Pavir.Aa00926	exon	Chr01a_provisional_V1	10910915	C	T	129	84	45	C/T
Pavir.Aa00926	exon	Chr01a_provisional_V1	10910934	G	C	112	2	102	C/C
Pavir.Aa00926	exon	Chr01a_provisional_V1	10911016	T	G	209	91	114	T/G
Pavir.Aa00926	8 bp upstream	Chr01a_provisional_V1	10911088	C	G	248	0	234	G/G
Pavir.Aa00926	111 bp upstream	Chr01a_provisional_V1	10911191	T	C	151	0	147	C/C
Pavir.Aa00926	117 bp upstream	Chr01a_provisional_V1	10911197	C	A	146	0	145	A/A
Pavir.Aa00931	exon	Chr01a_provisional_V1	10950905	C	G	170	97	67	C/G
Pavir.Aa00931	24 bp downstream	Chr01a_provisional_V1	10950950	G	T	143	50	90	G/T
Pavir.Aa00931	52 bp downstream	Chr01a_provisional_V1	10950978	G	A	108	75	32	G/A
Pavir.Aa00935	exon	Chr01a_provisional_V1	10972029	C	T	162	89	71	C/T
Pavir.Aa00935	exon	Chr01a_provisional_V1	10973230	G	A	180	106	74	G/A
Pavir.Aa00935	exon	Chr01a_provisional_V1	10973772	C	G	107	55	52	C/G
Pavir.Aa00947	exon	Chr01a_provisional_V1	11087681	C	T	314	2	301	T/T
Pavir.Aa00947	exon	Chr01a_provisional_V1	11087799	G	T	596	399	182	G/T
Pavir.Aa00947	exon	Chr01a_provisional_V1	11087831	T	C	473	1	463	C/C
Pavir.Aa00947	exon	Chr01a_provisional_V1	11087949	T	G	155	0	132	G/G
Pavir.Aa00947	exon	Chr01a_provisional_V1	11088029	T	A	196	140	54	T/A
Pavir.Aa00947	exon	Chr01a_provisional_V1	11088189	C	G	315	2	296	G/G
Pavir.Aa00947	exon	Chr01a_provisional_V1	11088203	G	A	327	0	305	A/A
Pavir.Aa00947	exon	Chr01a_provisional_V1	11088249	C	G	421	4	404	G/G
Pavir.Aa00947	53 bp downstream	Chr01a_provisional_V1	11088336	T	A	487	5	329	A/A
Pavir.Aa00983	exon	Chr01a_provisional_V1	11345021	A	C	118	0	115	C/C
Pavir.Aa00983	exon	Chr01a_provisional_V1	11346506	G	A	105	0	103	A/A
Pavir.Aa00985	exon	Chr01a_provisional_V1	11370324	A	G	129	1	119	G/G
Pavir.Aa01013	exon	Chr01a_provisional_V1	11898808	G	C	110	0	98	C/C
Pavir.Aa01014	exon	Chr01a_provisional_V1	11905562	A	G	101	0	97	G/G
Pavir.Aa01014	exon	Chr01a_provisional_V1	11906353	G	T	130	19	107	T/T
Pavir.Aa01018	exon	Chr01a_provisional_V1	11923779	G	C	277	0	252	C/C
Pavir.Aa01018	exon	Chr01a_provisional_V1	11923842	C	T	290	3	279	T/T
Pavir.Aa01018	exon	Chr01a_provisional_V1	11924049	G	C	344	0	334	C/C
Pavir.Aa01018	exon	Chr01a_provisional_V1	11925146	A	G	313	4	297	G/G
Pavir.Aa01018	exon	Chr01a_provisional_V1	11925610	T	C	149	3	143	C/C
Pavir.Aa01018	exon	Chr01a_provisional_V1	11925642	A	G	165	2	157	G/G
Pavir.Aa01023	exon	Chr01a_provisional_V1	12116947	C	A	163	1	162	A/A
Pavir.Aa01023	exon	Chr01a_provisional_V1	12118376	T	A	240	0	239	A/A
Pavir.Aa01023	exon	Chr01a_provisional_V1	12118675	A	G	217	1	214	G/G
Pavir.Aa01023	39 bp downstream	Chr01a_provisional_V1	12119021	C	A	202	0	195	A/A
Pavir.Aa01024	exon	Chr01a_provisional_V1	12245764	G	A	563	308	240	G/A
Pavir.Aa01024	exon	Chr01a_provisional_V1	12245843	G	T	861	469	367	G/T
Pavir.Aa01024	exon	Chr01a_provisional_V1	12246043	G	A	847	14	596	A/A
Pavir.Aa01024	exon	Chr01a_provisional_V1	12246266	A	C	882	1	840	C/C
Pavir.Aa01024	exon	Chr01a_provisional_V1	12247489	C	T	769	2	737	T/T
Pavir.Aa01024	exon	Chr01a_provisional_V1	12247753	C	T	762	6	745	T/T
Pavir.Aa01024	exon	Chr01a_provisional_V1	12248256	C	T	965	4	942	T/T
Pavir.Aa01024	exon	Chr01a_provisional_V1	12248369	T	A	849	1	817	A/A
Pavir.Aa01024	exon	Chr01a_provisional_V1	12248385	C	T	869	444	410	C/T
Pavir.Aa01024	exon	Chr01a_provisional_V1	12248460	T	C	794	1	781	C/C
Pavir.Aa01024	exon	Chr01a_provisional_V1	12248605	G	A	110	61	48	G/A
Pavir.Aa01035	exon	Chr01a_provisional_V1	12492918	G	C	104	1	103	C/C
Pavir.Aa01035	exon	Chr01a_provisional_V1	12492949	C	T	108	76	31	C/T
Pavir.Aa01035	exon	Chr01a_provisional_V1	12493263	C	T	151	31	120	C/T
Pavir.Aa01035	exon	Chr01a_provisional_V1	12493770	C	T	179	50	128	C/T
Pavir.Aa01044	exon	Chr01a_provisional_V1	12553224	A	G	203	1	191	G/G
Pavir.Aa01044	exon	Chr01a_provisional_V1	12553651	G	A	173	79	88	G/A
Pavir.Aa01044	exon	Chr01a_provisional_V1	12553685	G	A	140	7	132	A/A
Pavir.Aa01044	exon	Chr01a_provisional_V1	12554139	T	C	109	10	92	C/C
Pavir.Aa01044	exon	Chr01a_provisional_V1	12554166	C	G	118	58	59	C/G
Pavir.Aa01044	exon	Chr01a_provisional_V1	12554338	A	G	232	12	203	G/G
Pavir.Aa01044	exon	Chr01a_provisional_V1	12554386	G	C	233	10	217	C/C
Pavir.Aa01044	exon	Chr01a_provisional_V1	12554479	C	G	254	5	244	G/G
Pavir.Aa01044	exon	Chr01a_provisional_V1	12554617	C	G	246	13	217	G/G
Pavir.Aa01116	exon	Chr01a_provisional_V1	14407559	C	T	127	46	79	C/T
Pavir.Aa01141	exon	Chr01a_provisional_V1	15104673	A	T	169	91	78	A/T
Pavir.Aa01141	exon	Chr01a_provisional_V1	15105188	A	G	104	0	104	G/G
Pavir.Aa01141	exon	Chr01a_provisional_V1	15107058	C	T	113	76	37	C/T
Pavir.Aa01141	exon	Chr01a_provisional_V1	15107094	A	G	163	54	109	A/G
Pavir.Aa01152	28 bp downstream	Chr01a_provisional_V1	15456017	T	C	162	65	89	T/C
Pavir.Aa01152	exon	Chr01a_provisional_V1	15457273	T	G	107	1	105	G/G
Pavir.Aa01158	exon	Chr01a_provisional_V1	15497817	C	T	120	1	112	T/T
Pavir.Aa01167	exon	Chr01a_provisional_V1	15558786	C	T	111	57	52	C/T
Pavir.Aa01167	exon	Chr01a_provisional_V1	15558939	G	A	153	89	58	G/A
Pavir.Aa01167	exon	Chr01a_provisional_V1	15559671	G	T	106	68	38	G/T
Pavir.Aa01167	exon	Chr01a_provisional_V1	15559755	A	G	158	109	48	A/G
Pavir.Aa01167	exon	Chr01a_provisional_V1	15559800	T	C	157	109	47	T/C
Pavir.Aa01167	exon	Chr01a_provisional_V1	15559809	A	G	168	51	113	A/G
Pavir.Aa01180	exon	Chr01a_provisional_V1	15675432	G	A	210	5	186	A/A
Pavir.Aa01180	exon	Chr01a_provisional_V1	15675441	G	A	192	2	161	A/A
Pavir.Aa01180	exon	Chr01a_provisional_V1	15675647	T	C	205	1	197	C/C
Pavir.Aa01180	exon	Chr01a_provisional_V1	15675915	T	C	200	0	191	C/C
Pavir.Aa01180	exon	Chr01a_provisional_V1	15675968	G	A	246	1	240	A/A
Pavir.Aa01180	exon	Chr01a_provisional_V1	15678076	T	A	129	0	64	A/A
Pavir.Aa01191	exon	Chr01a_provisional_V1	15759081	T	C	146	57	89	T/C
Pavir.Aa01191	exon	Chr01a_provisional_V1	15759730	G	T	227	129	98	G/T
Pavir.Aa01191	exon	Chr01a_provisional_V1	15759753	A	G	222	99	122	A/G
Pavir.Aa01191	exon	Chr01a_provisional_V1	15759984	C	G	229	112	114	C/G
Pavir.Aa01191	exon	Chr01a_provisional_V1	15760031	G	A	156	73	80	G/A
Pavir.Aa01205	exon	Chr01a_provisional_V1	15835620	A	G	282	0	259	G/G
Pavir.Aa01206	exon	Chr01a_provisional_V1	15836508	A	C	396	5	371	C/C
Pavir.Aa01206	exon	Chr01a_provisional_V1	15837212	G	A	592	4	583	A/A
Pavir.Aa01206	exon	Chr01a_provisional_V1	15838473	C	T	328	0	328	T/T
Pavir.Aa01206	exon	Chr01a_provisional_V1	15839116	A	G	212	2	206	G/G
Pavir.Aa01206	exon	Chr01a_provisional_V1	15839502	G	A	237	134	103	G/A
Pavir.Aa01215	exon	Chr01a_provisional_V1	15908620	C	G	107	35	71	C/G
Pavir.Aa01215	exon	Chr01a_provisional_V1	15908771	C	T	101	48	52	C/T
Pavir.Aa01215	exon	Chr01a_provisional_V1	15909269	G	C	106	73	27	G/C
Pavir.Aa01228	exon	Chr01a_provisional_V1	16032188	G	A	322	170	144	G/A
Pavir.Aa01228	exon	Chr01a_provisional_V1	16032202	C	G	346	165	174	C/G
Pavir.Aa01234	exon	Chr01a_provisional_V1	16103003	C	G	167	0	162	G/G
Pavir.Aa01238	exon	Chr01a_provisional_V1	16164870	C	G	105	72	28	C/G
Pavir.Aa01243	exon	Chr01a_provisional_V1	16218531	G	A	791	418	298	G/A
Pavir.Aa01243	exon	Chr01a_provisional_V1	16218693	A	G	568	5	544	G/G
Pavir.Aa01243	exon	Chr01a_provisional_V1	16219152	C	T	415	264	142	C/T
Pavir.Aa01274	exon	Chr01a_provisional_V1	16454942	G	A	146	86	50	G/A
Pavir.Aa01274	exon	Chr01a_provisional_V1	16455127	C	G	123	65	55	C/G
Pavir.Aa01274	exon	Chr01a_provisional_V1	16455616	C	G	105	64	38	C/G
Pavir.Aa01274	exon	Chr01a_provisional_V1	16456081	C	A	174	95	73	C/A
Pavir.Aa01274	exon	Chr01a_provisional_V1	16456213	C	T	138	74	63	C/T
Pavir.Aa01274	exon	Chr01a_provisional_V1	16456240	T	C	122	0	117	C/C
Pavir.Aa01275	exon	Chr01a_provisional_V1	16471528	G	A	285	132	141	G/A
Pavir.Aa01275	exon	Chr01a_provisional_V1	16471618	G	A	159	62	86	G/A
Pavir.Aa01275	exon	Chr01a_provisional_V1	16471866	C	G	325	198	117	C/G
Pavir.Aa01275	exon	Chr01a_provisional_V1	16471997	G	A	337	143	190	G/A
Pavir.Aa01275	exon	Chr01a_provisional_V1	16471998	C	T	340	235	102	C/T
Pavir.Aa01275	exon	Chr01a_provisional_V1	16472182	C	T	108	3	99	T/T
Pavir.Aa01280	exon	Chr01a_provisional_V1	16504177	C	A	238	117	118	C/A
Pavir.Aa01280	exon	Chr01a_provisional_V1	16505088	A	G	229	0	224	G/G
Pavir.Aa01280	exon	Chr01a_provisional_V1	16505290	T	A	205	110	86	T/A
Pavir.Aa01363	exon	Chr01a_provisional_V1	18316705	C	G	600	327	266	C/G
Pavir.Aa01363	exon	Chr01a_provisional_V1	18316972	C	T	729	344	374	C/T
Pavir.Aa01363	exon	Chr01a_provisional_V1	18317185	T	C	853	409	426	T/C
Pavir.Aa01363	exon	Chr01a_provisional_V1	18317303	T	C	635	241	366	T/C
Pavir.Aa01363	exon	Chr01a_provisional_V1	18317344	A	G	463	110	344	A/G
Pavir.Aa01363	exon	Chr01a_provisional_V1	18317480	A	G	207	3	193	G/G
Pavir.Aa01364	exon	Chr01a_provisional_V1	18327616	T	A	117	1	113	A/A
Pavir.Aa01364	exon	Chr01a_provisional_V1	18329181	A	G	147	3	144	G/G
Pavir.Aa01364	exon	Chr01a_provisional_V1	18329600	G	A	144	5	138	A/A
Pavir.Aa01364	exon	Chr01a_provisional_V1	18330953	G	A	192	0	178	A/A
Pavir.Aa01370	exon	Chr01a_provisional_V1	18387004	G	A	111	0	109	A/A
Pavir.Aa01370	exon	Chr01a_provisional_V1	18387189	A	G	131	0	131	G/G
Pavir.Aa01372	exon	Chr01a_provisional_V1	18411129	C	T	102	49	49	C/T
Pavir.Aa01372	exon	Chr01a_provisional_V1	18414989	T	C	132	81	41	T/C
Pavir.Aa01378	exon	Chr01a_provisional_V1	18453998	C	A	170	1	161	A/A
Pavir.Aa01378	exon	Chr01a_provisional_V1	18454148	T	C	155	1	140	C/C
Pavir.Aa01378	exon	Chr01a_provisional_V1	18454342	C	T	136	73	59	C/T
Pavir.Aa01378	exon	Chr01a_provisional_V1	18454345	T	G	133	68	56	T/G
Pavir.Aa01378	exon	Chr01a_provisional_V1	18454654	A	G	122	0	121	G/G
Pavir.Aa01378	exon	Chr01a_provisional_V1	18454664	G	T	120	62	58	G/T
Pavir.Aa01379	exon	Chr01a_provisional_V1	18455281	G	A	112	68	44	G/A
Pavir.Aa01378	190 bp upstream	Chr01a_provisional_V1	18456335	A	C	121	50	66	A/C
Pavir.Aa01382	exon	Chr01a_provisional_V1	18485301	A	G	158	0	152	G/G
Pavir.Aa01382	exon	Chr01a_provisional_V1	18486142	G	A	170	88	80	G/A
Pavir.Aa01382	exon	Chr01a_provisional_V1	18486160	T	G	179	3	166	G/G
Pavir.Aa01382	exon	Chr01a_provisional_V1	18486729	G	C	235	2	219	C/C
Pavir.Aa01382	exon	Chr01a_provisional_V1	18486872	T	G	222	97	122	T/G
Pavir.Aa01382	296 bp upstream	Chr01a_provisional_V1	18487257	C	T	123	76	47	C/T
Pavir.Aa01383	1221 bp downstream	Chr01a_provisional_V1	18488369	C	A	155	5	150	A/A
Pavir.Aa01383	586 bp downstream	Chr01a_provisional_V1	18489004	T	C	193	2	190	C/C
Pavir.Aa01383	225 bp downstream	Chr01a_provisional_V1	18489365	A	G	100	46	53	A/G
Pavir.Aa01384	exon	Chr01a_provisional_V1	18498648	C	A	131	84	41	C/A
Pavir.Aa01386	exon	Chr01a_provisional_V1	18509815	G	A	103	68	34	G/A
Pavir.Aa01393	exon	Chr01a_provisional_V1	18594775	G	A	262	118	139	G/A
Pavir.Aa01393	exon	Chr01a_provisional_V1	18594901	A	C	110	0	106	C/C
Pavir.Aa01393	exon	Chr01a_provisional_V1	18598437	G	A	154	0	147	A/A
Pavir.Aa01404	exon	Chr01a_provisional_V1	18664657	G	A	158	0	151	A/A
Pavir.Aa01404	exon	Chr01a_provisional_V1	18664674	C	G	173	1	152	G/G
Pavir.Aa01404	exon	Chr01a_provisional_V1	18664785	C	A	225	108	104	C/A
Pavir.Aa01404	exon	Chr01a_provisional_V1	18664794	C	T	201	97	99	C/T
Pavir.Aa01404	exon	Chr01a_provisional_V1	18665077	C	A	118	54	62	C/A
Pavir.Aa01404	exon	Chr01a_provisional_V1	18665098	C	A	150	85	64	C/A
Pavir.Aa01411	exon	Chr01a_provisional_V1	18750677	C	T	132	20	101	C/T
Pavir.Aa01413	exon	Chr01a_provisional_V1	18768565	C	T	100	0	94	T/T
Pavir.Aa01415	exon	Chr01a_provisional_V1	18775370	C	T	220	85	113	C/T
Pavir.Aa01415	exon	Chr01a_provisional_V1	18775388	G	A	226	151	72	G/A
Pavir.Aa01415	exon	Chr01a_provisional_V1	18775413	G	A	241	152	83	G/A
Pavir.Aa01415	exon	Chr01a_provisional_V1	18775422	C	T	233	97	131	C/T
Pavir.Aa01415	exon	Chr01a_provisional_V1	18775522	T	C	258	107	145	T/C
Pavir.Aa01415	exon	Chr01a_provisional_V1	18775681	C	T	223	132	89	C/T
Pavir.Aa01415	exon	Chr01a_provisional_V1	18775943	T	G	278	1	265	G/G
Pavir.Aa01415	exon	Chr01a_provisional_V1	18776180	C	T	269	141	125	C/T
Pavir.Aa01422	exon	Chr01a_provisional_V1	18804853	C	T	119	55	64	C/T
Pavir.Aa01422	exon	Chr01a_provisional_V1	18805553	T	C	275	127	141	T/C
Pavir.Aa01431	exon	Chr01a_provisional_V1	18872157	G	T	101	62	35	G/T
Pavir.Aa01431	exon	Chr01a_provisional_V1	18872283	G	A	109	53	55	G/A
Pavir.Aa01431	exon	Chr01a_provisional_V1	18872761	T	A	107	60	41	T/A
Pavir.Aa01431	exon	Chr01a_provisional_V1	18872869	G	A	105	48	56	G/A
Pavir.Aa01431	exon	Chr01a_provisional_V1	18873471	T	C	116	71	45	T/C
Pavir.Aa01431	exon	Chr01a_provisional_V1	18873487	A	G	125	72	51	A/G
Pavir.Aa01431	exon	Chr01a_provisional_V1	18873508	C	T	127	72	54	C/T
Pavir.Aa01431	exon	Chr01a_provisional_V1	18876186	G	A	127	58	68	G/A
Pavir.Aa01431	24 bp downstream	Chr01a_provisional_V1	18876257	C	G	124	62	56	C/G
Pavir.Aa01454	exon	Chr01a_provisional_V1	19021076	A	T	100	2	97	T/T
Pavir.Aa01454	exon	Chr01a_provisional_V1	19022359	G	A	103	0	102	A/A
Pavir.Aa01460	exon	Chr01a_provisional_V1	19073693	A	G	809	0	773	G/G
Pavir.Aa01466	exon	Chr01a_provisional_V1	19159438	C	T	318	0	302	T/T
Pavir.Aa01466	exon	Chr01a_provisional_V1	19159563	C	T	484	1	399	T/T
Pavir.Aa01466	exon	Chr01a_provisional_V1	19161105	C	T	108	0	108	T/T
Pavir.Aa01466	exon	Chr01a_provisional_V1	19161127	C	T	118	2	113	T/T
Pavir.Aa01466	exon	Chr01a_provisional_V1	19161158	C	G	179	1	177	G/G
Pavir.Aa01466	exon	Chr01a_provisional_V1	19161235	A	C	375	2	350	C/C
Pavir.Aa01466	exon	Chr01a_provisional_V1	19161287	T	C	288	3	284	C/C
Pavir.Aa01466	exon	Chr01a_provisional_V1	19161338	C	T	114	2	108	T/T
Pavir.Aa01466	exon	Chr01a_provisional_V1	19161642	G	A	281	3	265	A/A
Pavir.Aa01466	exon	Chr01a_provisional_V1	19161699	T	C	379	0	363	C/C
Pavir.Aa01466	exon	Chr01a_provisional_V1	19161774	A	G	220	3	186	G/G
Pavir.Aa01466	exon	Chr01a_provisional_V1	19161813	A	C	116	2	108	C/C
Pavir.Aa01466	exon	Chr01a_provisional_V1	19161900	C	G	142	2	115	G/G
Pavir.Aa01466	exon	Chr01a_provisional_V1	19161981	T	C	512	3	499	C/C
Pavir.Aa01466	exon	Chr01a_provisional_V1	19162034	C	T	566	3	558	T/T
Pavir.Aa01466	exon	Chr01a_provisional_V1	19162333	T	C	467	3	455	C/C
Pavir.Aa01466	exon	Chr01a_provisional_V1	19162373	A	G	490	2	486	G/G
Pavir.Aa01466	exon	Chr01a_provisional_V1	19162642	A	G	771	1	745	G/G
Pavir.Aa01466	exon	Chr01a_provisional_V1	19163226	C	T	548	4	536	T/T
Pavir.Aa01466	exon	Chr01a_provisional_V1	19163325	T	C	208	2	197	C/C
Pavir.Aa01466	exon	Chr01a_provisional_V1	19163350	A	G	115	1	99	G/G
Pavir.Aa01466	exon	Chr01a_provisional_V1	19163986	A	G	157	5	150	G/G
Pavir.Aa01494	exon	Chr01a_provisional_V1	19636790	T	C	120	0	116	C/C
Pavir.Aa01494	exon	Chr01a_provisional_V1	19636871	C	T	134	0	128	T/T
Pavir.Aa01494	exon	Chr01a_provisional_V1	19637129	T	C	137	0	131	C/C
Pavir.Aa01494	exon	Chr01a_provisional_V1	19637738	A	C	130	1	122	C/C
Pavir.Aa01494	exon	Chr01a_provisional_V1	19637752	T	C	167	0	159	C/C
Pavir.Aa01507	exon	Chr01a_provisional_V1	19838640	G	A	116	4	108	A/A
Pavir.Aa01514	exon	Chr01a_provisional_V1	20085069	T	C	136	3	131	C/C
Pavir.Aa01535	329 bp downstream	Chr01a_provisional_V1	20384027	C	G	149	0	144	G/G
Pavir.Aa01535	545 bp downstream	Chr01a_provisional_V1	20384243	T	C	150	0	150	C/C
Pavir.Aa01557	exon	Chr01a_provisional_V1	20619441	A	G	145	0	142	G/G
Pavir.Aa01557	1426 bp downstream	Chr01a_provisional_V1	20621774	A	G	389	16	351	G/G
Pavir.Aa01557	488 bp downstream	Chr01a_provisional_V1	20622712	T	C	372	0	360	C/C
Pavir.Aa01557	241 bp downstream	Chr01a_provisional_V1	20622959	A	G	102	0	102	G/G
Pavir.Aa01559	exon	Chr01a_provisional_V1	20624004	A	G	408	0	404	G/G
Pavir.Aa01559	exon	Chr01a_provisional_V1	20624709	G	T	174	2	172	T/T
Pavir.Aa01559	exon	Chr01a_provisional_V1	20624729	T	C	151	0	150	C/C
Pavir.Aa01559	exon	Chr01a_provisional_V1	20625558	A	G	308	0	303	G/G
Pavir.Aa01559	exon	Chr01a_provisional_V1	20626982	G	A	308	1	306	A/A
Pavir.Aa01559	exon	Chr01a_provisional_V1	20627333	C	T	127	0	127	T/T
Pavir.Aa01563	exon	Chr01a_provisional_V1	20669220	A	G	162	0	158	G/G
Pavir.Aa01563	exon	Chr01a_provisional_V1	20669239	C	T	166	0	161	T/T
Pavir.Aa01572	exon	Chr01a_provisional_V1	20735018	G	T	126	0	119	T/T
Pavir.Aa01572	exon	Chr01a_provisional_V1	20736051	T	C	113	1	108	C/C
Pavir.Aa01629	exon	Chr01a_provisional_V1	21624510	C	T	105	2	99	T/T
Pavir.Aa01644	137 bp upstream	Chr01a_provisional_V1	21697208	G	C	104	1	100	C/C
Pavir.Aa01645	362 bp downstream	Chr01a_provisional_V1	21703444	C	G	114	0	112	G/G
Pavir.Aa01673	exon	Chr01a_provisional_V1	22127877	C	T	151	0	141	T/T
Pavir.Aa01673	exon	Chr01a_provisional_V1	22127940	T	C	141	0	117	C/C
Pavir.Aa01673	exon	Chr01a_provisional_V1	22128174	T	A	219	1	216	A/A
Pavir.Aa01673	exon	Chr01a_provisional_V1	22129916	C	T	355	2	351	T/T
Pavir.Aa01673	exon	Chr01a_provisional_V1	22132545	T	C	387	2	383	C/C
Pavir.Aa01673	497 bp downstream	Chr01a_provisional_V1	22133946	G	A	438	2	422	A/A
Pavir.Aa01673	402 bp downstream	Chr01a_provisional_V1	22134041	G	T	423	3	392	T/T
Pavir.Aa01676	161 bp downstream	Chr01a_provisional_V1	22188956	T	C	103	0	101	C/C
Pavir.Aa01684	exon	Chr01a_provisional_V1	22252708	C	A	181	2	171	A/A
Pavir.Aa01684	exon	Chr01a_provisional_V1	22252722	A	G	261	0	249	G/G
Pavir.Aa01685	exon	Chr01a_provisional_V1	22253533	C	A	152	0	148	A/A
Pavir.Aa01685	exon	Chr01a_provisional_V1	22253666	C	A	189	0	174	A/A
Pavir.Aa01685	exon	Chr01a_provisional_V1	22253705	T	G	212	2	202	G/G
Pavir.Aa01685	exon	Chr01a_provisional_V1	22254625	C	T	232	1	228	T/T
Pavir.Aa01685	exon	Chr01a_provisional_V1	22255147	C	T	134	6	128	T/T
Pavir.Aa01685	exon	Chr01a_provisional_V1	22257209	C	G	221	0	214	G/G
Pavir.Aa01716	exon	Chr01a_provisional_V1	22544766	G	A	109	0	105	A/A
Pavir.Aa01745	exon	Chr01a_provisional_V1	22846976	G	A	141	0	128	A/A
Pavir.Aa01751	exon	Chr01a_provisional_V1	22940949	C	G	129	0	120	G/G
Pavir.Aa01751	exon	Chr01a_provisional_V1	22941090	G	C	124	0	117	C/C
Pavir.Aa01751	exon	Chr01a_provisional_V1	22941109	A	G	132	0	125	G/G
Pavir.Aa01751	exon	Chr01a_provisional_V1	22941281	C	T	107	0	103	T/T
Pavir.Aa01759	exon	Chr01a_provisional_V1	23036635	G	A	252	3	244	A/A
Pavir.Aa01759	exon	Chr01a_provisional_V1	23036964	A	G	235	5	211	G/G
Pavir.Aa01759	exon	Chr01a_provisional_V1	23037129	C	G	410	166	239	C/G
Pavir.Aa01759	exon	Chr01a_provisional_V1	23037147	G	A	347	253	93	G/A
Pavir.Aa01759	exon	Chr01a_provisional_V1	23037231	A	G	257	4	252	G/G
Pavir.Aa01759	exon	Chr01a_provisional_V1	23038467	A	G	340	2	324	G/G
Pavir.Aa01759	exon	Chr01a_provisional_V1	23039262	A	C	103	0	103	C/C
Pavir.Aa01778	exon	Chr01a_provisional_V1	23729114	A	G	154	0	144	G/G
Pavir.Aa01778	exon	Chr01a_provisional_V1	23729660	A	G	438	5	415	G/G
Pavir.Aa01778	exon	Chr01a_provisional_V1	23730594	A	G	552	84	453	A/G
Pavir.Aa01822	exon	Chr01a_provisional_V1	25593496	G	A	112	0	109	A/A
Pavir.Aa01822	exon	Chr01a_provisional_V1	25593960	G	A	100	0	98	A/A
Pavir.Aa01834	exon	Chr01a_provisional_V1	26381288	G	T	359	161	186	G/T
Pavir.Aa01834	exon	Chr01a_provisional_V1	26381405	A	C	233	113	114	A/C
Pavir.Aa01834	exon	Chr01a_provisional_V1	26381438	C	T	120	9	111	T/T
Pavir.Aa01834	exon	Chr01a_provisional_V1	26381906	G	A	108	4	103	A/A
Pavir.Aa01834	exon	Chr01a_provisional_V1	26381909	C	T	108	4	103	T/T
Pavir.Aa01834	exon	Chr01a_provisional_V1	26381986	T	G	154	2	143	G/G
Pavir.Aa01834	exon	Chr01a_provisional_V1	26382109	A	T	124	0	122	T/T
Pavir.Aa01848	exon	Chr01a_provisional_V1	27044135	C	T	113	1	107	T/T
Pavir.Aa01848	exon	Chr01a_provisional_V1	27044343	T	C	170	120	45	T/C
Pavir.Aa01848	exon	Chr01a_provisional_V1	27044384	C	T	158	36	121	C/T
Pavir.Aa01848	exon	Chr01a_provisional_V1	27044427	A	G	119	0	113	G/G
Pavir.Aa01855	exon	Chr01a_provisional_V1	27184377	A	T	153	2	149	T/T
Pavir.Aa01855	exon	Chr01a_provisional_V1	27184478	G	C	130	65	61	G/C
Pavir.Aa01855	exon	Chr01a_provisional_V1	27184526	G	C	134	59	66	G/C
Pavir.Aa01855	exon	Chr01a_provisional_V1	27184684	G	A	115	1	112	A/A
Pavir.Aa01855	exon	Chr01a_provisional_V1	27184709	G	C	130	0	126	C/C
Pavir.Aa01855	exon	Chr01a_provisional_V1	27185057	C	G	150	2	114	G/G
Pavir.Aa01855	exon	Chr01a_provisional_V1	27185067	G	T	138	68	63	G/T
Pavir.Aa01857	exon	Chr01a_provisional_V1	27296993	G	A	142	48	91	G/A
Pavir.Aa01857	exon	Chr01a_provisional_V1	27297000	C	G	138	44	91	C/G
Pavir.Aa01883	exon	Chr01a_provisional_V1	28548717	C	T	217	7	203	T/T
Pavir.Aa01886	exon	Chr01a_provisional_V1	28561619	C	T	364	2	357	T/T
Pavir.Aa01886	exon	Chr01a_provisional_V1	28561679	G	A	672	4	652	A/A
Pavir.Aa01886	exon	Chr01a_provisional_V1	28561839	G	A	782	5	738	A/A
Pavir.Aa01893	exon	Chr01a_provisional_V1	28627568	C	A	100	0	91	A/A
Pavir.Aa01893	exon	Chr01a_provisional_V1	28627718	C	T	123	3	118	T/T
Pavir.Aa01893	exon	Chr01a_provisional_V1	28628410	A	G	168	51	117	A/G
Pavir.Aa01894	515 bp downstream	Chr01a_provisional_V1	28629791	A	T	121	17	103	A/T
Pavir.Aa01894	592 bp downstream	Chr01a_provisional_V1	28629868	A	G	159	15	135	G/G
Pavir.Aa01894	660 bp downstream	Chr01a_provisional_V1	28629936	G	T	166	0	156	T/T
Pavir.Aa01893	1165 bp downstream	Chr01a_provisional_V1	28631031	C	T	135	0	130	T/T
Pavir.Aa01893	1126 bp downstream	Chr01a_provisional_V1	28631070	G	A	151	8	143	A/A
Pavir.Aa01893	1069 bp downstream	Chr01a_provisional_V1	28631127	T	C	173	11	147	C/C
Pavir.Aa01893	949 bp downstream	Chr01a_provisional_V1	28631247	C	T	109	0	107	T/T
Pavir.Aa01928	exon	Chr01a_provisional_V1	29693065	T	C	108	0	103	C/C
Pavir.Aa01928	exon	Chr01a_provisional_V1	29695546	T	C	110	0	99	C/C
Pavir.Aa01928	exon	Chr01a_provisional_V1	29695572	T	C	129	0	125	C/C
Pavir.Aa01928	exon	Chr01a_provisional_V1	29695750	A	G	181	1	170	G/G
Pavir.Aa01937	exon	Chr01a_provisional_V1	30424560	T	C	148	2	142	C/C
Pavir.Aa01937	exon	Chr01a_provisional_V1	30424568	T	A	148	1	145	A/A
Pavir.Aa01949	exon	Chr01a_provisional_V1	30917880	T	C	123	0	119	C/C
Pavir.Aa01949	exon	Chr01a_provisional_V1	30917948	A	G	125	0	122	G/G
Pavir.Aa01955	exon	Chr01a_provisional_V1	31135338	T	C	108	0	104	C/C
Pavir.Aa01981	exon	Chr01a_provisional_V1	31610538	G	A	110	2	108	A/A
Pavir.Aa01982	exon	Chr01a_provisional_V1	31614213	T	C	250	0	244	C/C
Pavir.Aa01982	exon	Chr01a_provisional_V1	31614257	A	G	252	0	252	G/G
Pavir.Aa01982	exon	Chr01a_provisional_V1	31614529	T	C	249	0	245	C/C
Pavir.Aa01982	exon	Chr01a_provisional_V1	31614583	C	A	190	0	190	A/A
Pavir.Aa01982	exon	Chr01a_provisional_V1	31615404	A	C	195	0	195	C/C
Pavir.Aa01982	exon	Chr01a_provisional_V1	31616092	G	C	180	0	177	C/C
Pavir.Aa02029	exon	Chr01a_provisional_V1	33021198	A	G	183	1	179	G/G
Pavir.Aa02029	exon	Chr01a_provisional_V1	33022224	G	C	145	2	139	C/C
Pavir.Aa02029	exon	Chr01a_provisional_V1	33022455	T	C	220	1	200	C/C
Pavir.Aa02036	exon	Chr01a_provisional_V1	33259999	G	T	253	1	250	T/T
Pavir.Aa02036	exon	Chr01a_provisional_V1	33260575	A	G	231	0	215	G/G
Pavir.Aa02036	exon	Chr01a_provisional_V1	33260624	C	T	194	0	193	T/T
Pavir.Aa02036	exon	Chr01a_provisional_V1	33260691	A	G	112	0	109	G/G
Pavir.Aa02071	exon	Chr01a_provisional_V1	33779633	T	C	114	0	108	C/C
Pavir.Aa02092	exon	Chr01a_provisional_V1	34359324	G	A	104	4	95	A/A
Pavir.Aa02095	exon	Chr01a_provisional_V1	34379626	A	G	127	0	125	G/G
Pavir.Aa02095	exon	Chr01a_provisional_V1	34380020	A	G	135	0	125	G/G
Pavir.Aa02095	exon	Chr01a_provisional_V1	34380136	C	T	101	2	97	T/T
Pavir.Aa02113	exon	Chr01a_provisional_V1	34864678	C	T	389	133	255	C/T
Pavir.Aa02113	exon	Chr01a_provisional_V1	34864915	G	A	431	1	426	A/A
Pavir.Aa02113	exon	Chr01a_provisional_V1	34866126	C	T	282	1	280	T/T
Pavir.Aa02113	exon	Chr01a_provisional_V1	34866361	C	G	258	0	257	G/G
Pavir.Aa02113	exon	Chr01a_provisional_V1	34866532	T	C	186	0	178	C/C
Pavir.Aa02113	exon	Chr01a_provisional_V1	34866591	T	A	158	1	157	A/A
Pavir.Aa02113	exon	Chr01a_provisional_V1	34868151	G	A	257	1	254	A/A
Pavir.Aa02113	exon	Chr01a_provisional_V1	34869358	G	A	252	3	249	A/A
Pavir.Aa02113	exon	Chr01a_provisional_V1	34869546	A	T	212	1	210	T/T
Pavir.Aa02113	exon	Chr01a_provisional_V1	34871516	A	G	170	2	166	G/G
Pavir.Aa02120	exon	Chr01a_provisional_V1	34969781	C	G	343	8	323	G/G
Pavir.Aa02120	exon	Chr01a_provisional_V1	34970201	T	C	216	8	202	C/C
Pavir.Aa02135	exon	Chr01a_provisional_V1	35101307	G	A	286	3	251	A/A
Pavir.Aa02158	exon	Chr01a_provisional_V1	36042464	A	G	119	2	110	G/G
Pavir.Aa02158	exon	Chr01a_provisional_V1	36042532	A	T	125	0	120	T/T
Pavir.Aa02158	exon	Chr01a_provisional_V1	36042612	C	T	143	1	137	T/T
Pavir.Aa02158	exon	Chr01a_provisional_V1	36043108	C	T	128	2	125	T/T
Pavir.Aa02158	exon	Chr01a_provisional_V1	36044066	G	C	113	59	53	G/C
Pavir.Aa02171	exon	Chr01a_provisional_V1	36344037	A	G	207	0	201	G/G
Pavir.Aa02171	exon	Chr01a_provisional_V1	36344191	C	T	142	0	140	T/T
Pavir.Aa02171	exon	Chr01a_provisional_V1	36345314	G	T	102	0	99	T/T
Pavir.Aa02172	exon	Chr01a_provisional_V1	36360320	G	C	105	0	98	C/C
Pavir.Aa02172	exon	Chr01a_provisional_V1	36361493	G	T	108	2	105	T/T
Pavir.Aa02180	exon	Chr01a_provisional_V1	36514156	C	A	104	0	103	A/A
Pavir.Aa02208	exon	Chr01a_provisional_V1	37641731	C	T,A	106	0	101	T,A/T,A
Pavir.Aa02208	exon	Chr01a_provisional_V1	37642308	C	T	115	2	110	T/T
Pavir.Aa02250	exon	Chr01a_provisional_V1	39653027	A	G	239	1	233	G/G
Pavir.Aa02250	exon	Chr01a_provisional_V1	39653708	G	A	255	0	247	A/A
Pavir.Aa02250	182 bp downstream	Chr01a_provisional_V1	39654296	C	T	193	0	186	T/T
Pavir.Aa02250	546 bp downstream	Chr01a_provisional_V1	39654660	C	T	134	0	128	T/T
Pavir.Aa02257	exon	Chr01a_provisional_V1	39815479	C	A	424	2	417	A/A
Pavir.Aa02257	exon	Chr01a_provisional_V1	39816575	A	G	202	1	194	G/G
Pavir.Aa02261	exon	Chr01a_provisional_V1	40167554	T	C	103	0	101	C/C
Pavir.Aa02261	exon	Chr01a_provisional_V1	40168007	C	G	158	0	151	G/G
Pavir.Aa02261	exon	Chr01a_provisional_V1	40168062	T	C	116	0	116	C/C
Pavir.Aa02261	exon	Chr01a_provisional_V1	40168074	G	A	107	3	101	A/A
Pavir.Aa02261	exon	Chr01a_provisional_V1	40168144	A	G	101	0	98	G/G
Pavir.Aa02266	exon	Chr01a_provisional_V1	40255798	G	A	1274	15	1249	A/A
Pavir.Aa02266	exon	Chr01a_provisional_V1	40255823	T	C	1627	20	1588	C/C
Pavir.Aa02266	exon	Chr01a_provisional_V1	40256214	C	T	2350	26	2196	T/T
Pavir.Aa02301	exon	Chr01a_provisional_V1	41703633	G	T	105	0	104	T/T
Pavir.Aa02301	exon	Chr01a_provisional_V1	41708798	T	G	140	0	128	G/G
Pavir.Aa02301	exon	Chr01a_provisional_V1	41708831	T	A	133	0	132	A/A
Pavir.Aa02301	exon	Chr01a_provisional_V1	41709538	A	T	118	0	116	T/T
Pavir.Aa02301	exon	Chr01a_provisional_V1	41710048	C	T	133	0	131	T/T
Pavir.Aa02363	exon	Chr01a_provisional_V1	43835183	C	A	104	34	68	C/A
Pavir.Aa02378	exon	Chr01a_provisional_V1	44284914	C	G	172	4	162	G/G
Pavir.Aa02378	40 bp upstream	Chr01a_provisional_V1	44284987	T	C	148	31	116	T/C
Pavir.Aa02395	exon	Chr01a_provisional_V1	44705499	C	G	132	2	128	G/G
Pavir.Aa02395	exon	Chr01a_provisional_V1	44706544	A	G	210	0	209	G/G
Pavir.Aa02395	exon	Chr01a_provisional_V1	44707980	T	A	167	2	163	A/A
Pavir.Aa02449	exon	Chr01a_provisional_V1	46560456	C	T	201	25	164	T/T
Pavir.Aa02449	exon	Chr01a_provisional_V1	46560734	T	C	104	0	100	C/C
Pavir.Aa02477	exon	Chr01a_provisional_V1	47856104	T	C	108	3	93	C/C
Pavir.Aa02481	exon	Chr01a_provisional_V1	47960709	G	A	206	20	185	A/A
Pavir.Aa02481	exon	Chr01a_provisional_V1	47960966	A	G	162	10	144	G/G
Pavir.Aa02481	exon	Chr01a_provisional_V1	47961029	G	T	106	2	97	T/T
Pavir.Aa02481	exon	Chr01a_provisional_V1	47961067	T	C	106	2	87	C/C
Pavir.Aa02650	exon	Chr01a_provisional_V1	57055216	C	T	124	61	44	C/T
Pavir.Aa02650	exon	Chr01a_provisional_V1	57055221	G	T	102	42	58	G/T
Pavir.Aa02658	exon	Chr01a_provisional_V1	57153387	C	A	131	0	131	A/A
Pavir.Aa02658	exon	Chr01a_provisional_V1	57153527	C	A	123	2	114	A/A
Pavir.Aa02663	exon	Chr01a_provisional_V1	57186285	A	G	129	0	125	G/G
Pavir.Aa02663	exon	Chr01a_provisional_V1	57188879	T	C	100	0	97	C/C
Pavir.Aa02663	exon	Chr01a_provisional_V1	57189925	A	T	174	1	173	T/T
Pavir.Aa02663	exon	Chr01a_provisional_V1	57190318	A	G	157	0	155	G/G
Pavir.Aa02663	exon	Chr01a_provisional_V1	57190382	G	A	133	1	120	A/A
Pavir.Aa02663	exon	Chr01a_provisional_V1	57192891	G	T	152	8	139	T/T
Pavir.Aa02663	8 bp upstream	Chr01a_provisional_V1	57192938	A	G	130	0	123	G/G
Pavir.Aa02698	exon	Chr01a_provisional_V1	57587405	G	A	174	0	170	A/A
Pavir.Aa02698	exon	Chr01a_provisional_V1	57587429	C	A	161	0	160	A/A
Pavir.Aa02698	exon	Chr01a_provisional_V1	57587501	T	A	179	0	179	A/A
Pavir.Aa02698	exon	Chr01a_provisional_V1	57588978	G	A	185	95	90	G/A
Pavir.Aa02698	exon	Chr01a_provisional_V1	57589173	G	A	327	183	139	G/A
Pavir.Aa02698	exon	Chr01a_provisional_V1	57589314	G	T	192	115	69	G/T
Pavir.Aa02698	exon	Chr01a_provisional_V1	57589396	A	G	139	1	136	G/G
Pavir.Aa02708	exon	Chr01a_provisional_V1	57680107	A	G	104	0	98	G/G
Pavir.Aa02714	exon	Chr01a_provisional_V1	57776798	G	T	104	0	104	T/T
Pavir.Aa02714	exon	Chr01a_provisional_V1	57776955	T	C	125	0	106	C/C
Pavir.Aa02718	exon	Chr01a_provisional_V1	57835638	C	T	436	244	177	C/T
Pavir.Aa02718	exon	Chr01a_provisional_V1	57835811	C	G	402	204	188	C/G
Pavir.Aa02718	exon	Chr01a_provisional_V1	57837348	A	G	314	116	195	A/G
Pavir.Aa02735	exon	Chr01a_provisional_V1	58075928	C	T	129	45	82	C/T
Pavir.Aa02735	exon	Chr01a_provisional_V1	58076111	G	A	159	99	58	G/A
Pavir.Aa02735	exon	Chr01a_provisional_V1	58076153	G	A	160	1	155	A/A
Pavir.Aa02735	1021 bp upstream	Chr01a_provisional_V1	58080090	A	G	130	0	125	G/G
Pavir.Aa02735	828 bp upstream	Chr01a_provisional_V1	58080283	C	T	126	69	56	C/T
Pavir.Aa02735	823 bp upstream	Chr01a_provisional_V1	58080288	T	C	132	0	132	C/C
Pavir.Aa02735	786 bp upstream	Chr01a_provisional_V1	58080325	G	A	165	90	73	G/A
Pavir.Aa02735	248 bp upstream	Chr01a_provisional_V1	58080863	C	A	126	39	86	C/A
Pavir.Aa02735	242 bp upstream	Chr01a_provisional_V1	58080869	C	T	126	86	40	C/T
Pavir.Aa02735	145 bp upstream	Chr01a_provisional_V1	58080966	G	C	107	79	27	G/C
Pavir.Aa02746	exon	Chr01a_provisional_V1	58167887	A	G	102	65	36	A/G
Pavir.Aa02746	exon	Chr01a_provisional_V1	58168367	C	T	100	47	52	C/T
Pavir.Aa02750	exon	Chr01a_provisional_V1	58217602	C	A	365	1	348	A/A
Pavir.Aa02750	exon	Chr01a_provisional_V1	58217616	T	C	385	2	373	C/C
Pavir.Aa02750	exon	Chr01a_provisional_V1	58219306	C	T	300	1	296	T/T
Pavir.Aa02750	exon	Chr01a_provisional_V1	58228206	C	A	457	1	454	A/A
Pavir.Aa02750	exon	Chr01a_provisional_V1	58229235	A	G	327	0	315	G/G
Pavir.Aa02750	exon	Chr01a_provisional_V1	58229295	T	C	303	0	288	C/C
Pavir.Aa02778	exon	Chr01a_provisional_V1	59120596	A	C,T	131	0	126	C,T/C,T
Pavir.Aa02778	exon	Chr01a_provisional_V1	59120663	C	T	271	6	238	T/T
Pavir.Aa02778	exon	Chr01a_provisional_V1	59122113	G	A	270	3	261	A/A
Pavir.Aa02778	exon	Chr01a_provisional_V1	59124640	T	C	234	0	224	C/C
Pavir.Aa02778	exon	Chr01a_provisional_V1	59124651	G	C	217	0	199	C/C
Pavir.Aa02778	exon	Chr01a_provisional_V1	59124764	A	T	372	0	361	T/T
Pavir.Aa02778	exon	Chr01a_provisional_V1	59124876	A	G	264	1	245	G/G
Pavir.Aa02809	exon	Chr01a_provisional_V1	59712563	C	T	133	0	128	T/T
Pavir.Aa02809	exon	Chr01a_provisional_V1	59712611	T	C	154	0	150	C/C
Pavir.Aa02809	exon	Chr01a_provisional_V1	59712851	T	C	153	2	148	C/C
Pavir.Aa02809	exon	Chr01a_provisional_V1	59712931	C	A	181	72	106	C/A
Pavir.Aa02821	303 bp downstream	Chr01a_provisional_V1	60221451	G	T	131	28	100	G/T
Pavir.Aa02880	exon	Chr01a_provisional_V1	62161516	G	C	200	125	74	G/C
Pavir.Aa02880	exon	Chr01a_provisional_V1	62161536	A	G	210	139	70	A/G
Pavir.Aa02893	exon	Chr01a_provisional_V1	62266724	A	G	136	77	56	A/G
Pavir.Aa02893	exon	Chr01a_provisional_V1	62266841	A	G	144	0	137	G/G
Pavir.Aa02893	exon	Chr01a_provisional_V1	62267333	C	T	141	65	74	C/T
Pavir.Aa02893	exon	Chr01a_provisional_V1	62267435	T	C	156	0	153	C/C
Pavir.Aa02893	exon	Chr01a_provisional_V1	62267508	A	T	111	0	101	T/T
Pavir.Aa02893	exon	Chr01a_provisional_V1	62269341	A	G	115	0	112	G/G
Pavir.Aa02896	exon	Chr01a_provisional_V1	62300370	A	G	187	120	66	A/G
Pavir.Aa02905	exon	Chr01a_provisional_V1	62375443	G	A	216	0	215	A/A
Pavir.Aa02905	exon	Chr01a_provisional_V1	62375620	C	T	270	25	240	T/T
Pavir.Aa02905	exon	Chr01a_provisional_V1	62375691	G	A	294	80	212	G/A
Pavir.Aa02905	exon	Chr01a_provisional_V1	62375723	G	A	272	65	187	G/A
Pavir.Aa02905	exon	Chr01a_provisional_V1	62375961	C	T	197	3	193	T/T
Pavir.Aa02932	exon	Chr01a_provisional_V1	62613050	A	C	150	3	141	C/C
Pavir.Aa02932	exon	Chr01a_provisional_V1	62613079	A	G	173	3	166	G/G
Pavir.Aa02932	exon	Chr01a_provisional_V1	62613235	A	G	162	0	152	G/G
Pavir.Aa02932	exon	Chr01a_provisional_V1	62613866	G	A	105	10	90	A/A
Pavir.Aa02932	exon	Chr01a_provisional_V1	62614518	T	C	117	0	113	C/C
Pavir.Aa02932	exon	Chr01a_provisional_V1	62614566	A	G	156	0	155	G/G
Pavir.Aa02932	exon	Chr01a_provisional_V1	62614628	G	A	128	1	120	A/A
Pavir.Aa02932	exon	Chr01a_provisional_V1	62614837	C	G	116	1	114	G/G
Pavir.Aa02932	exon	Chr01a_provisional_V1	62615679	A	T	107	4	101	T/T
Pavir.Aa02949	exon	Chr01a_provisional_V1	62797212	A	G	103	65	38	A/G
Pavir.Aa02949	exon	Chr01a_provisional_V1	62797391	A	G	124	59	65	A/G
Pavir.Aa02949	exon	Chr01a_provisional_V1	62797402	G	A	125	73	52	G/A
Pavir.Aa02955	exon	Chr01a_provisional_V1	62883223	T	C	125	0	120	C/C
Pavir.Aa02955	exon	Chr01a_provisional_V1	62885547	G	A	147	78	69	G/A
Pavir.Aa02955	exon	Chr01a_provisional_V1	62885795	A	G	144	0	144	G/G
Pavir.Aa02955	exon	Chr01a_provisional_V1	62886546	G	A	146	0	146	A/A
Pavir.Aa02955	10 bp downstream	Chr01a_provisional_V1	62886620	A	T	120	0	116	T/T
Pavir.Aa02959	exon	Chr01a_provisional_V1	62943820	T	A	100	0	95	A/A
Pavir.Aa02966	exon	Chr01a_provisional_V1	62998884	A	G	159	43	113	A/G
Pavir.Aa02966	exon	Chr01a_provisional_V1	63000182	A	G	131	98	33	A/G
Pavir.Aa02981	exon	Chr01a_provisional_V1	63149493	C	T	102	66	34	C/T
Pavir.Aa03005	exon	Chr01a_provisional_V1	63311559	G	A	100	59	41	G/A
Pavir.Aa03012	exon	Chr01a_provisional_V1	63352364	G	A	1021	33	971	A/A
Pavir.Aa03019	exon	Chr01a_provisional_V1	63423040	C	T	228	3	222	T/T
Pavir.Aa03019	exon	Chr01a_provisional_V1	63423468	C	G	199	1	188	G/G
Pavir.Aa03019	exon	Chr01a_provisional_V1	63423496	G	A	160	79	79	G/A
Pavir.Aa03019	exon	Chr01a_provisional_V1	63423625	C	G	235	129	92	C/G
Pavir.Aa03019	exon	Chr01a_provisional_V1	63423640	G	A	247	109	136	G/A
Pavir.Aa03019	exon	Chr01a_provisional_V1	63423687	T	C	226	4	215	C/C
Pavir.Aa03019	exon	Chr01a_provisional_V1	63423725	G	A	225	126	97	G/A
Pavir.Aa03019	exon	Chr01a_provisional_V1	63423974	G	T	209	101	106	G/T
Pavir.Aa03019	exon	Chr01a_provisional_V1	63424022	C	T	259	127	128	C/T
Pavir.Aa03019	exon	Chr01a_provisional_V1	63424123	A	G	321	2	301	G/G
Pavir.Aa03019	exon	Chr01a_provisional_V1	63424641	A	C	274	0	257	C/C
Pavir.Aa03019	exon	Chr01a_provisional_V1	63425165	G	C	198	91	102	G/C
Pavir.Aa03019	exon	Chr01a_provisional_V1	63425282	T	C	131	0	128	C/C
Pavir.Aa03019	exon	Chr01a_provisional_V1	63425291	G	A	144	97	47	G/A
Pavir.Aa03019	exon	Chr01a_provisional_V1	63425465	A	G	175	84	88	A/G
Pavir.Aa03023	exon	Chr01a_provisional_V1	63460300	A	T	117	9	108	T/T
Pavir.Aa03023	exon	Chr01a_provisional_V1	63461273	G	A	111	0	111	A/A
Pavir.Aa03023	exon	Chr01a_provisional_V1	63461556	T	C	135	8	118	C/C
Pavir.Aa03036	exon	Chr01a_provisional_V1	63873225	A	G	106	0	103	G/G
Pavir.Aa03054	exon	Chr01a_provisional_V1	64658554	C	T	583	45	523	T/T
Pavir.Aa03054	exon	Chr01a_provisional_V1	64659720	G	A	415	3	409	A/A
Pavir.Aa03054	exon	Chr01a_provisional_V1	64661093	G	T	329	206	121	G/T
Pavir.Aa03054	exon	Chr01a_provisional_V1	64661150	C	G	166	0	147	G/G
Pavir.Aa03054	exon	Chr01a_provisional_V1	64661160	A	G	129	35	93	A/G
Pavir.Aa03054	exon	Chr01a_provisional_V1	64661221	T	C	100	0	98	C/C
Pavir.Aa03054	exon	Chr01a_provisional_V1	64661298	G	C	296	0	278	C/C
Pavir.Aa03054	exon	Chr01a_provisional_V1	64661507	C	T	270	121	138	C/T
Pavir.Aa03055	exon	Chr01a_provisional_V1	64662632	G	A	116	0	87	A/A
Pavir.Aa03055	exon	Chr01a_provisional_V1	64662744	A	T	189	85	103	A/T
Pavir.Aa03055	exon	Chr01a_provisional_V1	64662786	A	G	153	0	149	G/G
Pavir.Aa03055	exon	Chr01a_provisional_V1	64663916	G	T	165	104	61	G/T
Pavir.Aa03055	exon	Chr01a_provisional_V1	64663975	A	T	135	0	135	T/T
Pavir.Aa03055	exon	Chr01a_provisional_V1	64664082	G	C	164	85	78	G/C
Pavir.Aa03055	exon	Chr01a_provisional_V1	64664422	A	G	161	0	153	G/G
Pavir.Aa03055	exon	Chr01a_provisional_V1	64665264	T	C	209	122	85	T/C
Pavir.Aa03055	exon	Chr01a_provisional_V1	64667018	G	A	171	89	82	G/A
Pavir.Aa03055	exon	Chr01a_provisional_V1	64667082	G	A	158	92	65	G/A
Pavir.Aa03055	exon	Chr01a_provisional_V1	64667145	T	A	160	70	80	T/A
Pavir.Aa03058	exon	Chr01a_provisional_V1	64765324	A	G	164	3	147	G/G
Pavir.Aa03058	exon	Chr01a_provisional_V1	64765529	G	A	152	1	146	A/A
Pavir.Aa03058	exon	Chr01a_provisional_V1	64766303	C	T	210	8	196	T/T
Pavir.Aa03058	exon	Chr01a_provisional_V1	64766555	G	T	263	2	254	T/T
Pavir.Aa03058	exon	Chr01a_provisional_V1	64766643	A	G	171	2	162	G/G
Pavir.Aa03058	exon	Chr01a_provisional_V1	64766896	C	T	213	41	167	C/T
Pavir.Aa03058	exon	Chr01a_provisional_V1	64767017	G	T	151	13	126	T/T
Pavir.Aa03058	exon	Chr01a_provisional_V1	64767032	A	G	158	0	154	G/G
Pavir.Aa03058	exon	Chr01a_provisional_V1	64767130	T	C	135	2	122	C/C
Pavir.Aa03058	exon	Chr01a_provisional_V1	64767174	G	T	121	2	111	T/T
Pavir.Aa03070	exon	Chr01a_provisional_V1	65081784	T	C	294	2	285	C/C
Pavir.Aa03070	exon	Chr01a_provisional_V1	65082051	C	T	333	177	155	C/T
Pavir.Aa03070	exon	Chr01a_provisional_V1	65083363	C	T	325	163	161	C/T
Pavir.Aa03070	exon	Chr01a_provisional_V1	65083468	C	T	277	0	271	T/T
Pavir.Aa03073	exon	Chr01a_provisional_V1	65096587	G	C	309	150	150	G/C
Pavir.Aa03084	exon	Chr01a_provisional_V1	65203885	G	T	114	1	102	T/T
Pavir.Aa03084	exon	Chr01a_provisional_V1	65203985	T	C	110	57	53	T/C
Pavir.Aa03113	exon	Chr01a_provisional_V1	65489566	C	T	451	229	216	C/T
Pavir.Aa03113	exon	Chr01a_provisional_V1	65490877	C	T	347	198	144	C/T
Pavir.Aa03115	exon	Chr01a_provisional_V1	65513154	T	C	135	90	44	T/C
Pavir.Aa03115	exon	Chr01a_provisional_V1	65513218	A	G	223	2	209	G/G
Pavir.Aa03115	exon	Chr01a_provisional_V1	65513230	T	C	225	2	218	C/C
Pavir.Aa03115	exon	Chr01a_provisional_V1	65514064	A	G	316	5	295	G/G
Pavir.Aa03115	exon	Chr01a_provisional_V1	65515617	G	A	182	73	104	G/A
Pavir.Aa03137	exon	Chr01a_provisional_V1	65761248	G	C	197	98	97	G/C
Pavir.Aa03139	exon	Chr01a_provisional_V1	65783425	T	C	110	0	108	C/C
Pavir.Aa03139	exon	Chr01a_provisional_V1	65783432	C	T	128	82	46	C/T
Pavir.Aa03139	exon	Chr01a_provisional_V1	65787327	G	A	178	0	128	A/A
Pavir.Aa03147	exon	Chr01a_provisional_V1	65869264	G	T	340	140	186	G/T
Pavir.Aa03147	exon	Chr01a_provisional_V1	65869463	C	A	463	233	209	C/A
Pavir.Aa03147	exon	Chr01a_provisional_V1	65869898	G	C	329	149	172	G/C
Pavir.Aa03147	exon	Chr01a_provisional_V1	65869965	C	A	108	51	57	C/A
Pavir.Aa03160	exon	Chr01a_provisional_V1	65975819	A	T	132	61	70	A/T
Pavir.Aa03160	exon	Chr01a_provisional_V1	65976103	G	A	179	0	179	A/A
Pavir.Aa03160	exon	Chr01a_provisional_V1	65976569	A	G	166	2	159	G/G
Pavir.Aa03161	exon	Chr01a_provisional_V1	65977842	G	T	114	2	86	T/T
Pavir.Aa03161	exon	Chr01a_provisional_V1	65977845	T	G	110	44	42	T/G
Pavir.Aa03192	exon	Chr01a_provisional_V1	66587254	A	G	110	1	107	G/G
Pavir.Aa03192	exon	Chr01a_provisional_V1	66587540	T	C	112	55	56	T/C
Pavir.Aa03192	exon	Chr01a_provisional_V1	66587631	A	T	130	64	65	A/T
Pavir.Aa03192	exon	Chr01a_provisional_V1	66588350	T	C	103	47	55	T/C
Pavir.Aa03192	exon	Chr01a_provisional_V1	66589185	T	C	100	59	41	T/C
Pavir.Aa03218	exon	Chr01a_provisional_V1	66795345	C	A	172	86	82	C/A
Pavir.Aa03218	exon	Chr01a_provisional_V1	66795620	G	A	241	0	231	A/A
Pavir.Aa03218	exon	Chr01a_provisional_V1	66795659	G	A	224	1	209	A/A
Pavir.Aa03218	exon	Chr01a_provisional_V1	66795827	A	G	227	2	219	G/G
Pavir.Aa03218	exon	Chr01a_provisional_V1	66796072	C	T	196	101	95	C/T
Pavir.Aa03218	exon	Chr01a_provisional_V1	66796195	T	C	222	112	109	T/C
Pavir.Aa03218	exon	Chr01a_provisional_V1	66796255	A	G	218	18	197	G/G
Pavir.Aa03218	exon	Chr01a_provisional_V1	66796507	C	G	273	141	128	C/G
Pavir.Aa03218	exon	Chr01a_provisional_V1	66797570	C	A	279	129	149	C/A
Pavir.Aa03218	exon	Chr01a_provisional_V1	66797870	C	T	319	151	166	C/T
Pavir.Aa03218	exon	Chr01a_provisional_V1	66798063	T	G	285	2	283	G/G
Pavir.Aa03218	exon	Chr01a_provisional_V1	66798381	G	C	110	1	109	C/C
Pavir.Aa03221	exon	Chr01a_provisional_V1	66809787	G	A	183	66	112	G/A
Pavir.Aa03221	exon	Chr01a_provisional_V1	66810951	G	A	186	0	186	A/A
Pavir.Aa03221	exon	Chr01a_provisional_V1	66812198	C	T	208	121	87	C/T
Pavir.Aa03221	exon	Chr01a_provisional_V1	66812368	G	A	184	94	87	G/A
Pavir.Aa03221	exon	Chr01a_provisional_V1	66812485	T	C	173	6	158	C/C
Pavir.Aa03238	exon	Chr01a_provisional_V1	66953660	T	C	106	0	103	C/C
Pavir.Aa03258	exon	Chr01a_provisional_V1	67109665	C	T	109	26	82	C/T
Pavir.Aa03262	exon	Chr01a_provisional_V1	67127476	G	A	103	1	100	A/A
Pavir.Aa03262	exon	Chr01a_provisional_V1	67127532	T	C	127	1	121	C/C
Pavir.Aa03262	exon	Chr01a_provisional_V1	67130512	T	C	113	50	63	C/C
Pavir.Aa03262	exon	Chr01a_provisional_V1	67130699	C	T	138	96	42	C/T
Pavir.Aa03276	1813 bp downstream	Chr01a_provisional_V1	67239809	G	A	1879	1123	733	G/A
Pavir.Aa03276	1826 bp downstream	Chr01a_provisional_V1	67239822	A	G	1925	14	1857	G/G
Pavir.Aa03276	1884 bp downstream	Chr01a_provisional_V1	67239880	G	A	2567	16	2445	A/A
Pavir.Aa03280	exon	Chr01a_provisional_V1	67268771	T	A	123	59	61	T/A
Pavir.Aa03280	exon	Chr01a_provisional_V1	67270848	A	G	113	0	113	G/G
Pavir.Aa03280	exon	Chr01a_provisional_V1	67272265	C	T	114	0	114	T/T
Pavir.Aa03280	exon	Chr01a_provisional_V1	67273432	A	G	106	0	106	G/G
Pavir.Aa03284	exon	Chr01a_provisional_V1	67288378	A	G	1714	17	1628	G/G
Pavir.Aa03284	exon	Chr01a_provisional_V1	67289592	A	G	406	14	390	G/G
Pavir.Aa03284	exon	Chr01a_provisional_V1	67289611	G	T	309	200	109	G/T
Pavir.Aa03284	exon	Chr01a_provisional_V1	67289635	T	C	166	67	98	T/C
Pavir.Aa03310	exon	Chr01a_provisional_V1	67797672	T	C	103	1	96	C/C
Pavir.Aa03341	exon	Chr01a_provisional_V1	68490826	A	C	159	60	96	A/C
Pavir.Aa03341	exon	Chr01a_provisional_V1	68491946	C	T	192	113	78	C/T
Pavir.Aa03341	exon	Chr01a_provisional_V1	68493312	C	A	264	1	245	A/A
Pavir.Aa03341	exon	Chr01a_provisional_V1	68493641	A	T	128	0	122	T/T
Pavir.Aa03353	exon	Chr01a_provisional_V1	68678905	G	A	100	47	52	G/A
Pavir.Aa03353	exon	Chr01a_provisional_V1	68680097	C	G	199	82	114	C/G
Pavir.Aa03359	exon	Chr01a_provisional_V1	68735523	A	G	153	0	146	G/G
Pavir.Aa03359	exon	Chr01a_provisional_V1	68735660	C	A	136	76	58	C/A
Pavir.Aa03359	exon	Chr01a_provisional_V1	68735889	A	G	178	74	97	A/G
Pavir.Aa03359	exon	Chr01a_provisional_V1	68736556	T	C	114	0	108	C/C
Pavir.Aa03359	exon	Chr01a_provisional_V1	68737888	A	G	141	60	76	A/G
Pavir.Aa03360	exon	Chr01a_provisional_V1	68749920	G	A	144	69	71	G/A
Pavir.Aa03362	exon	Chr01a_provisional_V1	68762615	A	T	174	41	133	A/T
Pavir.Aa03362	exon	Chr01a_provisional_V1	68763622	G	A	148	82	65	G/A
Pavir.Aa03362	exon	Chr01a_provisional_V1	68765169	C	T	203	112	89	C/T
Pavir.Aa03362	exon	Chr01a_provisional_V1	68765365	T	C	145	73	70	T/C
Pavir.Aa03362	exon	Chr01a_provisional_V1	68765443	C	T	132	71	61	C/T
Pavir.Aa03362	exon	Chr01a_provisional_V1	68766027	C	T	117	0	116	T/T
Pavir.Aa03362	exon	Chr01a_provisional_V1	68766437	T	C	106	45	61	T/C
Pavir.Aa03362	exon	Chr01a_provisional_V1	68767883	T	G	185	97	77	T/G
Pavir.Aa03364	exon	Chr01a_provisional_V1	68779061	G	A	145	0	141	A/A
Pavir.Aa03364	exon	Chr01a_provisional_V1	68779145	C	G	116	62	48	C/G
Pavir.Aa03364	exon	Chr01a_provisional_V1	68779697	T	C	136	66	69	T/C
Pavir.Aa03364	exon	Chr01a_provisional_V1	68779715	T	C	141	64	77	T/C
Pavir.Aa03364	exon	Chr01a_provisional_V1	68779974	T	G	131	59	72	T/G
Pavir.Aa03371	exon	Chr01a_provisional_V1	68873260	G	A	156	2	141	A/A
Pavir.Aa03371	exon	Chr01a_provisional_V1	68874712	T	A	111	66	44	T/A
Pavir.Aa03371	exon	Chr01a_provisional_V1	68874756	C	A	112	64	47	C/A
Pavir.Aa03374	exon	Chr01a_provisional_V1	68887946	A	G	127	50	72	A/G
Pavir.Aa03384	exon	Chr01a_provisional_V1	68982562	A	C	138	76	60	A/C
Pavir.Aa03384	exon	Chr01a_provisional_V1	68983069	A	G	122	0	119	G/G
Pavir.Aa03388	exon	Chr01a_provisional_V1	69020668	A	C	173	0	167	C/C
Pavir.Aa03388	exon	Chr01a_provisional_V1	69020719	T	C	261	1	259	C/C
Pavir.Aa03388	exon	Chr01a_provisional_V1	69020826	A	G	414	186	222	A/G
Pavir.Aa03388	exon	Chr01a_provisional_V1	69020946	A	G	342	0	334	G/G
Pavir.Aa03388	exon	Chr01a_provisional_V1	69021531	C	G	351	188	159	C/G
Pavir.Aa03389	584 bp downstream	Chr01a_provisional_V1	69023111	T	C	378	224	151	T/C
Pavir.Aa03388	629 bp upstream	Chr01a_provisional_V1	69024597	T	G	428	3	421	G/G
Pavir.Aa03388	506 bp upstream	Chr01a_provisional_V1	69024720	A	G	298	2	284	G/G
Pavir.Aa03388	297 bp upstream	Chr01a_provisional_V1	69024929	T	C	118	45	73	T/C
Pavir.Aa03394	110 bp downstream	Chr01a_provisional_V1	69039275	A	G	139	0	136	G/G
Pavir.Aa03394	exon	Chr01a_provisional_V1	69041433	A	G	263	0	249	G/G
Pavir.Aa03400	exon	Chr01a_provisional_V1	69078452	G	T	264	2	249	T/T
Pavir.Aa03400	exon	Chr01a_provisional_V1	69078571	G	T	299	1	161	T/T
Pavir.Aa03400	exon	Chr01a_provisional_V1	69079501	C	T	124	57	64	C/T
Pavir.Aa03402	exon	Chr01a_provisional_V1	69090627	A	G	137	77	58	A/G
Pavir.Aa03402	exon	Chr01a_provisional_V1	69092451	C	T	145	106	37	C/T
Pavir.Aa03402	exon	Chr01a_provisional_V1	69092498	C	T	122	71	51	C/T
Pavir.Aa03402	exon	Chr01a_provisional_V1	69093395	T	C	104	51	51	T/C
Pavir.Aa03402	exon	Chr01a_provisional_V1	69093399	G	T	109	58	51	G/T
Pavir.Aa03402	exon	Chr01a_provisional_V1	69093420	A	G	117	2	112	G/G
Pavir.Aa03436	exon	Chr01a_provisional_V1	69897174	C	T	106	55	50	C/T
Pavir.Aa03436	exon	Chr01a_provisional_V1	69898369	A	G	104	0	99	G/G
Pavir.Aa03445	exon	Chr01a_provisional_V1	69936021	C	T	177	113	64	C/T
Pavir.Aa03445	exon	Chr01a_provisional_V1	69936183	A	G	172	2	166	G/G
Pavir.Aa03444	649 bp upstream	Chr01a_provisional_V1	69936879	G	T	235	5	225	T/T
Pavir.Aa03444	1500 bp upstream	Chr01a_provisional_V1	69937730	T	C	211	0	201	C/C
Pavir.Aa03445	238 bp upstream	Chr01a_provisional_V1	69940859	T	C	179	0	168	C/C
Pavir.Aa03445	220 bp upstream	Chr01a_provisional_V1	69940877	C	T	177	79	88	C/T
Pavir.Aa03445	183 bp upstream	Chr01a_provisional_V1	69940914	G	C	160	95	59	G/C
Pavir.Aa03446	35 bp downstream	Chr01a_provisional_V1	69948081	C	G	220	9	201	G/G
Pavir.Aa03463	exon	Chr01a_provisional_V1	70128039	T	G	104	0	99	G/G
Pavir.Aa03467	exon	Chr01a_provisional_V1	70180793	T	A	112	0	112	A/A
Pavir.Aa03467	exon	Chr01a_provisional_V1	70181837	C	A	121	71	46	C/A
Pavir.Aa03467	exon	Chr01a_provisional_V1	70181895	T	G	104	64	40	T/G
Pavir.Aa03467	exon	Chr01a_provisional_V1	70182446	G	A	107	61	46	G/A
Pavir.Aa03467	exon	Chr01a_provisional_V1	70183002	C	G	105	1	99	G/G
Pavir.Aa03467	exon	Chr01a_provisional_V1	70185821	C	A	105	68	34	C/A
Pavir.Aa03472	exon	Chr01a_provisional_V1	70243015	G	A	128	1	126	A/A
Pavir.Aa03472	exon	Chr01a_provisional_V1	70243542	C	T	154	1	150	T/T
Pavir.Aa03472	exon	Chr01a_provisional_V1	70245643	A	T	181	94	85	A/T
Pavir.Aa03472	exon	Chr01a_provisional_V1	70245710	C	T	173	96	75	C/T
Pavir.Aa03472	exon	Chr01a_provisional_V1	70245816	T	C	138	1	127	C/C
Pavir.Aa03481	exon	Chr01a_provisional_V1	70304110	A	T	139	0	139	T/T
Pavir.Aa03481	exon	Chr01a_provisional_V1	70304465	G	A	159	75	82	G/A
Pavir.Aa03484	exon	Chr01a_provisional_V1	70323566	G	A	101	59	42	G/A
Pavir.Aa03503	exon	Chr01a_provisional_V1	70476374	C	G	148	90	57	C/G
Pavir.Aa03503	exon	Chr01a_provisional_V1	70476416	C	G	154	91	59	C/G
Pavir.Aa03503	exon	Chr01a_provisional_V1	70476518	G	C	129	61	60	G/C
Pavir.Aa03508	exon	Chr01a_provisional_V1	70510728	G	A	100	51	49	G/A
Pavir.Aa03511	exon	Chr01a_provisional_V1	70527481	T	C	101	20	80	T/C
Pavir.Aa03511	425 bp downstream	Chr01a_provisional_V1	70529689	C	A	150	1	147	A/A
Pavir.Aa03512	exon	Chr01a_provisional_V1	70531599	A	C	196	112	77	A/C
Pavir.Aa03513	exon	Chr01a_provisional_V1	70540932	C	G	398	0	353	G/G
Pavir.Aa03513	exon	Chr01a_provisional_V1	70541448	G	C	381	183	192	G/C
Pavir.Aa03515	exon	Chr01a_provisional_V1	70546844	G	T	145	2	141	T/T
Pavir.Aa03515	exon	Chr01a_provisional_V1	70547454	G	T	147	2	144	T/T
Pavir.Aa03515	exon	Chr01a_provisional_V1	70551255	G	A	100	0	96	A/A
Pavir.Aa03532	exon	Chr01a_provisional_V1	70874171	G	A	184	99	81	G/A
Pavir.Aa03532	exon	Chr01a_provisional_V1	70876983	G	A	109	44	64	G/A
Pavir.Aa03532	exon	Chr01a_provisional_V1	70877144	G	A	157	90	63	G/A
Pavir.Aa03556	exon	Chr01a_provisional_V1	71431201	A	C	162	0	156	C/C
Pavir.Aa03556	exon	Chr01a_provisional_V1	71431931	A	C	195	0	188	C/C
Pavir.Aa03556	exon	Chr01a_provisional_V1	71432337	G	T	128	67	60	G/T
Pavir.Aa03556	exon	Chr01a_provisional_V1	71432381	G	A	166	76	85	G/A
Pavir.Aa03556	exon	Chr01a_provisional_V1	71432418	G	A	140	59	81	G/A
Pavir.Aa03556	exon	Chr01a_provisional_V1	71432474	C	A	114	74	40	C/A
Pavir.Aa03564	exon	Chr01a_provisional_V1	71536360	T	G	103	0	101	G/G
Pavir.Aa03565	exon	Chr01a_provisional_V1	71537975	G	T	741	5	712	T/T
Pavir.Aa03565	exon	Chr01a_provisional_V1	71538197	C	T	1798	952	827	C/T
Pavir.Aa03565	exon	Chr01a_provisional_V1	71538549	C	T	1886	937	826	C/T
Pavir.Aa03565	exon	Chr01a_provisional_V1	71539478	G	C	1348	696	641	G/C
Pavir.Aa03565	exon	Chr01a_provisional_V1	71539974	T	C	383	9	357	C/C
Pavir.Aa03565	exon	Chr01a_provisional_V1	71540020	A	C	410	8	392	C/C
Pavir.Aa03565	exon	Chr01a_provisional_V1	71540034	G	A	421	18	395	A/A
Pavir.Aa03565	exon	Chr01a_provisional_V1	71540090	G	T	276	176	100	G/T
Pavir.Aa03570	exon	Chr01a_provisional_V1	71637140	A	G	100	1	95	G/G
Pavir.Aa03570	exon	Chr01a_provisional_V1	71637478	T	C	129	0	118	C/C
Pavir.Aa03570	exon	Chr01a_provisional_V1	71637479	G	A	131	56	65	G/A
Pavir.Aa03574	23 bp downstream	Chr01a_provisional_V1	71658595	A	T	102	46	53	A/T
Pavir.Aa03575	exon	Chr01a_provisional_V1	71659244	C	T	122	63	54	C/T
Pavir.Aa03591	exon	Chr01a_provisional_V1	71772050	T	C	117	1	113	C/C
Pavir.Aa03591	exon	Chr01a_provisional_V1	71772238	G	T	121	82	38	G/T
Pavir.Aa03591	exon	Chr01a_provisional_V1	71772471	G	A	121	1	115	A/A
Pavir.Aa03591	exon	Chr01a_provisional_V1	71772523	C	T	151	88	61	C/T
Pavir.Aa03591	exon	Chr01a_provisional_V1	71772674	T	C	117	1	110	C/C
Pavir.Aa03591	exon	Chr01a_provisional_V1	71774444	G	A	108	56	48	G/A
Pavir.Aa03599	exon	Chr01a_provisional_V1	71914370	A	C	102	0	98	C/C
Pavir.Aa03599	exon	Chr01a_provisional_V1	71914647	G	C	130	24	99	G/C
Pavir.Aa03599	exon	Chr01a_provisional_V1	71914806	T	C	107	0	101	C/C
Pavir.Aa03599	exon	Chr01a_provisional_V1	71915594	G	A	210	2	201	A/A
Pavir.Ab00014	exon	Chr01b_provisional_V1	362035	A	T	106	63	41	A/T
Pavir.Ab00014	exon	Chr01b_provisional_V1	362674	G	C	122	52	69	G/C
Pavir.Ab00014	exon	Chr01b_provisional_V1	363139	G	A	106	58	47	G/A
Pavir.Ab00015	exon	Chr01b_provisional_V1	368247	G	A	129	64	62	G/A
Pavir.Ab00015	exon	Chr01b_provisional_V1	368549	G	A	103	2	100	A/A
Pavir.Ab00015	exon	Chr01b_provisional_V1	369422	C	T	142	31	101	C/T
Pavir.Ab00020	exon	Chr01b_provisional_V1	462454	C	A	153	74	77	C/A
Pavir.Ab00020	exon	Chr01b_provisional_V1	462900	G	A	145	63	80	G/A
Pavir.Ab00020	exon	Chr01b_provisional_V1	463186	A	G	100	0	96	G/G
Pavir.Ab00020	exon	Chr01b_provisional_V1	463234	C	A	111	67	43	C/A
Pavir.Ab00020	exon	Chr01b_provisional_V1	464028	C	G	139	80	58	C/G
Pavir.Ab00027	exon	Chr01b_provisional_V1	523014	T	C	108	0	107	C/C
Pavir.Ab00027	exon	Chr01b_provisional_V1	527952	A	T	106	0	102	T/T
Pavir.Ab00037	exon	Chr01b_provisional_V1	600860	A	G	113	1	102	G/G
Pavir.Ab00037	exon	Chr01b_provisional_V1	601330	T	C	104	0	96	C/C
Pavir.Ab00062	51 bp upstream	Chr01b_provisional_V1	758085	G	T	351	4	327	T/T
Pavir.Ab00062	exon	Chr01b_provisional_V1	758212	A	T	550	11	523	T/T
Pavir.Ab00062	152 bp downstream	Chr01b_provisional_V1	760353	T	A	194	139	55	T/A
Pavir.Ab00071	exon	Chr01b_provisional_V1	927332	G	A	329	155	171	G/A
Pavir.Ab00071	exon	Chr01b_provisional_V1	928056	C	A	291	2	283	A/A
Pavir.Ab00071	exon	Chr01b_provisional_V1	929244	G	A	404	204	195	G/A
Pavir.Ab00075	exon	Chr01b_provisional_V1	934607	A	G	127	1	119	G/G
Pavir.Ab00075	exon	Chr01b_provisional_V1	935133	C	T	108	0	106	T/T
Pavir.Ab00075	exon	Chr01b_provisional_V1	935724	T	A	129	0	129	A/A
Pavir.Ab00075	exon	Chr01b_provisional_V1	936017	T	G	119	0	115	G/G
Pavir.Ab00075	exon	Chr01b_provisional_V1	937310	T	G	158	0	147	G/G
Pavir.Ab00075	exon	Chr01b_provisional_V1	937468	T	C	127	53	66	T/C
Pavir.Ab00075	exon	Chr01b_provisional_V1	938218	T	C	105	0	104	C/C
Pavir.Ab00075	exon	Chr01b_provisional_V1	938431	A	G	100	0	95	G/G
Pavir.Ab00075	exon	Chr01b_provisional_V1	938509	G	A	102	1	95	A/A
Pavir.Ab00075	exon	Chr01b_provisional_V1	939243	G	A	102	1	97	A/A
Pavir.Ab00096	exon	Chr01b_provisional_V1	1423616	G	A	112	52	57	G/A
Pavir.Ab00096	exon	Chr01b_provisional_V1	1423827	G	C	140	0	137	C/C
Pavir.Ab00096	exon	Chr01b_provisional_V1	1425287	C	G	107	59	46	C/G
Pavir.Ab00117	exon	Chr01b_provisional_V1	1819713	C	T	140	4	130	T/T
Pavir.Ab00117	exon	Chr01b_provisional_V1	1820002	C	T	190	100	89	C/T
Pavir.Ab00117	exon	Chr01b_provisional_V1	1820138	G	T	179	78	95	G/T
Pavir.Ab00120	exon	Chr01b_provisional_V1	1843405	A	G	261	3	258	G/G
Pavir.Ab00120	exon	Chr01b_provisional_V1	1843557	C	T	419	80	339	C/T
Pavir.Ab00120	exon	Chr01b_provisional_V1	1843800	T	C	279	2	277	C/C
Pavir.Ab00120	exon	Chr01b_provisional_V1	1843876	G	A	219	0	217	A/A
Pavir.Ab00120	exon	Chr01b_provisional_V1	1844663	A	G	286	0	278	G/G
Pavir.Ab00120	exon	Chr01b_provisional_V1	1844757	G	A	353	0	352	A/A
Pavir.Ab00126	exon	Chr01b_provisional_V1	1872541	C	G	119	73	46	C/G
Pavir.Ab00126	exon	Chr01b_provisional_V1	1873994	A	G	113	0	109	G/G
Pavir.Ab00142	exon	Chr01b_provisional_V1	1986985	G	C	330	234	88	G/C
Pavir.Ab00142	exon	Chr01b_provisional_V1	1987050	T	G	291	0	283	G/G
Pavir.Ab00143	exon	Chr01b_provisional_V1	1988319	A	T	134	77	53	A/T
Pavir.Ab00143	exon	Chr01b_provisional_V1	1989147	C	T	143	74	67	C/T
Pavir.Ab00143	exon	Chr01b_provisional_V1	1990311	A	G	118	2	109	G/G
Pavir.Ab00143	exon	Chr01b_provisional_V1	1990549	C	A	114	71	37	C/A
Pavir.Ab00143	exon	Chr01b_provisional_V1	1990587	C	A	107	1	99	A/A
Pavir.Ab00144	exon	Chr01b_provisional_V1	1991199	C	T	108	58	50	C/T
Pavir.Ab00144	exon	Chr01b_provisional_V1	1991220	A	T	144	63	78	A/T
Pavir.Ab00144	exon	Chr01b_provisional_V1	1992667	A	G	281	154	125	A/G
Pavir.Ab00144	exon	Chr01b_provisional_V1	1992715	T	C	254	0	248	C/C
Pavir.Ab00144	exon	Chr01b_provisional_V1	1992776	C	T	241	121	112	C/T
Pavir.Ab00145	exon	Chr01b_provisional_V1	1993717	G	T	173	0	173	T/T
Pavir.Ab00157	exon	Chr01b_provisional_V1	2293905	A	C	258	0	247	C/C
Pavir.Ab00157	exon	Chr01b_provisional_V1	2294062	G	A	299	0	296	A/A
Pavir.Ab00157	exon	Chr01b_provisional_V1	2295847	C	T	224	0	221	T/T
Pavir.Ab00157	exon	Chr01b_provisional_V1	2295897	T	C	165	1	162	C/C
Pavir.Ab00157	exon	Chr01b_provisional_V1	2296135	A	G	165	1	159	G/G
Pavir.Ab00157	exon	Chr01b_provisional_V1	2296556	A	G	195	1	189	G/G
Pavir.Ab00157	exon	Chr01b_provisional_V1	2296638	G	C	129	0	123	C/C
Pavir.Ab00158	exon	Chr01b_provisional_V1	2305894	T	C	118	50	65	T/C
Pavir.Ab00168	exon	Chr01b_provisional_V1	2382590	G	A	109	57	49	G/A
Pavir.Ab00168	exon	Chr01b_provisional_V1	2382593	G	A	100	0	99	A/A
Pavir.Ab00179	exon	Chr01b_provisional_V1	2450437	G	A	109	6	103	A/A
Pavir.Ab00193	exon	Chr01b_provisional_V1	2598431	G	A	113	52	59	G/A
Pavir.Ab00210	exon	Chr01b_provisional_V1	2691433	T	C	110	0	106	C/C
Pavir.Ab00211	120 bp downstream	Chr01b_provisional_V1	2699551	G	T	141	1	115	T/T
Pavir.Ab00211	exon	Chr01b_provisional_V1	2700398	G	T	228	6	216	T/T
Pavir.Ab00211	39 bp upstream	Chr01b_provisional_V1	2700448	A	G	151	1	146	G/G
Pavir.Ab00228	exon	Chr01b_provisional_V1	2799762	A	G	190	116	72	A/G
Pavir.Ab00228	exon	Chr01b_provisional_V1	2800564	A	G	107	4	98	G/G
Pavir.Ab00237	exon	Chr01b_provisional_V1	2851199	C	T	260	0	228	T/T
Pavir.Ab00237	exon	Chr01b_provisional_V1	2851297	C	G	301	0	293	G/G
Pavir.Ab00237	exon	Chr01b_provisional_V1	2852626	C	T	189	124	65	C/T
Pavir.Ab00237	exon	Chr01b_provisional_V1	2852650	G	T	184	114	70	G/T
Pavir.Ab00237	exon	Chr01b_provisional_V1	2852709	C	T	177	103	74	C/T
Pavir.Ab00237	exon	Chr01b_provisional_V1	2852886	T	C	161	86	74	T/C
Pavir.Ab00277	1075 bp downstream	Chr01b_provisional_V1	3624679	T	A	164	0	162	A/A
Pavir.Ab00277	1055 bp downstream	Chr01b_provisional_V1	3624699	C	T	181	0	181	T/T
Pavir.Ab00277	exon	Chr01b_provisional_V1	3625925	A	C	334	1	325	C/C
Pavir.Ab00277	exon	Chr01b_provisional_V1	3626378	C	T	235	13	217	T/T
Pavir.Ab00277	exon	Chr01b_provisional_V1	3626417	C	T	218	6	207	T/T
Pavir.Ab00277	exon	Chr01b_provisional_V1	3626455	A	G	286	0	273	G/G
Pavir.Ab00296	exon	Chr01b_provisional_V1	3858115	C	A	110	62	47	C/A
Pavir.Ab00296	exon	Chr01b_provisional_V1	3858270	G	A	107	61	46	G/A
Pavir.Ab00306	exon	Chr01b_provisional_V1	3925907	T	A	125	70	55	T/A
Pavir.Ab00306	exon	Chr01b_provisional_V1	3926001	T	C	105	64	40	T/C
Pavir.Ab00306	exon	Chr01b_provisional_V1	3926354	C	T	107	24	79	C/T
Pavir.Ab00306	exon	Chr01b_provisional_V1	3926584	G	A	105	76	28	G/A
Pavir.Ab00308	exon	Chr01b_provisional_V1	3941414	G	A	101	48	52	G/A
Pavir.Ab00308	exon	Chr01b_provisional_V1	3943810	C	T	169	85	83	C/T
Pavir.Ab00308	exon	Chr01b_provisional_V1	3943834	C	T	207	101	103	C/T
Pavir.Ab00308	exon	Chr01b_provisional_V1	3943951	C	T	190	104	84	C/T
Pavir.Ab00314	exon	Chr01b_provisional_V1	3990599	G	C	126	62	57	G/C
Pavir.Ab00314	exon	Chr01b_provisional_V1	3990635	G	C	208	134	71	G/C
Pavir.Ab00314	exon	Chr01b_provisional_V1	3990737	G	C	253	186	65	G/C
Pavir.Ab00314	exon	Chr01b_provisional_V1	3990793	G	A	209	132	73	G/A
Pavir.Ab00336	exon	Chr01b_provisional_V1	4135186	C	A	672	338	324	C/A
Pavir.Ab00336	exon	Chr01b_provisional_V1	4135226	G	A	700	8	681	A/A
Pavir.Ab00336	exon	Chr01b_provisional_V1	4136081	A	G	246	2	240	G/G
Pavir.Ab00336	exon	Chr01b_provisional_V1	4136173	A	G	491	0	448	G/G
Pavir.Ab00339	exon	Chr01b_provisional_V1	4153001	C	T	109	78	31	C/T
Pavir.Ab00339	exon	Chr01b_provisional_V1	4153890	T	C	112	1	108	C/C
Pavir.Ab00341	exon	Chr01b_provisional_V1	4161759	A	G	122	47	75	A/G
Pavir.Ab00341	exon	Chr01b_provisional_V1	4161808	G	T	172	96	76	G/T
Pavir.Ab00341	exon	Chr01b_provisional_V1	4161963	A	G	173	91	82	A/G
Pavir.Ab00341	exon	Chr01b_provisional_V1	4162147	A	G	275	0	270	G/G
Pavir.Ab00341	exon	Chr01b_provisional_V1	4163432	T	G	133	41	92	T/G
Pavir.Ab00341	exon	Chr01b_provisional_V1	4163996	G	C	172	0	167	C/C
Pavir.Ab00376	exon	Chr01b_provisional_V1	4388308	T	C	218	0	208	C/C
Pavir.Ab00376	exon	Chr01b_provisional_V1	4388346	T	A	215	0	214	A/A
Pavir.Ab00376	exon	Chr01b_provisional_V1	4388521	T	C	241	1	228	C/C
Pavir.Ab00376	exon	Chr01b_provisional_V1	4390949	A	C	115	2	110	C/C
Pavir.Ab00376	exon	Chr01b_provisional_V1	4390997	G	A	117	3	112	A/A
Pavir.Ab00377	exon	Chr01b_provisional_V1	4393691	A	C	103	0	101	C/C
Pavir.Ab00379	exon	Chr01b_provisional_V1	4404263	C	G	125	71	53	C/G
Pavir.Ab00379	exon	Chr01b_provisional_V1	4404275	G	C	122	0	121	C/C
Pavir.Ab00379	exon	Chr01b_provisional_V1	4405191	C	T	116	51	65	C/T
Pavir.Ab00379	exon	Chr01b_provisional_V1	4406433	T	A	277	121	152	T/A
Pavir.Ab00379	exon	Chr01b_provisional_V1	4406566	C	T	242	135	100	C/T
Pavir.Ab00379	exon	Chr01b_provisional_V1	4406736	G	A	233	145	82	G/A
Pavir.Ab00379	exon	Chr01b_provisional_V1	4406810	C	T	217	1	211	T/T
Pavir.Ab00381	exon	Chr01b_provisional_V1	4418520	T	C	118	0	117	C/C
Pavir.Ab00381	exon	Chr01b_provisional_V1	4418740	T	C	132	1	131	C/C
Pavir.Ab00381	exon	Chr01b_provisional_V1	4421319	T	C	146	0	145	C/C
Pavir.Ab00381	exon	Chr01b_provisional_V1	4421349	C	T	158	92	64	C/T
Pavir.Ab00381	exon	Chr01b_provisional_V1	4421410	G	A	187	103	80	G/A
Pavir.Ab00381	exon	Chr01b_provisional_V1	4421540	C	G	115	61	51	C/G
Pavir.Ab00386	448 bp upstream	Chr01b_provisional_V1	4451543	T	C	161	3	82	C/C
Pavir.Ab00386	149 bp upstream	Chr01b_provisional_V1	4451842	T	C	214	93	119	T/C
Pavir.Ab00386	82 bp upstream	Chr01b_provisional_V1	4451909	C	G	250	179	69	C/G
Pavir.Ab00386	exon	Chr01b_provisional_V1	4452301	G	A	365	202	155	G/A
Pavir.Ab00386	exon	Chr01b_provisional_V1	4452375	G	T	396	220	165	G/T
Pavir.Ab00386	exon	Chr01b_provisional_V1	4452378	T	C	408	0	388	C/C
Pavir.Ab00386	exon	Chr01b_provisional_V1	4452511	A	G	461	1	424	G/G
Pavir.Ab00386	exon	Chr01b_provisional_V1	4452929	C	G	292	0	270	G/G
Pavir.Ab00386	exon	Chr01b_provisional_V1	4454393	A	G	426	4	414	G/G
Pavir.Ab00386	exon	Chr01b_provisional_V1	4454722	T	A	131	6	122	A/A
Pavir.Ab00386	exon	Chr01b_provisional_V1	4454828	A	G	110	43	58	A/G
Pavir.Ab00391	exon	Chr01b_provisional_V1	4486273	G	A	139	50	79	G/A
Pavir.Ab00391	exon	Chr01b_provisional_V1	4486444	G	C	108	0	108	C/C
Pavir.Ab00391	exon	Chr01b_provisional_V1	4488364	C	T	147	60	86	C/T
Pavir.Ab00391	exon	Chr01b_provisional_V1	4488807	G	T	112	42	70	G/T
Pavir.Ab00391	exon	Chr01b_provisional_V1	4489328	C	G	135	43	89	C/G
Pavir.Ab00395	exon	Chr01b_provisional_V1	4524444	G	A	174	0	170	A/A
Pavir.Ab00395	exon	Chr01b_provisional_V1	4524515	C	T	161	82	77	C/T
Pavir.Ab00395	exon	Chr01b_provisional_V1	4524604	G	A	130	0	129	A/A
Pavir.Ab00395	exon	Chr01b_provisional_V1	4524845	A	G	154	0	150	G/G
Pavir.Ab00395	exon	Chr01b_provisional_V1	4524975	G	A	110	0	109	A/A
Pavir.Ab00395	exon	Chr01b_provisional_V1	4527167	G	A	175	0	169	A/A
Pavir.Ab00395	exon	Chr01b_provisional_V1	4527299	C	T	183	1	172	T/T
Pavir.Ab00395	exon	Chr01b_provisional_V1	4527419	C	T	112	0	106	T/T
Pavir.Ab00434	exon	Chr01b_provisional_V1	4743973	A	G	7972	35	7801	G/G
Pavir.Ab00434	exon	Chr01b_provisional_V1	4744288	T	A	5242	1890	3319	T/A
Pavir.Ab00434	exon	Chr01b_provisional_V1	4744293	C	A	4887	1772	3060	C/A
Pavir.Ab00437	exon	Chr01b_provisional_V1	4759831	G	A	111	31	80	G/A
Pavir.Ab00437	exon	Chr01b_provisional_V1	4759953	C	T	119	78	40	C/T
Pavir.Ab00437	exon	Chr01b_provisional_V1	4762317	G	A	106	51	54	G/A
Pavir.Ab00437	exon	Chr01b_provisional_V1	4762547	A	C	109	0	109	C/C
Pavir.Ab00439	exon	Chr01b_provisional_V1	4778667	C	A	497	147	347	C/A
Pavir.Ab00439	exon	Chr01b_provisional_V1	4778958	G	A	146	42	99	G/A
Pavir.Ab00454	exon	Chr01b_provisional_V1	4903117	T	C	155	57	96	T/C
Pavir.Ab00454	exon	Chr01b_provisional_V1	4903119	G	A	153	95	57	G/A
Pavir.Ab00454	exon	Chr01b_provisional_V1	4903451	G	A	148	52	96	G/A
Pavir.Ab00454	exon	Chr01b_provisional_V1	4904622	G	A	112	0	111	A/A
Pavir.Ab00454	exon	Chr01b_provisional_V1	4904663	G	T	141	49	91	G/T
Pavir.Ab00454	exon	Chr01b_provisional_V1	4905535	A	T	164	0	164	T/T
Pavir.Ab00454	exon	Chr01b_provisional_V1	4905974	G	C	160	104	54	G/C
Pavir.Ab00454	exon	Chr01b_provisional_V1	4906177	G	A	141	52	85	G/A
Pavir.Ab00454	exon	Chr01b_provisional_V1	4906279	C	T	120	77	40	C/T
Pavir.Ab00466	exon	Chr01b_provisional_V1	4994892	C	T	131	77	54	C/T
Pavir.Ab00466	exon	Chr01b_provisional_V1	4995490	G	A	138	69	68	G/A
Pavir.Ab00466	exon	Chr01b_provisional_V1	4995647	T	C	119	53	63	T/C
Pavir.Ab00466	exon	Chr01b_provisional_V1	4996362	G	A	121	63	53	G/A
Pavir.Ab00466	exon	Chr01b_provisional_V1	4996406	C	T	117	61	53	C/T
Pavir.Ab00466	exon	Chr01b_provisional_V1	4996660	G	A	135	67	68	G/A
Pavir.Ab00466	exon	Chr01b_provisional_V1	4996668	G	A	126	64	61	G/A
Pavir.Ab00469	exon	Chr01b_provisional_V1	5002258	T	A	116	53	62	T/A
Pavir.Ab00469	exon	Chr01b_provisional_V1	5002448	T	C	221	140	80	T/C
Pavir.Ab00469	exon	Chr01b_provisional_V1	5003310	G	A	377	201	162	G/A
Pavir.Ab00469	exon	Chr01b_provisional_V1	5003701	A	C	122	0	111	C/C
Pavir.Ab00469	exon	Chr01b_provisional_V1	5003728	A	G	115	2	109	G/G
Pavir.Ab00469	exon	Chr01b_provisional_V1	5003844	T	G	137	0	137	G/G
Pavir.Ab00469	exon	Chr01b_provisional_V1	5003980	T	C	252	0	241	C/C
Pavir.Ab00471	exon	Chr01b_provisional_V1	5017161	G	A	163	64	99	G/A
Pavir.Ab00471	exon	Chr01b_provisional_V1	5018319	T	A	156	0	156	A/A
Pavir.Ab00472	exon	Chr01b_provisional_V1	5018755	T	C	177	0	174	C/C
Pavir.Ab00472	exon	Chr01b_provisional_V1	5018858	C	G	138	0	136	G/G
Pavir.Ab00478	exon	Chr01b_provisional_V1	5058046	G	A	153	70	82	G/A
Pavir.Ab00493	exon	Chr01b_provisional_V1	5156358	G	A	107	60	42	G/A
Pavir.Ab00493	exon	Chr01b_provisional_V1	5156370	C	T	112	54	57	C/T
Pavir.Ab00500	exon	Chr01b_provisional_V1	5248665	G	C	118	0	109	C/C
Pavir.Ab00500	exon	Chr01b_provisional_V1	5249872	C	A	155	93	61	C/A
Pavir.Ab00500	exon	Chr01b_provisional_V1	5250190	G	A	104	45	59	G/A
Pavir.Ab00500	exon	Chr01b_provisional_V1	5250389	G	A	127	4	116	A/A
Pavir.Ab00500	exon	Chr01b_provisional_V1	5250429	A	G	117	3	106	G/G
Pavir.Ab00500	exon	Chr01b_provisional_V1	5250517	C	T	145	78	66	C/T
Pavir.Ab00510	exon	Chr01b_provisional_V1	5315464	C	A	106	0	101	A/A
Pavir.Ab00510	exon	Chr01b_provisional_V1	5315653	G	A	164	90	74	G/A
Pavir.Ab00541	exon	Chr01b_provisional_V1	5596800	C	T	341	199	140	C/T
Pavir.Ab00541	exon	Chr01b_provisional_V1	5597044	C	A	270	99	136	C/A
Pavir.Ab00541	exon	Chr01b_provisional_V1	5597736	G	A	142	2	43	A/A
Pavir.Ab00541	exon	Chr01b_provisional_V1	5597737	A	G	148	8	42	A/G
Pavir.Ab00541	exon	Chr01b_provisional_V1	5598889	G	A	465	208	248	G/A
Pavir.Ab00544	exon	Chr01b_provisional_V1	5708137	G	A	266	0	255	A/A
Pavir.Ab00558	exon	Chr01b_provisional_V1	6016184	T	C	191	1	187	C/C
Pavir.Ab00558	exon	Chr01b_provisional_V1	6021228	C	T	160	1	139	T/T
Pavir.Ab00561	exon	Chr01b_provisional_V1	6065983	C	T	109	68	41	C/T
Pavir.Ab00583	exon	Chr01b_provisional_V1	6508466	C	T	111	77	34	C/T
Pavir.Ab00584	exon	Chr01b_provisional_V1	6531421	T	C	117	49	64	T/C
Pavir.Ab00613	exon	Chr01b_provisional_V1	7208083	C	T	117	0	114	T/T
Pavir.Ab00613	exon	Chr01b_provisional_V1	7208509	C	T	150	78	72	C/T
Pavir.Ab00613	exon	Chr01b_provisional_V1	7208737	C	T	130	60	66	C/T
Pavir.Ab00634	exon	Chr01b_provisional_V1	7750405	A	C	113	0	106	C/C
Pavir.Ab00634	exon	Chr01b_provisional_V1	7750511	C	T	132	0	122	T/T
Pavir.Ab00634	exon	Chr01b_provisional_V1	7750606	A	G	132	0	125	G/G
Pavir.Ab00634	exon	Chr01b_provisional_V1	7750664	C	T	135	0	132	T/T
Pavir.Ab00634	exon	Chr01b_provisional_V1	7753680	A	C	111	0	111	C/C
Pavir.Ab00645	exon	Chr01b_provisional_V1	8010246	G	A	112	65	46	G/A
Pavir.Ab00645	exon	Chr01b_provisional_V1	8010298	C	A	133	0	126	A/A
Pavir.Ab00645	exon	Chr01b_provisional_V1	8010378	G	A	241	129	95	G/A
Pavir.Ab00647	exon	Chr01b_provisional_V1	8025424	C	T	256	125	131	C/T
Pavir.Ab00652	exon	Chr01b_provisional_V1	8089098	C	A	252	136	108	C/A
Pavir.Ab00652	exon	Chr01b_provisional_V1	8089247	T	G	165	0	159	G/G
Pavir.Ab00696	exon	Chr01b_provisional_V1	8561866	C	A	178	60	114	C/A
Pavir.Ab00698	exon	Chr01b_provisional_V1	8684236	A	G	168	0	163	G/G
Pavir.Ab00698	exon	Chr01b_provisional_V1	8684406	T	C	209	22	186	C/C
Pavir.Ab00698	exon	Chr01b_provisional_V1	8684673	A	G	138	0	120	G/G
Pavir.Ab00698	exon	Chr01b_provisional_V1	8684764	C	T	174	1	163	T/T
Pavir.Ab00698	exon	Chr01b_provisional_V1	8685611	T	C	219	0	206	C/C
Pavir.Ab00698	exon	Chr01b_provisional_V1	8685655	G	A	238	94	135	G/A
Pavir.Ab00698	exon	Chr01b_provisional_V1	8685748	G	A	176	108	67	G/A
Pavir.Ab00698	exon	Chr01b_provisional_V1	8685959	C	T	195	0	188	T/T
Pavir.Ab00698	exon	Chr01b_provisional_V1	8686077	C	T	171	73	96	C/T
Pavir.Ab00698	exon	Chr01b_provisional_V1	8686108	T	C	164	0	155	C/C
Pavir.Ab00698	exon	Chr01b_provisional_V1	8686222	T	C	109	0	108	C/C
Pavir.Ab00698	exon	Chr01b_provisional_V1	8686274	G	A	146	107	38	G/A
Pavir.Ab00698	exon	Chr01b_provisional_V1	8686304	C	G	132	0	123	G/G
Pavir.Ab00698	exon	Chr01b_provisional_V1	8686399	C	A	163	63	99	C/A
Pavir.Ab00698	exon	Chr01b_provisional_V1	8686614	T	C	201	82	110	T/C
Pavir.Ab00698	exon	Chr01b_provisional_V1	8686736	A	T	221	0	210	T/T
Pavir.Ab00698	exon	Chr01b_provisional_V1	8687317	C	T	105	37	61	C/T
Pavir.Ab00698	exon	Chr01b_provisional_V1	8687399	C	T	142	50	87	C/T
Pavir.Ab00702	exon	Chr01b_provisional_V1	8722935	C	T	120	0	118	T/T
Pavir.Ab00721	exon	Chr01b_provisional_V1	8860655	G	A	147	60	81	G/A
Pavir.Ab00721	exon	Chr01b_provisional_V1	8860723	C	T	124	2	120	T/T
Pavir.Ab00721	exon	Chr01b_provisional_V1	8861156	A	G	137	0	131	G/G
Pavir.Ab00721	exon	Chr01b_provisional_V1	8861937	G	A	169	105	64	G/A
Pavir.Ab00721	exon	Chr01b_provisional_V1	8863569	C	T	100	54	46	C/T
Pavir.Ab00727	exon	Chr01b_provisional_V1	8931860	T	G	167	77	84	T/G
Pavir.Ab00727	exon	Chr01b_provisional_V1	8932042	G	T	354	1	320	T/T
Pavir.Ab00727	exon	Chr01b_provisional_V1	8932094	A	T	298	1	293	T/T
Pavir.Ab00727	exon	Chr01b_provisional_V1	8932289	A	C	139	1	78	C/C
Pavir.Ab00727	exon	Chr01b_provisional_V1	8932391	C	T	244	2	228	T/T
Pavir.Ab00727	exon	Chr01b_provisional_V1	8932447	C	G	271	175	95	C/G
Pavir.Ab00727	exon	Chr01b_provisional_V1	8932508	G	A	259	3	250	A/A
Pavir.Ab00727	exon	Chr01b_provisional_V1	8932856	A	G	224	1	216	G/G
Pavir.Ab00727	exon	Chr01b_provisional_V1	8933129	G	A	273	159	111	G/A
Pavir.Ab00727	exon	Chr01b_provisional_V1	8933275	G	A	283	167	107	G/A
Pavir.Ab00727	exon	Chr01b_provisional_V1	8933305	A	G	267	0	259	G/G
Pavir.Ab00727	exon	Chr01b_provisional_V1	8933456	A	C	124	0	121	C/C
Pavir.Ab00727	exon	Chr01b_provisional_V1	8934326	G	A	141	0	130	A/A
Pavir.Ab00727	exon	Chr01b_provisional_V1	8934542	C	T	212	2	210	T/T
Pavir.Ab00727	exon	Chr01b_provisional_V1	8934690	G	A	210	0	201	A/A
Pavir.Ab00749	exon	Chr01b_provisional_V1	9109320	G	A	178	92	85	G/A
Pavir.Ab00749	exon	Chr01b_provisional_V1	9110020	T	C	178	2	176	C/C
Pavir.Ab00749	exon	Chr01b_provisional_V1	9110826	T	C	165	58	106	T/C
Pavir.Ab00749	exon	Chr01b_provisional_V1	9110977	C	T	116	1	113	T/T
Pavir.Ab00749	exon	Chr01b_provisional_V1	9112563	G	A	198	88	107	G/A
Pavir.Ab00749	exon	Chr01b_provisional_V1	9112681	G	A	322	156	152	G/A
Pavir.Ab00753	exon	Chr01b_provisional_V1	9126158	G	A	315	0	285	A/A
Pavir.Ab00753	exon	Chr01b_provisional_V1	9126260	T	G	769	2	701	G/G
Pavir.Ab00753	exon	Chr01b_provisional_V1	9126319	G	A	833	452	365	G/A
Pavir.Ab00753	exon	Chr01b_provisional_V1	9126439	G	C	729	363	320	G/C
Pavir.Ab00753	exon	Chr01b_provisional_V1	9126463	C	T	833	400	406	C/T
Pavir.Ab00753	exon	Chr01b_provisional_V1	9126571	C	A	871	485	360	C/A
Pavir.Ab00753	exon	Chr01b_provisional_V1	9126823	G	T	689	331	306	G/T
Pavir.Ab00753	exon	Chr01b_provisional_V1	9126882	G	T	663	317	327	G/T
Pavir.Ab00753	exon	Chr01b_provisional_V1	9126927	C	G	668	3	622	G/G
Pavir.Ab00753	exon	Chr01b_provisional_V1	9127139	A	C	744	403	302	A/C
Pavir.Ab00753	exon	Chr01b_provisional_V1	9127174	T	C	690	4	650	C/C
Pavir.Ab00753	exon	Chr01b_provisional_V1	9127351	G	C	583	2	432	C/C
Pavir.Ab00753	exon	Chr01b_provisional_V1	9127381	T	C	565	2	521	C/C
Pavir.Ab00753	exon	Chr01b_provisional_V1	9127417	G	A	650	447	199	G/A
Pavir.Ab00753	exon	Chr01b_provisional_V1	9127525	G	C	793	1	722	C/C
Pavir.Ab00753	exon	Chr01b_provisional_V1	9127554	C	T	751	166	522	C/T
Pavir.Ab00753	exon	Chr01b_provisional_V1	9128529	C	G	132	0	129	G/G
Pavir.Ab00758	exon	Chr01b_provisional_V1	9189320	C	G	100	2	98	G/G
Pavir.Ab00760	exon	Chr01b_provisional_V1	9202300	T	A	114	20	93	T/A
Pavir.Ab00760	exon	Chr01b_provisional_V1	9202367	A	T	200	0	197	T/T
Pavir.Ab00760	exon	Chr01b_provisional_V1	9202460	C	T	266	45	218	C/T
Pavir.Ab00760	exon	Chr01b_provisional_V1	9202602	A	G	355	0	346	G/G
Pavir.Ab00760	exon	Chr01b_provisional_V1	9202740	C	A	450	53	386	A/A
Pavir.Ab00766	exon	Chr01b_provisional_V1	9240957	C	T	149	90	55	C/T
Pavir.Ab00766	exon	Chr01b_provisional_V1	9241000	A	G	133	1	129	G/G
Pavir.Ab00780	exon	Chr01b_provisional_V1	9331099	T	C	124	1	123	C/C
Pavir.Ab00780	exon	Chr01b_provisional_V1	9332286	T	C	112	0	109	C/C
Pavir.Ab00780	exon	Chr01b_provisional_V1	9332725	A	T	115	2	111	T/T
Pavir.Ab00780	exon	Chr01b_provisional_V1	9333023	G	A	117	0	109	A/A
Pavir.Ab00780	exon	Chr01b_provisional_V1	9333652	C	T	119	0	118	T/T
Pavir.Ab00780	exon	Chr01b_provisional_V1	9333809	G	T	138	99	38	G/T
Pavir.Ab00780	exon	Chr01b_provisional_V1	9334167	T	C	116	0	116	C/C
Pavir.Ab00791	exon	Chr01b_provisional_V1	9425438	T	C	192	4	187	C/C
Pavir.Ab00791	exon	Chr01b_provisional_V1	9425607	G	A	154	1	152	A/A
Pavir.Ab00791	exon	Chr01b_provisional_V1	9426108	C	T	168	1	166	T/T
Pavir.Ab00791	exon	Chr01b_provisional_V1	9426900	G	T	242	115	125	G/T
Pavir.Ab00791	exon	Chr01b_provisional_V1	9426958	A	G	232	1	185	G/G
Pavir.Ab00809	exon	Chr01b_provisional_V1	9651279	G	A	165	0	159	A/A
Pavir.Ab00809	exon	Chr01b_provisional_V1	9651577	G	A	100	1	27	A/A
Pavir.Ab00811	exon	Chr01b_provisional_V1	9671703	G	A	131	59	71	G/A
Pavir.Ab00812	exon	Chr01b_provisional_V1	9677466	A	G	153	4	148	G/G
Pavir.Ab00812	exon	Chr01b_provisional_V1	9677528	G	T	142	2	126	T/T
Pavir.Ab00812	exon	Chr01b_provisional_V1	9677586	C	T	184	1	176	T/T
Pavir.Ab00812	exon	Chr01b_provisional_V1	9677645	A	G	155	0	145	G/G
Pavir.Ab00812	exon	Chr01b_provisional_V1	9682537	G	A	210	88	117	G/A
Pavir.Ab00812	exon	Chr01b_provisional_V1	9682852	C	T	129	70	59	C/T
Pavir.Ab00850	exon	Chr01b_provisional_V1	9985579	A	G	120	0	104	G/G
Pavir.Ab00874	exon	Chr01b_provisional_V1	10507289	T	G	139	1	136	G/G
Pavir.Ab00874	exon	Chr01b_provisional_V1	10508921	C	T	137	2	130	T/T
Pavir.Ab00876	exon	Chr01b_provisional_V1	10528070	A	G	337	1	305	G/G
Pavir.Ab00876	exon	Chr01b_provisional_V1	10528482	T	C	126	0	124	C/C
Pavir.Ab00926	exon	Chr01b_provisional_V1	12019232	A	G	101	53	47	A/G
Pavir.Ab00926	exon	Chr01b_provisional_V1	12019867	T	C	101	0	99	C/C
Pavir.Ab00978	exon	Chr01b_provisional_V1	13066518	G	A	143	67	76	G/A
Pavir.Ab00978	exon	Chr01b_provisional_V1	13067260	G	T	174	110	56	G/T
Pavir.Ab00978	exon	Chr01b_provisional_V1	13067264	C	T	167	0	160	T/T
Pavir.Ab00978	exon	Chr01b_provisional_V1	13068044	A	C	222	125	97	A/C
Pavir.Ab00980	exon	Chr01b_provisional_V1	13084267	A	T	116	0	116	T/T
Pavir.Ab00980	exon	Chr01b_provisional_V1	13084542	G	T	174	89	83	G/T
Pavir.Ab00980	exon	Chr01b_provisional_V1	13085034	G	A	150	0	149	A/A
Pavir.Ab00980	exon	Chr01b_provisional_V1	13085160	C	T	222	112	107	C/T
Pavir.Ab00980	exon	Chr01b_provisional_V1	13085350	C	T	168	83	85	C/T
Pavir.Ab00980	exon	Chr01b_provisional_V1	13085582	G	T	155	83	72	G/T
Pavir.Ab00980	exon	Chr01b_provisional_V1	13086480	G	T	100	48	52	G/T
Pavir.Ab00980	exon	Chr01b_provisional_V1	13089123	T	G	120	65	51	T/G
Pavir.Ab00993	exon	Chr01b_provisional_V1	13265296	C	A	107	0	105	A/A
Pavir.Ab00993	exon	Chr01b_provisional_V1	13265307	A	C	112	0	98	C/C
Pavir.Ab00993	exon	Chr01b_provisional_V1	13266031	T	G	237	0	237	G/G
Pavir.Ab00993	exon	Chr01b_provisional_V1	13267095	C	T	174	120	54	C/T
Pavir.Ab00993	exon	Chr01b_provisional_V1	13267102	G	A	177	120	57	G/A
Pavir.Ab00993	exon	Chr01b_provisional_V1	13267471	C	T	195	90	104	C/T
Pavir.Ab00994	exon	Chr01b_provisional_V1	13274871	C	A	121	0	116	A/A
Pavir.Ab00994	exon	Chr01b_provisional_V1	13274953	A	G	147	0	142	G/G
Pavir.Ab00994	exon	Chr01b_provisional_V1	13275054	C	T	114	0	114	T/T
Pavir.Ab00994	exon	Chr01b_provisional_V1	13275070	T	G	100	0	100	G/G
Pavir.Ab00994	exon	Chr01b_provisional_V1	13275637	C	G	157	13	143	G/G
Pavir.Ab00997	exon	Chr01b_provisional_V1	13312822	T	C	116	0	106	C/C
Pavir.Ab00997	72 bp downstream	Chr01b_provisional_V1	13313081	T	A	102	0	73	A/A
Pavir.Ab01000	263 bp downstream	Chr01b_provisional_V1	13329757	A	G	103	39	64	A/G
Pavir.Ab01013	1467 bp upstream	Chr01b_provisional_V1	13424199	C	G	126	0	125	G/G
Pavir.Ab01013	1379 bp upstream	Chr01b_provisional_V1	13424287	T	C	202	139	59	T/C
Pavir.Ab01039	exon	Chr01b_provisional_V1	13657931	G	C	131	73	57	G/C
Pavir.Ab01039	exon	Chr01b_provisional_V1	13661063	G	C	108	0	108	C/C
Pavir.Ab01044	29 bp downstream	Chr01b_provisional_V1	13734958	C	G	735	0	719	G/G
Pavir.Ab01044	exon	Chr01b_provisional_V1	13734995	A	G	904	1	885	G/G
Pavir.Ab01044	exon	Chr01b_provisional_V1	13735111	C	T	781	0	762	T/T
Pavir.Ab01044	exon	Chr01b_provisional_V1	13735140	A	C	660	2	655	C/C
Pavir.Ab01044	exon	Chr01b_provisional_V1	13735195	T	G	610	0	608	G/G
Pavir.Ab01044	exon	Chr01b_provisional_V1	13736021	C	T	655	2	640	T/T
Pavir.Ab01044	exon	Chr01b_provisional_V1	13736155	A	C	275	0	268	C/C
Pavir.Ab01044	exon	Chr01b_provisional_V1	13736191	G	C	148	0	143	C/C
Pavir.Ab01044	exon	Chr01b_provisional_V1	13736696	A	C	387	2	374	C/C
Pavir.Ab01044	exon	Chr01b_provisional_V1	13738672	G	A	108	0	105	A/A
Pavir.Ab01045	exon	Chr01b_provisional_V1	13741975	G	A	579	306	239	G/A
Pavir.Ab01045	exon	Chr01b_provisional_V1	13742177	C	T	745	427	311	C/T
Pavir.Ab01045	exon	Chr01b_provisional_V1	13742618	G	A	643	247	390	G/A
Pavir.Ab01045	exon	Chr01b_provisional_V1	13742792	C	T	420	180	233	C/T
Pavir.Ab01046	exon	Chr01b_provisional_V1	13742977	G	A	158	85	72	G/A
Pavir.Ab01083	exon	Chr01b_provisional_V1	14732520	A	C	281	0	266	C/C
Pavir.Ab01091	exon	Chr01b_provisional_V1	14906771	G	C	104	52	41	G/C
Pavir.Ab01091	exon	Chr01b_provisional_V1	14907011	C	T	129	71	57	C/T
Pavir.Ab01091	exon	Chr01b_provisional_V1	14907131	T	C	125	41	83	T/C
Pavir.Ab01091	exon	Chr01b_provisional_V1	14907165	G	A	112	77	35	G/A
Pavir.Ab01091	exon	Chr01b_provisional_V1	14907393	C	G	111	63	45	C/G
Pavir.Ab01091	exon	Chr01b_provisional_V1	14907605	G	A	122	55	59	G/A
Pavir.Ab01204	exon	Chr01b_provisional_V1	18338184	G	T	318	174	139	G/T
Pavir.Ab01204	exon	Chr01b_provisional_V1	18338222	G	A	356	168	180	G/A
Pavir.Ab01204	48 bp downstream	Chr01b_provisional_V1	18338362	C	T	475	207	255	C/T
Pavir.Ab01204	122 bp downstream	Chr01b_provisional_V1	18338436	G	A	378	173	203	G/A
Pavir.Ab01204	325 bp downstream	Chr01b_provisional_V1	18338639	G	C	163	63	96	G/C
Pavir.Ab01212	exon	Chr01b_provisional_V1	18421178	T	C	101	0	99	C/C
Pavir.Ab01212	exon	Chr01b_provisional_V1	18421202	T	C	111	0	110	C/C
Pavir.Ab01212	exon	Chr01b_provisional_V1	18421453	T	G	164	69	95	T/G
Pavir.Ab01212	exon	Chr01b_provisional_V1	18421834	C	G	150	111	39	C/G
Pavir.Ab01212	exon	Chr01b_provisional_V1	18421875	T	C	134	1	133	C/C
Pavir.Ab01212	exon	Chr01b_provisional_V1	18421993	T	G	121	88	33	T/G
Pavir.Ab01212	exon	Chr01b_provisional_V1	18423064	C	T	168	124	43	C/T
Pavir.Ab01212	exon	Chr01b_provisional_V1	18423082	G	A	173	122	51	G/A
Pavir.Ab01212	exon	Chr01b_provisional_V1	18423785	A	G	190	0	190	G/G
Pavir.Ab01212	exon	Chr01b_provisional_V1	18424330	G	T	228	122	103	G/T
Pavir.Ab01212	exon	Chr01b_provisional_V1	18424456	A	C	194	102	88	A/C
Pavir.Ab01214	exon	Chr01b_provisional_V1	18432976	A	G	116	29	35	A/G
Pavir.Ab01214	exon	Chr01b_provisional_V1	18433016	G	C	128	1	124	C/C
Pavir.Ab01214	exon	Chr01b_provisional_V1	18436110	T	C	254	1	251	C/C
Pavir.Ab01214	exon	Chr01b_provisional_V1	18436125	T	C	274	162	109	T/C
Pavir.Ab01214	exon	Chr01b_provisional_V1	18436239	C	A	183	108	75	C/A
Pavir.Ab01214	exon	Chr01b_provisional_V1	18437861	C	T	267	138	125	C/T
Pavir.Ab01214	exon	Chr01b_provisional_V1	18437869	G	C	243	4	216	C/C
Pavir.Ab01221	exon	Chr01b_provisional_V1	18515661	T	C	149	7	139	C/C
Pavir.Ab01221	exon	Chr01b_provisional_V1	18516025	A	T	116	0	114	T/T
Pavir.Ab01221	exon	Chr01b_provisional_V1	18516446	G	T	133	1	128	T/T
Pavir.Ab01221	exon	Chr01b_provisional_V1	18516837	A	G	104	0	99	G/G
Pavir.Ab01221	exon	Chr01b_provisional_V1	18516944	G	A	113	0	111	A/A
Pavir.Ab01221	exon	Chr01b_provisional_V1	18517047	A	G	102	0	99	G/G
Pavir.Ab01221	exon	Chr01b_provisional_V1	18517062	G	A	118	76	41	G/A
Pavir.Ab01291	exon	Chr01b_provisional_V1	20508658	T	C	137	0	131	C/C
Pavir.Ab01291	exon	Chr01b_provisional_V1	20508865	G	A	146	0	145	A/A
Pavir.Ab01294	exon	Chr01b_provisional_V1	20559188	T	C	100	62	38	T/C
Pavir.Ab01294	exon	Chr01b_provisional_V1	20559471	G	T	186	97	87	G/T
Pavir.Ab01294	exon	Chr01b_provisional_V1	20559572	A	G	142	64	76	A/G
Pavir.Ab01294	exon	Chr01b_provisional_V1	20559583	G	T	138	79	56	G/T
Pavir.Ab01294	exon	Chr01b_provisional_V1	20561116	C	T	119	53	61	C/T
Pavir.Ab01294	exon	Chr01b_provisional_V1	20561771	C	T	100	57	43	C/T
Pavir.Ab01308	exon	Chr01b_provisional_V1	20878997	T	C	159	20	134	C/C
Pavir.Ab01308	exon	Chr01b_provisional_V1	20879219	T	A	105	8	95	A/A
Pavir.Ab01308	exon	Chr01b_provisional_V1	20883921	C	T	105	67	38	C/T
Pavir.Ab01311	98 bp downstream	Chr01b_provisional_V1	20908013	C	G	233	0	232	G/G
Pavir.Ab01311	16 bp downstream	Chr01b_provisional_V1	20908095	T	A	362	39	316	A/A
Pavir.Ab01311	14 bp downstream	Chr01b_provisional_V1	20908097	T	A	356	40	314	A/A
Pavir.Ab01311	exon	Chr01b_provisional_V1	20908181	T	C	124	3	120	C/C
Pavir.Ab01311	exon	Chr01b_provisional_V1	20908471	G	T	903	219	637	G/T
Pavir.Ab01311	exon	Chr01b_provisional_V1	20908582	C	A	808	10	783	A/A
Pavir.Ab01311	exon	Chr01b_provisional_V1	20909028	G	A	272	0	270	A/A
Pavir.Ab01315	exon	Chr01b_provisional_V1	20937234	A	C	365	6	323	C/C
Pavir.Ab01315	exon	Chr01b_provisional_V1	20937247	C	T	618	14	562	T/T
Pavir.Ab01317	exon	Chr01b_provisional_V1	20954024	G	A	158	99	57	G/A
Pavir.Ab01317	731 bp downstream	Chr01b_provisional_V1	20955120	A	C	172	103	67	A/C
Pavir.Ab01318	400 bp upstream	Chr01b_provisional_V1	20957789	G	A	153	72	79	G/A
Pavir.Ab01318	245 bp upstream	Chr01b_provisional_V1	20957944	C	G	117	1	92	G/G
Pavir.Ab01318	176 bp upstream	Chr01b_provisional_V1	20958013	T	C	138	0	135	C/C
Pavir.Ab01320	exon	Chr01b_provisional_V1	20984940	G	A	105	38	64	G/A
Pavir.Ab01320	exon	Chr01b_provisional_V1	20985068	C	T	114	22	89	C/T
Pavir.Ab01320	exon	Chr01b_provisional_V1	20985466	A	G	160	84	76	A/G
Pavir.Ab01320	exon	Chr01b_provisional_V1	20985495	A	T	157	82	75	A/T
Pavir.Ab01325	exon	Chr01b_provisional_V1	21027427	G	A	108	60	47	G/A
Pavir.Ab01325	exon	Chr01b_provisional_V1	21030892	C	T	111	81	29	C/T
Pavir.Ab01333	105 bp upstream	Chr01b_provisional_V1	21293583	A	C	163	2	161	C/C
Pavir.Ab01349	exon	Chr01b_provisional_V1	21523162	C	A	317	214	101	C/A
Pavir.Ab01358	exon	Chr01b_provisional_V1	21740884	T	C	592	0	550	C/C
Pavir.Ab01358	exon	Chr01b_provisional_V1	21741013	A	G	737	0	649	G/G
Pavir.Ab01358	exon	Chr01b_provisional_V1	21741050	A	G	402	0	375	G/G
Pavir.Ab01358	exon	Chr01b_provisional_V1	21741091	T	A	329	1	318	A/A
Pavir.Ab01358	exon	Chr01b_provisional_V1	21741107	A	G	379	1	356	G/G
Pavir.Ab01358	exon	Chr01b_provisional_V1	21741196	A	C	764	0	757	C/C
Pavir.Ab01358	exon	Chr01b_provisional_V1	21741222	C	T	742	3	709	T/T
Pavir.Ab01358	exon	Chr01b_provisional_V1	21741296	A	G	771	0	757	G/G
Pavir.Ab01358	exon	Chr01b_provisional_V1	21741380	T	C	276	0	261	C/C
Pavir.Ab01358	exon	Chr01b_provisional_V1	21741411	A	G	154	0	123	G/G
Pavir.Ab01358	exon	Chr01b_provisional_V1	21741427	T	G	139	0	136	G/G
Pavir.Ab01358	79 bp upstream	Chr01b_provisional_V1	21741526	G	A	155	0	147	A/A
Pavir.Ab01425	exon	Chr01b_provisional_V1	23898624	T	C	183	67	108	T/C
Pavir.Ab01425	exon	Chr01b_provisional_V1	23899419	C	T	206	119	82	C/T
Pavir.Ab01425	exon	Chr01b_provisional_V1	23899956	T	C	111	0	109	C/C
Pavir.Ab01425	exon	Chr01b_provisional_V1	23900114	T	A	112	52	57	T/A
Pavir.Ab01425	exon	Chr01b_provisional_V1	23900452	G	A	124	1	117	A/A
Pavir.Ab01425	exon	Chr01b_provisional_V1	23900791	T	C	112	48	61	T/C
Pavir.Ab01425	exon	Chr01b_provisional_V1	23900947	T	G	106	0	105	G/G
Pavir.Ab01452	exon	Chr01b_provisional_V1	24780486	A	G	128	5	113	G/G
Pavir.Ab01454	exon	Chr01b_provisional_V1	24803426	T	C	112	75	36	T/C
Pavir.Ab01489	663 bp upstream	Chr01b_provisional_V1	25988168	G	C	211	130	69	G/C
Pavir.Ab01489	741 bp upstream	Chr01b_provisional_V1	25988246	G	C	326	172	151	G/C
Pavir.Ab01490	763 bp downstream	Chr01b_provisional_V1	25988411	C	G	311	213	92	C/G
Pavir.Ab01490	697 bp downstream	Chr01b_provisional_V1	25988477	C	G	188	103	83	C/G
Pavir.Ab01500	exon	Chr01b_provisional_V1	26062413	G	A	198	120	68	G/A
Pavir.Ab01500	exon	Chr01b_provisional_V1	26062542	C	A	179	76	100	C/A
Pavir.Ab01500	exon	Chr01b_provisional_V1	26062554	T	C	168	0	157	C/C
Pavir.Ab01500	exon	Chr01b_provisional_V1	26062818	C	T	108	65	42	C/T
Pavir.Ab01500	exon	Chr01b_provisional_V1	26066879	A	G	106	0	99	G/G
Pavir.Ab01500	exon	Chr01b_provisional_V1	26067427	C	T	119	54	64	C/T
Pavir.Ab01500	exon	Chr01b_provisional_V1	26067487	C	A	148	99	45	C/A
Pavir.Ab01500	exon	Chr01b_provisional_V1	26067512	T	C	119	0	114	C/C
Pavir.Ab01500	exon	Chr01b_provisional_V1	26067581	G	T	156	63	82	G/T
Pavir.Ab01502	exon	Chr01b_provisional_V1	26096246	T	G	154	0	153	G/G
Pavir.Ab01502	exon	Chr01b_provisional_V1	26096492	C	G	186	0	176	G/G
Pavir.Ab01502	exon	Chr01b_provisional_V1	26096534	T	G	284	0	259	G/G
Pavir.Ab01502	exon	Chr01b_provisional_V1	26096658	C	T	285	130	151	C/T
Pavir.Ab01502	exon	Chr01b_provisional_V1	26096886	G	T	381	213	159	G/T
Pavir.Ab01502	exon	Chr01b_provisional_V1	26096902	A	G	367	1	333	G/G
Pavir.Ab01502	exon	Chr01b_provisional_V1	26097628	A	T	353	209	144	A/T
Pavir.Ab01502	exon	Chr01b_provisional_V1	26099105	A	G	348	6	338	G/G
Pavir.Ab01502	exon	Chr01b_provisional_V1	26099132	C	T	431	263	168	C/T
Pavir.Ab01502	exon	Chr01b_provisional_V1	26099671	A	G	354	146	199	A/G
Pavir.Ab01502	exon	Chr01b_provisional_V1	26099837	G	A	216	127	89	G/A
Pavir.Ab01521	exon	Chr01b_provisional_V1	26625898	T	C	235	1	224	C/C
Pavir.Ab01521	423 bp downstream	Chr01b_provisional_V1	26634821	T	C	107	0	102	C/C
Pavir.Ab01524	exon	Chr01b_provisional_V1	26743236	T	C	172	122	47	T/C
Pavir.Ab01524	exon	Chr01b_provisional_V1	26743414	G	C	197	88	102	G/C
Pavir.Ab01524	exon	Chr01b_provisional_V1	26744180	T	A	125	81	43	T/A
Pavir.Ab01568	exon	Chr01b_provisional_V1	28058252	C	T	109	61	46	C/T
Pavir.Ab01676	exon	Chr01b_provisional_V1	30757226	C	A	101	48	52	C/A
Pavir.Ab01676	exon	Chr01b_provisional_V1	30757649	G	C	104	47	57	G/C
Pavir.Ab01682	exon	Chr01b_provisional_V1	30995491	T	C	165	0	159	C/C
Pavir.Ab01728	exon	Chr01b_provisional_V1	33261577	C	T	100	39	59	C/T
Pavir.Ab01728	exon	Chr01b_provisional_V1	33261667	C	T	130	74	55	C/T
Pavir.Ab01728	exon	Chr01b_provisional_V1	33262148	G	A	240	113	120	G/A
Pavir.Ab01728	exon	Chr01b_provisional_V1	33262153	G	T	242	123	105	G/T
Pavir.Ab01728	exon	Chr01b_provisional_V1	33262235	C	G	193	0	178	G/G
Pavir.Ab01728	exon	Chr01b_provisional_V1	33262350	C	T	139	54	82	C/T
Pavir.Ab01728	exon	Chr01b_provisional_V1	33262351	A	T	141	2	133	T/T
Pavir.Ab01765	exon	Chr01b_provisional_V1	34250076	A	C	468	22	433	C/C
Pavir.Ab01765	exon	Chr01b_provisional_V1	34250086	A	G	535	23	467	G/G
Pavir.Ab01765	exon	Chr01b_provisional_V1	34250409	C	T	114	20	90	T/T
Pavir.Ab01765	exon	Chr01b_provisional_V1	34252191	G	C	519	13	495	C/C
Pavir.Ab01765	exon	Chr01b_provisional_V1	34252198	A	G	502	13	471	G/G
Pavir.Ab01765	exon	Chr01b_provisional_V1	34252803	T	C	168	83	84	T/C
Pavir.Ab01765	exon	Chr01b_provisional_V1	34252840	C	G	100	59	37	C/G
Pavir.Ab01769	exon	Chr01b_provisional_V1	34284040	A	T	129	92	36	A/T
Pavir.Ab01785	exon	Chr01b_provisional_V1	34940252	G	A	103	28	73	G/A
Pavir.Ab01785	exon	Chr01b_provisional_V1	34940367	G	A	130	91	37	G/A
Pavir.Ab01785	exon	Chr01b_provisional_V1	34940557	C	T	154	98	54	C/T
Pavir.Ab01785	exon	Chr01b_provisional_V1	34940671	C	A	193	73	117	C/A
Pavir.Ab01785	exon	Chr01b_provisional_V1	34940690	T	G	191	0	176	G/G
Pavir.Ab01785	exon	Chr01b_provisional_V1	34940830	A	C	115	0	109	C/C
Pavir.Ab01815	exon	Chr01b_provisional_V1	35451932	C	T	139	87	46	C/T
Pavir.Ab01815	exon	Chr01b_provisional_V1	35452008	C	T	115	1	112	T/T
Pavir.Ab01815	exon	Chr01b_provisional_V1	35452065	G	T	106	40	63	G/T
Pavir.Ab01815	exon	Chr01b_provisional_V1	35452239	G	T	105	63	42	G/T
Pavir.Ab01856	exon	Chr01b_provisional_V1	36540271	T	C	101	0	99	C/C
Pavir.Ab01864	exon	Chr01b_provisional_V1	36649090	G	A	428	166	248	G/A
Pavir.Ab01864	exon	Chr01b_provisional_V1	36649267	T	C	387	0	384	C/C
Pavir.Ab01864	exon	Chr01b_provisional_V1	36649487	A	G	427	104	321	A/G
Pavir.Ab01864	exon	Chr01b_provisional_V1	36652200	G	A	581	223	350	G/A
Pavir.Ab01864	exon	Chr01b_provisional_V1	36652235	T	A	536	314	218	T/A
Pavir.Ab01864	exon	Chr01b_provisional_V1	36652249	A	C	523	216	297	A/C
Pavir.Ab01864	exon	Chr01b_provisional_V1	36652250	C	T	522	299	214	C/T
Pavir.Ab01864	exon	Chr01b_provisional_V1	36652343	C	T	223	3	211	T/T
Pavir.Ab01874	exon	Chr01b_provisional_V1	36756223	C	T	128	63	65	C/T
Pavir.Ab01874	exon	Chr01b_provisional_V1	36757174	T	C	142	0	142	C/C
Pavir.Ab01874	exon	Chr01b_provisional_V1	36757405	G	A	120	56	64	G/A
Pavir.Ab01874	exon	Chr01b_provisional_V1	36757666	G	A	128	1	123	A/A
Pavir.Ab01874	exon	Chr01b_provisional_V1	36758408	C	T	195	11	182	T/T
Pavir.Ab01874	353 bp downstream	Chr01b_provisional_V1	36758938	T	C	189	83	102	T/C
Pavir.Ab01889	exon	Chr01b_provisional_V1	36931687	C	T	124	7	99	T/T
Pavir.Ab01910	exon	Chr01b_provisional_V1	37215723	C	T	316	5	300	T/T
Pavir.Ab01910	exon	Chr01b_provisional_V1	37215786	C	T	494	2	472	T/T
Pavir.Ab01910	exon	Chr01b_provisional_V1	37216149	C	T	652	4	641	T/T
Pavir.Ab01910	exon	Chr01b_provisional_V1	37216343	C	G	405	4	399	G/G
Pavir.Ab01910	exon	Chr01b_provisional_V1	37216784	A	G	471	0	463	G/G
Pavir.Ab01910	56 bp upstream	Chr01b_provisional_V1	37216892	A	C	148	1	146	C/C
Pavir.Ab01929	exon	Chr01b_provisional_V1	37376471	A	G	160	0	148	G/G
Pavir.Ab01929	exon	Chr01b_provisional_V1	37376528	G	A	159	73	82	G/A
Pavir.Ab01930	exon	Chr01b_provisional_V1	37380375	C	T	118	61	49	C/T
Pavir.Ab01930	exon	Chr01b_provisional_V1	37380494	G	A	438	1	414	A/A
Pavir.Ab01930	exon	Chr01b_provisional_V1	37380569	A	G	376	155	203	A/G
Pavir.Ab01930	exon	Chr01b_provisional_V1	37380576	A	G	343	205	133	A/G
Pavir.Ab01930	exon	Chr01b_provisional_V1	37380761	G	T	235	0	230	T/T
Pavir.Ab01929	65 bp downstream	Chr01b_provisional_V1	37380831	A	G	280	0	277	G/G
Pavir.Ab01929	119 bp downstream	Chr01b_provisional_V1	37380885	A	G	282	5	250	G/G
Pavir.Ab01931	505 bp downstream	Chr01b_provisional_V1	37381409	A	T	543	0	536	T/T
Pavir.Ab01931	462 bp downstream	Chr01b_provisional_V1	37381452	C	T	231	0	218	T/T
Pavir.Ab01941	188 bp downstream	Chr01b_provisional_V1	37494288	T	G	113	0	112	G/G
Pavir.Ab01941	94 bp downstream	Chr01b_provisional_V1	37494382	C	T	138	0	119	T/T
Pavir.Ab01941	exon	Chr01b_provisional_V1	37494540	C	A	1125	603	499	C/A
Pavir.Ab01941	exon	Chr01b_provisional_V1	37494638	A	G	1094	0	1080	G/G
Pavir.Ab01941	exon	Chr01b_provisional_V1	37494663	A	G	1012	3	1000	G/G
Pavir.Ab01941	exon	Chr01b_provisional_V1	37495576	C	T	814	2	778	T/T
Pavir.Ab01941	exon	Chr01b_provisional_V1	37497371	A	G	581	4	574	G/G
Pavir.Ab01941	exon	Chr01b_provisional_V1	37499495	C	T	847	0	845	T/T
Pavir.Ab01952	exon	Chr01b_provisional_V1	37571218	G	A	109	51	54	G/A
Pavir.Ab01952	exon	Chr01b_provisional_V1	37571586	T	C	126	0	120	C/C
Pavir.Ab01952	exon	Chr01b_provisional_V1	37571683	C	G	185	81	96	C/G
Pavir.Ab01954	exon	Chr01b_provisional_V1	37586936	C	T	118	50	64	C/T
Pavir.Ab01954	exon	Chr01b_provisional_V1	37586975	G	T	109	0	90	T/T
Pavir.Ab01954	exon	Chr01b_provisional_V1	37587465	C	T	106	50	56	C/T
Pavir.Ab01954	exon	Chr01b_provisional_V1	37588720	T	C	131	2	124	C/C
Pavir.Ab01954	exon	Chr01b_provisional_V1	37588847	G	T	173	82	89	G/T
Pavir.Ab01954	exon	Chr01b_provisional_V1	37588853	T	C	186	3	173	C/C
Pavir.Ab01954	exon	Chr01b_provisional_V1	37589069	G	A	246	103	131	G/A
Pavir.Ab01961	exon	Chr01b_provisional_V1	38037680	G	A	133	0	125	A/A
Pavir.Ab01961	exon	Chr01b_provisional_V1	38037705	C	A	133	56	77	C/A
Pavir.Ab01980	exon	Chr01b_provisional_V1	38466690	T	A	129	0	125	A/A
Pavir.Ab01980	exon	Chr01b_provisional_V1	38468058	G	A	201	122	79	G/A
Pavir.Ab01980	exon	Chr01b_provisional_V1	38468130	A	G	173	75	92	A/G
Pavir.Ab01980	exon	Chr01b_provisional_V1	38469326	A	G	234	148	81	A/G
Pavir.Ab01980	exon	Chr01b_provisional_V1	38469394	G	C	163	0	160	C/C
Pavir.Ab02011	992 bp downstream	Chr01b_provisional_V1	39341508	A	G	166	0	165	G/G
Pavir.Ab02011	886 bp downstream	Chr01b_provisional_V1	39341614	A	T	1726	13	1580	T/T
Pavir.Ab02011	771 bp downstream	Chr01b_provisional_V1	39341729	C	T	1027	447	535	C/T
Pavir.Ab02011	692 bp downstream	Chr01b_provisional_V1	39341808	G	A	167	52	113	G/A
Pavir.Ab02011	580 bp downstream	Chr01b_provisional_V1	39341920	A	C	266	4	228	C/C
Pavir.Ab02011	535 bp downstream	Chr01b_provisional_V1	39341965	A	G	480	11	463	G/G
Pavir.Ab02011	446 bp downstream	Chr01b_provisional_V1	39342054	T	G	381	11	342	G/G
Pavir.Ab02022	exon	Chr01b_provisional_V1	39453651	A	G	412	2	381	G/G
Pavir.Ab02022	exon	Chr01b_provisional_V1	39453674	C	T	397	207	177	C/T
Pavir.Ab02022	exon	Chr01b_provisional_V1	39453906	G	A	343	0	340	A/A
Pavir.Ab02022	exon	Chr01b_provisional_V1	39453981	G	A	160	0	155	A/A
Pavir.Ab02031	exon	Chr01b_provisional_V1	39517793	T	C	118	0	113	C/C
Pavir.Ab02032	exon	Chr01b_provisional_V1	39530815	A	G	111	1	107	G/G
Pavir.Ab02032	exon	Chr01b_provisional_V1	39531033	C	G	123	3	111	G/G
Pavir.Ab02032	exon	Chr01b_provisional_V1	39531096	C	A	108	1	106	A/A
Pavir.Ab02037	exon	Chr01b_provisional_V1	39564695	C	A	101	4	95	A/A
Pavir.Ab02037	exon	Chr01b_provisional_V1	39565034	C	T	382	1	367	T/T
Pavir.Ab02037	exon	Chr01b_provisional_V1	39569514	C	T	440	231	199	C/T
Pavir.Ab02037	exon	Chr01b_provisional_V1	39569621	A	T	257	0	158	T/T
Pavir.Ab02038	exon	Chr01b_provisional_V1	39572375	T	C	104	0	104	C/C
Pavir.Ab02038	exon	Chr01b_provisional_V1	39573029	G	T	274	136	136	G/T
Pavir.Ab02038	exon	Chr01b_provisional_V1	39573041	C	T	281	147	133	C/T
Pavir.Ab02038	exon	Chr01b_provisional_V1	39573053	G	A	245	130	114	G/A
Pavir.Ab02038	exon	Chr01b_provisional_V1	39573498	G	A	246	168	78	G/A
Pavir.Ab02040	exon	Chr01b_provisional_V1	39586978	C	T	168	84	80	C/T
Pavir.Ab02040	exon	Chr01b_provisional_V1	39587156	C	T	107	59	46	C/T
Pavir.Ab02040	exon	Chr01b_provisional_V1	39587164	C	T	115	2	107	T/T
Pavir.Ab02040	exon	Chr01b_provisional_V1	39587762	T	C	110	1	106	C/C
Pavir.Ab02040	exon	Chr01b_provisional_V1	39587840	C	T	113	4	105	T/T
Pavir.Ab02046	exon	Chr01b_provisional_V1	39628386	T	C	124	0	122	C/C
Pavir.Ab02046	exon	Chr01b_provisional_V1	39628456	G	C	141	0	134	C/C
Pavir.Ab02046	exon	Chr01b_provisional_V1	39628474	T	G	143	82	61	T/G
Pavir.Ab02046	exon	Chr01b_provisional_V1	39628646	T	C	118	50	64	T/C
Pavir.Ab02046	exon	Chr01b_provisional_V1	39628663	C	G	130	71	59	C/G
Pavir.Ab02046	exon	Chr01b_provisional_V1	39628837	A	G	127	66	58	A/G
Pavir.Ab02046	exon	Chr01b_provisional_V1	39629479	C	T	139	75	61	C/T
Pavir.Ab02046	exon	Chr01b_provisional_V1	39629617	A	C	102	0	99	C/C
Pavir.Ab02065	exon	Chr01b_provisional_V1	39801014	C	T	109	0	108	T/T
Pavir.Ab02078	exon	Chr01b_provisional_V1	39965581	C	G	142	89	45	C/G
Pavir.Ab02086	exon	Chr01b_provisional_V1	40340267	A	C	100	0	91	C/C
Pavir.Ab02086	exon	Chr01b_provisional_V1	40340562	T	C	205	0	205	C/C
Pavir.Ab02086	exon	Chr01b_provisional_V1	40343182	A	C	163	0	161	C/C
Pavir.Ab02086	exon	Chr01b_provisional_V1	40343811	C	A	117	0	112	A/A
Pavir.Ab02087	exon	Chr01b_provisional_V1	40347231	G	A	254	7	243	A/A
Pavir.Ab02087	exon	Chr01b_provisional_V1	40347281	G	A	261	1	242	A/A
Pavir.Ab02089	exon	Chr01b_provisional_V1	40351375	A	C	127	0	121	C/C
Pavir.Ab02118	exon	Chr01b_provisional_V1	40593162	G	A	163	73	88	G/A
Pavir.Ab02118	exon	Chr01b_provisional_V1	40593189	T	A	153	3	148	A/A
Pavir.Ab02118	exon	Chr01b_provisional_V1	40594128	A	G	112	0	110	G/G
Pavir.Ab02137	exon	Chr01b_provisional_V1	41254816	C	G	128	39	83	C/G
Pavir.Ab02175	exon	Chr01b_provisional_V1	42286559	A	C	277	0	267	C/C
Pavir.Ab02175	exon	Chr01b_provisional_V1	42286689	C	T	346	3	339	T/T
Pavir.Ab02175	exon	Chr01b_provisional_V1	42287106	G	A	170	111	53	G/A
Pavir.Ab02175	exon	Chr01b_provisional_V1	42287185	C	T	300	2	296	T/T
Pavir.Ab02175	exon	Chr01b_provisional_V1	42287249	G	A	301	0	291	A/A
Pavir.Ab02175	exon	Chr01b_provisional_V1	42287275	C	T	329	0	320	T/T
Pavir.Ab02175	exon	Chr01b_provisional_V1	42287398	C	A	364	0	346	A/A
Pavir.Ab02175	exon	Chr01b_provisional_V1	42287441	T	C	338	0	336	C/C
Pavir.Ab02175	exon	Chr01b_provisional_V1	42288282	C	G	271	19	251	G/G
Pavir.Ab02175	exon	Chr01b_provisional_V1	42288557	A	C	385	0	375	C/C
Pavir.Ab02175	exon	Chr01b_provisional_V1	42288656	A	G	388	0	371	G/G
Pavir.Ab02175	exon	Chr01b_provisional_V1	42288746	C	T	307	0	303	T/T
Pavir.Ab02175	exon	Chr01b_provisional_V1	42288880	T	C	258	31	222	C/C
Pavir.Ab02175	exon	Chr01b_provisional_V1	42289199	C	T	316	54	258	T/T
Pavir.Ab02175	exon	Chr01b_provisional_V1	42291048	T	C	171	0	166	C/C
Pavir.Ab02177	exon	Chr01b_provisional_V1	42302971	A	G	114	74	38	A/G
Pavir.Ab02177	exon	Chr01b_provisional_V1	42304802	G	T	113	79	34	G/T
Pavir.Ab02182	exon	Chr01b_provisional_V1	42374924	C	T	146	0	139	T/T
Pavir.Ab02182	exon	Chr01b_provisional_V1	42375049	A	G	115	0	113	G/G
Pavir.Ab02182	exon	Chr01b_provisional_V1	42375373	A	G	145	1	132	G/G
Pavir.Ab02182	exon	Chr01b_provisional_V1	42375679	A	G	210	0	201	G/G
Pavir.Ab02182	exon	Chr01b_provisional_V1	42375805	G	C	112	46	65	G/C
Pavir.Ab02182	exon	Chr01b_provisional_V1	42377588	A	T	146	74	62	A/T
Pavir.Ab02182	exon	Chr01b_provisional_V1	42377807	A	T	101	0	96	T/T
Pavir.Ab02188	exon	Chr01b_provisional_V1	42458941	T	C	438	0	422	C/C
Pavir.Ab02188	exon	Chr01b_provisional_V1	42459113	G	T	851	319	509	G/T
Pavir.Ab02188	exon	Chr01b_provisional_V1	42459245	G	A	1820	1052	712	G/A
Pavir.Ab02188	exon	Chr01b_provisional_V1	42459317	C	T	1777	1287	466	C/T
Pavir.Ab02188	exon	Chr01b_provisional_V1	42459407	G	C	2145	1102	1001	G/C
Pavir.Ab02188	exon	Chr01b_provisional_V1	42459476	C	G	1935	707	1156	C/G
Pavir.Ab02192	exon	Chr01b_provisional_V1	42493523	A	G	166	76	90	A/G
Pavir.Ab02192	exon	Chr01b_provisional_V1	42493716	T	C	185	77	107	T/C
Pavir.Ab02192	exon	Chr01b_provisional_V1	42494207	A	G	149	51	96	A/G
Pavir.Ab02192	exon	Chr01b_provisional_V1	42496161	C	T	116	65	50	C/T
Pavir.Ab02207	exon	Chr01b_provisional_V1	42572696	T	C	130	78	51	T/C
Pavir.Ab02207	102 bp downstream	Chr01b_provisional_V1	42573760	C	A	137	1	130	A/A
Pavir.Ab02216	exon	Chr01b_provisional_V1	42630022	A	G	108	1	102	G/G
Pavir.Ab02216	exon	Chr01b_provisional_V1	42630731	T	C	227	160	66	T/C
Pavir.Ab02216	exon	Chr01b_provisional_V1	42631089	C	T	121	2	118	T/T
Pavir.Ab02216	exon	Chr01b_provisional_V1	42633506	C	A	160	1	151	A/A
Pavir.Ab02216	exon	Chr01b_provisional_V1	42633556	C	A	149	2	142	A/A
Pavir.Ab02216	exon	Chr01b_provisional_V1	42634033	T	C	162	0	160	C/C
Pavir.Ab02216	exon	Chr01b_provisional_V1	42634710	G	A	105	0	105	A/A
Pavir.Ab02230	exon	Chr01b_provisional_V1	42720118	C	T	271	123	148	C/T
Pavir.Ab02230	exon	Chr01b_provisional_V1	42720624	A	T	411	304	106	A/T
Pavir.Ab02230	exon	Chr01b_provisional_V1	42721050	A	G	276	113	152	A/G
Pavir.Ab02230	exon	Chr01b_provisional_V1	42721309	C	G	297	1	292	G/G
Pavir.Ab02230	exon	Chr01b_provisional_V1	42722331	T	C	297	1	295	C/C
Pavir.Ab02230	exon	Chr01b_provisional_V1	42723283	A	T	134	0	133	T/T
Pavir.Ab02230	exon	Chr01b_provisional_V1	42723662	G	A	183	101	79	G/A
Pavir.Ab02230	exon	Chr01b_provisional_V1	42724128	T	C	101	0	101	C/C
Pavir.Ab02230	exon	Chr01b_provisional_V1	42724359	T	A	264	0	254	A/A
Pavir.Ab02230	exon	Chr01b_provisional_V1	42724434	A	G	240	0	233	G/G
Pavir.Ab02230	exon	Chr01b_provisional_V1	42724511	G	T	252	109	140	G/T
Pavir.Ab02230	exon	Chr01b_provisional_V1	42724520	G	A	246	137	108	G/A
Pavir.Ab02236	126 bp downstream	Chr01b_provisional_V1	42782538	T	G	239	108	127	T/G
Pavir.Ab02236	449 bp downstream	Chr01b_provisional_V1	42782861	A	G	169	0	163	G/G
Pavir.Ab02236	466 bp downstream	Chr01b_provisional_V1	42782878	G	A	182	1	169	A/A
Pavir.Ab02237	492 bp upstream	Chr01b_provisional_V1	42783270	C	G	474	222	246	C/G
Pavir.Ab02237	287 bp upstream	Chr01b_provisional_V1	42783475	C	T	699	435	248	C/T
Pavir.Ab02239	exon	Chr01b_provisional_V1	42792817	T	C	102	0	100	C/C
Pavir.Ab02248	exon	Chr01b_provisional_V1	42857768	C	A	107	0	105	A/A
Pavir.Ab02253	exon	Chr01b_provisional_V1	42883009	G	C	110	57	49	G/C
Pavir.Ab02253	exon	Chr01b_provisional_V1	42883219	T	C	127	62	65	T/C
Pavir.Ab02253	exon	Chr01b_provisional_V1	42883423	G	T	106	51	54	G/T
Pavir.Ab02258	exon	Chr01b_provisional_V1	42923788	A	G	101	0	100	G/G
Pavir.Ab02258	exon	Chr01b_provisional_V1	42923860	A	C	131	61	54	A/C
Pavir.Ab02258	exon	Chr01b_provisional_V1	42923914	G	T	132	67	59	G/T
Pavir.Ab02258	exon	Chr01b_provisional_V1	42924026	A	C	136	2	121	C/C
Pavir.Ab02258	exon	Chr01b_provisional_V1	42925687	G	T	142	33	109	T/T
Pavir.Ab02260	exon	Chr01b_provisional_V1	42933964	T	A	201	95	97	T/A
Pavir.Ab02260	exon	Chr01b_provisional_V1	42933982	A	G	180	0	172	G/G
Pavir.Ab02260	exon	Chr01b_provisional_V1	42934483	T	C	256	0	250	C/C
Pavir.Ab02260	exon	Chr01b_provisional_V1	42935592	T	C	116	0	113	C/C
Pavir.Ab02263	exon	Chr01b_provisional_V1	42952170	C	A	105	55	47	C/A
Pavir.Ab02264	1391 bp downstream	Chr01b_provisional_V1	42957401	T	A	161	74	80	T/A
Pavir.Ab02264	947 bp downstream	Chr01b_provisional_V1	42957845	T	C	185	107	70	T/C
Pavir.Ab02264	877 bp downstream	Chr01b_provisional_V1	42957915	G	T	177	74	93	G/T
Pavir.Ab02264	841 bp downstream	Chr01b_provisional_V1	42957951	C	T	180	0	171	T/T
Pavir.Ab02264	523 bp downstream	Chr01b_provisional_V1	42958269	G	A	158	2	149	A/A
Pavir.Ab02264	500 bp downstream	Chr01b_provisional_V1	42958292	G	T	144	0	143	T/T
Pavir.Ab02264	398 bp downstream	Chr01b_provisional_V1	42958394	T	C	150	0	141	C/C
Pavir.Ab02267	exon	Chr01b_provisional_V1	42987037	A	G	112	1	111	G/G
Pavir.Ab02271	exon	Chr01b_provisional_V1	43023178	A	C	120	53	65	A/C
Pavir.Ab02271	exon	Chr01b_provisional_V1	43023185	T	C	122	0	117	C/C
Pavir.Ab02271	exon	Chr01b_provisional_V1	43023268	A	G	107	61	42	A/G
Pavir.Ab02272	exon	Chr01b_provisional_V1	43025255	C	T	152	81	71	C/T
Pavir.Ab02272	exon	Chr01b_provisional_V1	43025277	A	G	153	0	148	G/G
Pavir.Ab02272	exon	Chr01b_provisional_V1	43025343	T	C	234	124	105	T/C
Pavir.Ab02272	exon	Chr01b_provisional_V1	43025966	A	T	185	121	64	A/T
Pavir.Ab02273	exon	Chr01b_provisional_V1	43029425	C	T	107	43	63	C/T
Pavir.Ab02273	exon	Chr01b_provisional_V1	43029513	T	G	127	69	54	T/G
Pavir.Ab02273	exon	Chr01b_provisional_V1	43030403	A	G	108	55	53	A/G
Pavir.Ab02273	exon	Chr01b_provisional_V1	43032093	G	T	121	27	93	T/T
Pavir.Ab02274	exon	Chr01b_provisional_V1	43041792	G	C	962	1	950	C/C
Pavir.Ab02274	exon	Chr01b_provisional_V1	43041828	T	C	996	513	471	T/C
Pavir.Ab02274	exon	Chr01b_provisional_V1	43042263	G	C	745	493	239	G/C
Pavir.Ab02274	exon	Chr01b_provisional_V1	43042432	G	T	171	83	77	G/T
Pavir.Ab02274	exon	Chr01b_provisional_V1	43042433	G	C	171	81	79	G/C
Pavir.Ab02282	exon	Chr01b_provisional_V1	43111437	A	G	146	70	76	A/G
Pavir.Ab02306	exon	Chr01b_provisional_V1	43803221	T	A	2148	911	1202	T/A
Pavir.Ab02306	exon	Chr01b_provisional_V1	43803386	C	A	2842	1626	1190	C/A
Pavir.Ab02306	exon	Chr01b_provisional_V1	43803412	G	T	2669	0	2635	T/T
Pavir.Ab02328	exon	Chr01b_provisional_V1	44058666	C	T	114	85	29	C/T
Pavir.Ab02333	exon	Chr01b_provisional_V1	44086464	G	T	179	82	96	G/T
Pavir.Ab02333	exon	Chr01b_provisional_V1	44086507	G	A	158	1	157	A/A
Pavir.Ab02342	exon	Chr01b_provisional_V1	44197508	G	A	131	62	69	G/A
Pavir.Ab02345	exon	Chr01b_provisional_V1	44224567	C	G	161	68	82	C/G
Pavir.Ab02346	exon	Chr01b_provisional_V1	44241050	C	T	101	0	92	T/T
Pavir.Ab02371	exon	Chr01b_provisional_V1	44412294	A	C	334	128	202	A/C
Pavir.Ab02375	exon	Chr01b_provisional_V1	44434347	G	A	100	72	28	G/A
Pavir.Ab02404	exon	Chr01b_provisional_V1	44613608	C	T	105	13	88	C/T
Pavir.Ab02405	exon	Chr01b_provisional_V1	44620171	G	A	182	1	178	A/A
Pavir.Ab02405	exon	Chr01b_provisional_V1	44620200	T	C	186	79	104	T/C
Pavir.Ab02405	exon	Chr01b_provisional_V1	44620303	G	T	167	66	96	G/T
Pavir.Ab02422	exon	Chr01b_provisional_V1	44714179	G	A	351	1	342	A/A
Pavir.Ab02422	exon	Chr01b_provisional_V1	44714250	C	T	353	0	321	T/T
Pavir.Ab02422	exon	Chr01b_provisional_V1	44714916	A	G	244	1	239	G/G
Pavir.Ab02440	exon	Chr01b_provisional_V1	44918836	A	T	115	0	108	T/T
Pavir.Ab02459	exon	Chr01b_provisional_V1	45030246	C	T	257	0	247	T/T
Pavir.Ab02459	exon	Chr01b_provisional_V1	45031309	C	T	482	12	468	T/T
Pavir.Ab02459	exon	Chr01b_provisional_V1	45031354	G	A	381	9	370	A/A
Pavir.Ab02459	exon	Chr01b_provisional_V1	45032279	G	A	507	0	482	A/A
Pavir.Ab02459	exon	Chr01b_provisional_V1	45032350	C	T	551	358	185	C/T
Pavir.Ab02459	exon	Chr01b_provisional_V1	45032395	A	G	465	0	453	G/G
Pavir.Ab02459	exon	Chr01b_provisional_V1	45032415	A	C	442	0	416	C/C
Pavir.Ab02459	exon	Chr01b_provisional_V1	45032474	C	A	169	1	168	A/A
Pavir.Ab02466	exon	Chr01b_provisional_V1	45057208	G	A	107	49	55	G/A
Pavir.Ab02466	exon	Chr01b_provisional_V1	45057706	G	C	129	67	60	G/C
Pavir.Ab02466	exon	Chr01b_provisional_V1	45057843	A	C	147	0	142	C/C
Pavir.Ab02466	exon	Chr01b_provisional_V1	45057935	G	T	140	88	49	G/T
Pavir.Ab02466	exon	Chr01b_provisional_V1	45058124	G	A	104	53	47	G/A
Pavir.Ab02466	exon	Chr01b_provisional_V1	45058260	G	A	157	99	54	G/A
Pavir.Ab02466	exon	Chr01b_provisional_V1	45058469	T	G	112	1	106	G/G
Pavir.Ab02474	exon	Chr01b_provisional_V1	45121734	C	T	288	107	172	C/T
Pavir.Ab02474	exon	Chr01b_provisional_V1	45121939	C	A	412	236	166	C/A
Pavir.Ab02474	exon	Chr01b_provisional_V1	45122026	T	C	471	0	452	C/C
Pavir.Ab02474	exon	Chr01b_provisional_V1	45122408	A	G	191	107	81	A/G
Pavir.Ab02487	exon	Chr01b_provisional_V1	45229956	G	A	182	99	81	G/A
Pavir.Ab02487	exon	Chr01b_provisional_V1	45230059	G	T	159	76	80	G/T
Pavir.Ab02546	exon	Chr01b_provisional_V1	46410192	T	A	105	21	84	T/A
Pavir.Ab02546	exon	Chr01b_provisional_V1	46410258	T	C	112	0	104	C/C
Pavir.Ab02546	exon	Chr01b_provisional_V1	46410326	C	T	162	102	58	C/T
Pavir.Ab02546	exon	Chr01b_provisional_V1	46411763	T	A	139	3	134	A/A
Pavir.Ab02546	exon	Chr01b_provisional_V1	46412194	G	C	116	77	38	G/C
Pavir.Ab02546	exon	Chr01b_provisional_V1	46412849	A	C	216	101	109	A/C
Pavir.Ab02546	exon	Chr01b_provisional_V1	46412920	G	T	230	100	129	G/T
Pavir.Ab02546	exon	Chr01b_provisional_V1	46412982	C	T	254	149	101	C/T
Pavir.Ab02546	exon	Chr01b_provisional_V1	46413014	G	A	256	152	98	G/A
Pavir.Ab02546	exon	Chr01b_provisional_V1	46413116	T	G	274	0	260	G/G
Pavir.Ab02546	exon	Chr01b_provisional_V1	46413224	T	C	316	0	301	C/C
Pavir.Ab02546	exon	Chr01b_provisional_V1	46413620	C	G	201	0	191	G/G
Pavir.Ab02546	exon	Chr01b_provisional_V1	46413712	C	T	255	0	246	T/T
Pavir.Ab02546	exon	Chr01b_provisional_V1	46413826	A	G	303	0	292	G/G
Pavir.Ab02546	exon	Chr01b_provisional_V1	46414325	G	A	217	0	217	A/A
Pavir.Ab02546	exon	Chr01b_provisional_V1	46414359	T	C	250	163	80	T/C
Pavir.Ab02546	exon	Chr01b_provisional_V1	46414383	T	G	226	138	84	T/G
Pavir.Ab02546	exon	Chr01b_provisional_V1	46414437	T	C	286	125	161	T/C
Pavir.Ab02546	exon	Chr01b_provisional_V1	46414673	T	C	191	76	107	T/C
Pavir.Ab02546	exon	Chr01b_provisional_V1	46414814	A	T	180	0	179	T/T
Pavir.Ab02546	exon	Chr01b_provisional_V1	46414856	T	C	265	0	263	C/C
Pavir.Ab02546	exon	Chr01b_provisional_V1	46414932	A	G	328	0	326	G/G
Pavir.Ab02546	exon	Chr01b_provisional_V1	46415017	G	A	308	151	149	G/A
Pavir.Ab02563	exon	Chr01b_provisional_V1	46858043	C	T	420	219	192	C/T
Pavir.Ab02563	exon	Chr01b_provisional_V1	46858113	A	G	144	2	136	G/G
Pavir.Ab02563	exon	Chr01b_provisional_V1	46858562	C	T	274	1	269	T/T
Pavir.Ab02563	exon	Chr01b_provisional_V1	46858574	T	C	326	0	324	C/C
Pavir.Ab02563	exon	Chr01b_provisional_V1	46859786	A	T	411	199	200	A/T
Pavir.Ab02563	exon	Chr01b_provisional_V1	46859869	A	G	421	212	206	A/G
Pavir.Ab02563	exon	Chr01b_provisional_V1	46860062	G	A	378	5	361	A/A
Pavir.Ab02563	exon	Chr01b_provisional_V1	46860170	G	T	391	1	377	T/T
Pavir.Ab02563	exon	Chr01b_provisional_V1	46860190	T	C	394	1	365	C/C
Pavir.Ab02563	exon	Chr01b_provisional_V1	46860373	T	G	313	0	302	G/G
Pavir.Ab02563	exon	Chr01b_provisional_V1	46860381	A	G	308	0	285	G/G
Pavir.Ab02582	exon	Chr01b_provisional_V1	47469675	C	T	103	55	42	C/T
Pavir.Ab02582	exon	Chr01b_provisional_V1	47470304	G	A	102	54	41	G/A
Pavir.Ab02600	exon	Chr01b_provisional_V1	47904714	C	T	220	0	219	T/T
Pavir.Ab02600	exon	Chr01b_provisional_V1	47904744	A	G	230	148	79	A/G
Pavir.Ab02600	exon	Chr01b_provisional_V1	47905223	G	T	330	216	113	G/T
Pavir.Ab02600	exon	Chr01b_provisional_V1	47907137	C	T	412	259	151	C/T
Pavir.Ab02600	exon	Chr01b_provisional_V1	47907246	G	C	298	174	107	G/C
Pavir.Ab02636	173 bp upstream	Chr01b_provisional_V1	48192612	C	T	515	1	444	T/T
Pavir.Ab02636	229 bp upstream	Chr01b_provisional_V1	48192668	C	T	497	4	459	T/T
Pavir.Ab02645	exon	Chr01b_provisional_V1	48265711	T	C	125	2	107	C/C
Pavir.Ab02669	exon	Chr01b_provisional_V1	48486504	C	T	470	242	216	C/T
Pavir.Ab02669	exon	Chr01b_provisional_V1	48486584	T	C	506	1	484	C/C
Pavir.Ab02669	exon	Chr01b_provisional_V1	48487155	C	T	477	249	216	C/T
Pavir.Ab02669	exon	Chr01b_provisional_V1	48487338	C	G	646	0	611	G/G
Pavir.Ab02669	exon	Chr01b_provisional_V1	48487352	G	A	595	2	567	A/A
Pavir.Ab02669	exon	Chr01b_provisional_V1	48487544	C	T	775	8	742	T/T
Pavir.Ab02669	exon	Chr01b_provisional_V1	48487567	G	A	766	415	337	G/A
Pavir.Ab02669	exon	Chr01b_provisional_V1	48487674	A	C	668	0	655	C/C
Pavir.Ab02669	exon	Chr01b_provisional_V1	48487795	C	A	428	218	199	C/A
Pavir.Ab02679	exon	Chr01b_provisional_V1	48561406	G	A	105	0	102	A/A
Pavir.Ab02679	exon	Chr01b_provisional_V1	48562704	T	C	122	71	51	T/C
Pavir.Ab02679	exon	Chr01b_provisional_V1	48563359	T	A	120	0	116	A/A
Pavir.Ab02679	exon	Chr01b_provisional_V1	48563414	G	T	104	66	37	G/T
Pavir.Ab02699	exon	Chr01b_provisional_V1	48694019	A	G	211	102	104	A/G
Pavir.Ab02699	exon	Chr01b_provisional_V1	48694138	G	A	173	87	85	G/A
Pavir.Ab02699	exon	Chr01b_provisional_V1	48694171	C	A	191	103	86	C/A
Pavir.Ab02699	exon	Chr01b_provisional_V1	48695289	A	G	147	0	147	G/G
Pavir.Ab02699	exon	Chr01b_provisional_V1	48695613	T	C	182	1	178	C/C
Pavir.Ab02699	exon	Chr01b_provisional_V1	48695653	G	A	154	111	39	G/A
Pavir.Ab02699	exon	Chr01b_provisional_V1	48695702	C	A	112	75	35	C/A
Pavir.Ab02720	exon	Chr01b_provisional_V1	48855747	G	C	100	38	60	G/C
Pavir.Ab02732	exon	Chr01b_provisional_V1	48952012	T	G	117	0	107	G/G
Pavir.Ab02732	exon	Chr01b_provisional_V1	48952280	C	T	120	48	60	C/T
Pavir.Ab02732	exon	Chr01b_provisional_V1	48952349	C	T	111	65	43	C/T
Pavir.Ab02732	exon	Chr01b_provisional_V1	48952354	C	T	110	45	64	C/T
Pavir.Ab02735	exon	Chr01b_provisional_V1	48963507	C	A	324	211	112	C/A
Pavir.Ab02735	exon	Chr01b_provisional_V1	48963573	C	A	315	211	92	C/A
Pavir.Ab02735	exon	Chr01b_provisional_V1	48963780	C	T	169	82	80	C/T
Pavir.Ab02760	exon	Chr01b_provisional_V1	49236872	A	C	325	220	98	A/C
Pavir.Ab02760	exon	Chr01b_provisional_V1	49237144	G	T	226	61	163	G/T
[truncated: 23,107 more rows]
