# Supplementary material for: Transcriptome analysis in switchgrass discloses ecotype difference in photosynthetic efficiency
Source: BMC Genomics. 2016 Dec 16;17:1040. doi: 10.1186/s12864-016-3377-8 (PMC5162099; doi:10.1186/s12864-016-3377-8)
Supplement: Additional file 4: Table S3. — SNPs in or near genes detected for K5 and VS16 against AP13 at ≥100x coverage and 5% minor allele frequency. (XLSX 91 kb) [file 12864_2016_3377_MOESM4_ESM.xlsx]

## Sheet: Sheet1
Polymorphic/conserved SSRs in AP13, K5, and VS16
		AP13 (Reference genome)		K5 (De novo assembly)		VS16 (De novo assembly)
Repeat type	Lines found in	Gene ID	SSR length	Contig ID	SSR length	Contig ID	SSR length
(A)n	3	PAC:30239018	17	comp53568_c1_seq1	20	comp107588_c0_seq1	33
(AAG)n	3	PAC:30207075	32	comp51676_c0_seq2	32	comp410820_c0_seq1	32
(AAG)n	3	PAC:30238353	20	comp48381_c0_seq2	20	comp52194_c0_seq1	20
(AAG)n	3	PAC:30243785	24	comp56032_c0_seq3	33	comp55169_c0_seq2	22
(AAG)n	3	PAC:30255602	24	comp53727_c0_seq4	20	comp60850_c0_seq2	20
(AAG)n	3	PAC:30291250	24	comp46465_c0_seq4	24	comp52665_c0_seq2	24
(AAG)n	3	PAC:30299646	20	comp47243_c0_seq1	20	comp51450_c0_seq2	20
(AAGG)n	3	PAC:30199494	21	comp53923_c0_seq4	21	comp60056_c0_seq5	21
(AAGG)n	3	PAC:30247336	21	comp53923_c0_seq3	21	comp60056_c0_seq6	21
(AC)n	3	PAC:30241855	18	comp35275_c0_seq1	18	comp340488_c0_seq1	18
(AC)n	3	PAC:30283175	25	comp54576_c1_seq3	17	comp54836_c0_seq10	20
(ACG)n	3	PAC:30303992	22	comp7527_c0_seq1	22	comp48463_c1_seq1	23
(AG)n	3	PAC:30186489	23	comp51063_c0_seq11	23	comp57373_c0_seq2	34
(AG)n	3	PAC:30210961	16	comp49653_c0_seq1	16	comp56936_c0_seq2	20
(AG)n	3	PAC:30211080	35	comp48983_c0_seq6	35	comp53747_c0_seq5	37
(AG)n	3	PAC:30253462	16	comp46579_c0_seq4	16	comp53046_c0_seq3	19
(AG)n	3	PAC:30253463	16	comp46579_c0_seq5	16	comp53046_c0_seq1	19
(AG)n	3	PAC:30256974	32	comp44689_c1_seq1	39	comp60681_c1_seq7	32
(AG)n	3	PAC:30263033	20	comp53519_c1_seq1	18	comp61402_c0_seq21	18
(AGA)n	3	PAC:30231394	25	comp44554_c0_seq1	25	comp53137_c0_seq20	25
(AGA)n	3	PAC:30297182	22	comp48775_c0_seq2	26	comp52506_c0_seq2	29
(AGC)n	3	PAC:30191372	27	comp54347_c0_seq18	37	comp50185_c0_seq2	34
(AGC)n	3	PAC:30208810	39	comp49617_c0_seq1	26	comp34747_c0_seq1	26
(AGC)n	3	PAC:30226448	20	comp50349_c0_seq8	29	comp61049_c4_seq6	20
(AGC)n	3	PAC:30244126	18	comp60110_c0_seq1	18	comp60930_c1_seq11	18
(AGC)n	3	PAC:30253436	27	comp22002_c0_seq1	21	comp34653_c0_seq1	21
(AGC)n	3	PAC:30304535	20	comp53309_c0_seq3	23	comp59831_c1_seq3	20
(AGCC)n	3	PAC:30195933	27	comp41250_c0_seq4	27	comp48157_c0_seq2	27
(AGCG)n	3	PAC:30300107	22	comp47884_c1_seq2	22	comp49407_c2_seq1	22
(AGG)n	3	PAC:30232370	20	comp51105_c0_seq1	20	comp56793_c0_seq2	24
(AGG)n	3	PAC:30272589	29	comp51164_c1_seq6	20	comp53144_c1_seq2	20
(AGGA)n	3	PAC:30214544	25	comp48687_c0_seq2	25	comp55780_c0_seq1	25
(AGGAA)n	3	PAC:30264281	29	comp52543_c1_seq15	29	comp99793_c1_seq1	29
(AGGCG)n	3	PAC:30187516	32	comp80843_c0_seq1	40	comp45821_c0_seq1	40
(AGTGA)n	3	PAC:30253813	37	comp50170_c0_seq11	37	comp57088_c0_seq4	37
(AT)n	3	PAC:30218669	34	comp51515_c0_seq38	34	comp61124_c0_seq1	16
(ATCG)n	3	PAC:30214879	32	comp42022_c1_seq1	21	comp52360_c0_seq5	32
(ATCG)n	3	PAC:30238258	21	comp42022_c1_seq2	22	comp52360_c0_seq4	21
(ATCG)n	3	PAC:30280032	25	comp51475_c0_seq2	37	comp56354_c1_seq8	41
(ATGT)n	3	PAC:30190797	23	comp43718_c0_seq6	23	comp39581_c0_seq2	27
(ATGT)n	3	PAC:30261692	24	comp49593_c0_seq1	24	comp57822_c0_seq3	24
(CA)n	3	PAC:30243096	19	comp51845_c0_seq34	21	comp52664_c0_seq14	21
(CAC)n	3	PAC:30241007	23	comp51022_c0_seq4	20	comp56722_c0_seq12	23
(CAC)n	3	PAC:30242534	25	comp54892_c0_seq8	25	comp58996_c0_seq4	22
(CAC)n	3	PAC:30288372	17	comp53511_c1_seq5	17	comp52745_c0_seq11	17
(CAC)n	3	PAC:30300576	20	comp46520_c0_seq2	20	comp60047_c0_seq4	20
(CAC)n	3	PAC:30303063	47	comp49664_c0_seq3	21	comp59897_c0_seq2	44
(CAC)n	3	PAC:30304216	29	comp46379_c0_seq1	26	comp61409_c1_seq1	26
(CAG)n	3	PAC:30220980	20	comp52615_c2_seq4	17	comp56403_c0_seq3	17
(CAG)n	3	PAC:30255276	23	comp50997_c0_seq22	18	comp58995_c0_seq4	23
(CAG)n	3	PAC:30315945	27	comp48390_c1_seq13	22	comp46832_c0_seq1	22
(CAGT)n	3	PAC:30254408	46	comp45488_c0_seq1	46	comp44815_c0_seq1	46
(CATA)n	3	PAC:30221086	33	comp44689_c0_seq3	32	comp60681_c1_seq4	32
(CATATA)n	3	PAC:30221086	33	comp44689_c0_seq3	32	comp60681_c1_seq4	32
(CCA)n	3	PAC:30187516	32	comp80843_c0_seq1	40	comp45821_c0_seq1	40
(CCA)n	3	PAC:30233083	16	comp55791_c0_seq14	16	comp60278_c0_seq2	31
(CCA)n	3	PAC:30237183	28	comp54841_c0_seq7	28	comp58796_c0_seq4	22
(CCAAGG)n	3	PAC:30253591	32	comp46818_c0_seq1	32	comp61920_c0_seq4	32
(CCAT)n	3	PAC:30205195	25	comp51606_c0_seq2	21	comp56367_c0_seq5	29
(CCCCAA)n	3	PAC:30233083	16	comp55791_c0_seq14	16	comp60278_c0_seq2	31
(CCCG)n	3	PAC:30230989	44	comp49235_c0_seq3	22	comp56842_c0_seq5	22
(CCCGC)n	3	PAC:30308095	30	comp41601_c0_seq1	30	comp52369_c0_seq1	30
(CCG)n	3	PAC:30209800	18	comp49881_c0_seq3	18	comp56782_c0_seq2	18
(CCG)n	3	PAC:30225031	23	comp50399_c0_seq4	17	comp59056_c0_seq3	18
(CCG)n	3	PAC:30225201	24	comp49396_c0_seq4	24	comp57265_c3_seq4	24
(CCG)n	3	PAC:30232063	18	comp53555_c0_seq3	18	comp59549_c0_seq1	18
(CCG)n	3	PAC:30232074	30	comp50751_c1_seq1	30	comp59557_c0_seq8	27
(CCG)n	3	PAC:30235185	23	comp52892_c0_seq4	20	comp55768_c0_seq1	17
(CCG)n	3	PAC:30238778	17	comp50506_c0_seq4	17	comp54500_c1_seq6	17
(CCG)n	3	PAC:30259758	22	comp55260_c0_seq2	28	comp61867_c0_seq6	28
(CCG)n	3	PAC:30279797	21	comp44024_c1_seq2	21	comp582012_c0_seq1	21
(CCG)n	3	PAC:30290810	19	comp39384_c1_seq1	19	comp48183_c0_seq1	16
(CCG)n	3	PAC:30311669	38	comp49607_c1_seq4	20	comp56058_c1_seq2	21
(CCGC)n	3	PAC:30237571	19	comp45097_c0_seq1	19	comp55676_c0_seq2	19
(CCGCCTC)n	3	PAC:30251813	35	comp49376_c0_seq1	35	comp57178_c0_seq4	35
(CCGCG)n	3	PAC:30187721	41	comp55875_c0_seq12	36	comp58186_c0_seq1	36
(CCGCGCA)n	3	PAC:30198510	48	comp50598_c0_seq11	48	comp52359_c0_seq3	25
(CCGCGG)n	3	PAC:30311535	19	comp55211_c0_seq1	32	comp56165_c0_seq14	32
(CCGGCG)n	3	PAC:30223103	35	comp51571_c0_seq4	35	comp59808_c0_seq3	35
(CCT)n	3	PAC:30189142	19	comp41188_c0_seq1	22	comp59240_c1_seq1	22
(CCT)n	3	PAC:30233373	33	comp51231_c0_seq6	33	comp56290_c0_seq4	33
(CCT)n	3	PAC:30247733	26	comp44780_c0_seq4	26	comp49959_c0_seq3	20
(CCT)n	3	PAC:30267697	19	comp54491_c0_seq1	19	comp60693_c0_seq1	19
(CCT)n	3	PAC:30294223	18	comp53770_c0_seq1	18	comp60181_c0_seq92	18
(CCT)n	3	PAC:30302373	18	comp51766_c0_seq1	18	comp59390_c0_seq1	18
(CCT)n	3	PAC:30302373	18	comp51766_c0_seq1	18	comp59390_c0_seq1	18
(CCT)n	3	PAC:30306412	54	comp45860_c0_seq6	48	comp61295_c0_seq8	45
(CCTC)n	3	PAC:30280779	27	comp46824_c0_seq2	27	comp61432_c0_seq11	27
(CCTCG)n	3	PAC:30195795	33	comp43406_c0_seq3	33	comp51405_c0_seq4	33
(CCTCTC)n	3	PAC:30307827	36	comp1661_c0_seq1	36	comp234510_c0_seq1	36
(CG)n	3	PAC:30187721	41	comp55875_c0_seq12	36	comp58186_c0_seq1	36
(CGA)n	3	PAC:30197249	17	comp45815_c0_seq2	17	comp54181_c0_seq4	17
(CGA)n	3	PAC:30232467	22	comp46944_c0_seq10	32	comp52972_c0_seq2	22
(CGA)n	3	PAC:30271749	28	comp47049_c0_seq7	20	comp34636_c0_seq3	20
(CGA)n	3	PAC:30290677	18	comp441281_c0_seq1	22	comp343726_c0_seq1	18
(CGACGC)n	3	PAC:30221915	30	comp51246_c0_seq5	30	comp56889_c0_seq5	30
(CGAT)n	3	PAC:30221286	16	comp53026_c1_seq1	16	comp58602_c0_seq3	17
(CGC)n	3	PAC:30188396	23	comp51709_c0_seq28	23	comp57622_c0_seq15	23
(CGC)n	3	PAC:30188729	32	comp29780_c0_seq1	29	comp30203_c1_seq1	29
(CGC)n	3	PAC:30195987	29	comp51709_c0_seq20	23	comp57622_c0_seq13	23
(CGC)n	3	PAC:30196431	26	comp49663_c0_seq7	25	comp55712_c0_seq3	26
(CGC)n	3	PAC:30209006	19	comp48878_c0_seq1	19	comp62483_c0_seq5	16
(CGC)n	3	PAC:30216367	28	comp46615_c1_seq3	28	comp61299_c0_seq1	28
(CGC)n	3	PAC:30227065	19	comp49291_c0_seq2	23	comp57027_c0_seq16	19
(CGC)n	3	PAC:30231215	19	comp51253_c0_seq24	27	comp61014_c1_seq28	27
(CGC)n	3	PAC:30238339	28	comp45981_c0_seq4	28	comp58571_c0_seq32	28
(CGC)n	3	PAC:30250491	29	comp53050_c1_seq3	29	comp54251_c1_seq1	27
(CGC)n	3	PAC:30250918	21	comp45059_c0_seq2	21	comp51555_c0_seq8	21
(CGC)n	3	PAC:30256328	27	comp42525_c2_seq1	27	comp49594_c1_seq1	27
(CGC)n	3	PAC:30259465	20	comp39090_c1_seq1	18	comp43328_c1_seq1	18
(CGC)n	3	PAC:30281318	23	comp54145_c0_seq6	23	comp61145_c0_seq7	23
(CGC)n	3	PAC:30293606	23	comp43822_c0_seq4	20	comp56967_c3_seq2	20
(CGC)n	3	PAC:30299179	33	comp42961_c1_seq1	22	comp53781_c0_seq8	22
(CGC)n	3	PAC:30301659	23	comp9879_c0_seq1	23	comp47125_c0_seq1	23
(CGC)n	3	PAC:30316596	26	comp49041_c0_seq2	26	comp52507_c0_seq4	26
(CGCCG)n	3	PAC:30272435	42	comp50189_c0_seq1	42	comp56628_c0_seq3	42
(CGCCGG)n	3	PAC:30302916	34	comp50530_c0_seq10	34	comp48589_c1_seq1	34
(CGCGTC)n	3	PAC:30223065	26	comp41701_c0_seq2	30	comp60012_c0_seq1	30
(CGCT)n	3	PAC:30308449	23	comp52729_c0_seq2	26	comp58081_c0_seq1	25
(CGG)n	3	PAC:30191610	24	comp52751_c0_seq1	21	comp61702_c0_seq3	21
(CGG)n	3	PAC:30208356	18	comp50789_c1_seq2	19	comp55998_c4_seq4	25
(CGG)n	3	PAC:30218783	25	comp44189_c0_seq1	25	comp52384_c0_seq6	25
(CGG)n	3	PAC:30221588	23	comp48387_c0_seq4	23	comp60507_c1_seq12	23
(CGG)n	3	PAC:30225031	23	comp50399_c0_seq4	17	comp59056_c0_seq3	18
(CGG)n	3	PAC:30233337	24	comp656023_c0_seq1	31	comp222691_c0_seq1	30
(CGG)n	3	PAC:30246378	24	comp55381_c0_seq1	24	comp61669_c0_seq1	24
(CGG)n	3	PAC:30265175	22	comp46255_c0_seq3	34	comp57175_c1_seq7	30
(CGG)n	3	PAC:30308830	25	comp45987_c4_seq1	23	comp48121_c1_seq2	23
(CGG)n	3	PAC:30310447	25	comp54589_c0_seq2	25	comp60770_c0_seq1	25
(CGGAT)n	3	PAC:30290887	32	comp52324_c0_seq1	29	comp57876_c0_seq1	29
(CGGCAG)n	3	PAC:30272640	32	comp542628_c0_seq1	30	comp274028_c0_seq1	32
(CGGCGCC)n	3	PAC:30191732	43	comp50930_c0_seq4	43	comp57152_c0_seq2	43
(CGT)n	3	PAC:30213328	20	comp54518_c0_seq5	27	comp61319_c0_seq18	27
(CT)n	3	PAC:30200581	20	comp139499_c0_seq1	20	comp46434_c1_seq2	18
(CT)n	3	PAC:30241377	30	comp405396_c0_seq1	23	comp453091_c0_seq1	23
(CT)n	3	PAC:30279427	20	comp49232_c1_seq1	21	comp57273_c2_seq4	20
(CT)n	3	PAC:30281993	31	comp52498_c0_seq1	29	comp60376_c0_seq9	20
(CT)n	3	PAC:30284728	30	comp43728_c1_seq1	42	comp53704_c0_seq9	33
(CT)n	3	PAC:30300640	54	comp41403_c0_seq20	25	comp58869_c1_seq52	22
(CT)n	3	PAC:30300644	54	comp41403_c0_seq18	25	comp58869_c1_seq54	22
(CTAC)n	3	PAC:30300107	22	comp47884_c1_seq2	22	comp49407_c2_seq1	22
(CTAG)n	3	PAC:30201017	67	comp49339_c0_seq2	59	comp52311_c0_seq1	63
(CTC)n	3	PAC:30209046	20	comp54893_c1_seq7	20	comp60688_c0_seq4	20
(CTC)n	3	PAC:30240500	42	comp54151_c1_seq1	41	comp57376_c0_seq40	41
(CTC)n	3	PAC:30243602	24	comp43608_c0_seq1	24	comp41304_c0_seq1	24
(CTC)n	3	PAC:30285727	30	comp48869_c0_seq1	30	comp54772_c0_seq1	30
(CTC)n	3	PAC:30310783	43	comp53280_c0_seq20	30	comp59681_c0_seq45	22
(CTCC)n	3	PAC:30202485	34	comp51252_c0_seq2	34	comp61204_c0_seq8	34
(CTCCC)n	3	PAC:30235733	33	comp48715_c0_seq1	33	comp56141_c0_seq4	38
(CTCCGC)n	3	PAC:30240128	67	comp46381_c1_seq2	62	comp55880_c0_seq1	62
(CTCG)n	3	PAC:30243602	24	comp43608_c0_seq1	24	comp41304_c0_seq1	24
(CTG)n	3	PAC:30251147	19	comp50268_c0_seq1	19	comp61075_c2_seq3	16
(CTG)n	3	PAC:30274148	26	comp49390_c4_seq6	20	comp51427_c3_seq1	20
(CTT)n	3	PAC:30195439	18	comp40716_c0_seq5	18	comp50375_c0_seq4	18
(CTTG)n	3	PAC:30259115	31	comp44995_c0_seq4	31	comp43770_c0_seq3	31
(CTTGC)n	3	PAC:30240290	30	comp52791_c0_seq1	30	comp62100_c0_seq3	30
(CTTGC)n	3	PAC:30240291	30	comp52791_c0_seq3	30	comp62100_c0_seq1	30
(GA)n	3	PAC:30242471	26	comp43548_c1_seq2	35	comp56867_c1_seq1	27
(GA)n	3	PAC:30289893	21	comp54822_c0_seq120	21	comp60422_c0_seq89	21
(GAA)n	3	PAC:30241775	17	comp55806_c0_seq11	17	comp62347_c0_seq12	20
(GAA)n	3	PAC:30299646	20	comp47243_c0_seq1	20	comp51450_c0_seq2	20
(GAC)n	3	PAC:30291966	21	comp52223_c0_seq3	24	comp56854_c2_seq6	24
(GAC)n	3	PAC:30291968	21	comp52223_c0_seq6	21	comp56854_c2_seq5	24
(GACG)n	3	PAC:30300697	23	comp45495_c0_seq2	32	comp52340_c0_seq3	32
(GAG)n	3	PAC:30236112	23	comp54365_c1_seq8	23	comp54468_c0_seq3	23
(GAGC)n	3	PAC:30208139	47	comp46608_c0_seq13	47	comp48101_c0_seq1	47
(GAGG)n	3	PAC:30293142	21	comp49999_c0_seq3	21	comp55548_c1_seq1	21
(GAGGTC)n	3	PAC:30206913	34	comp51634_c0_seq1	34	comp59165_c0_seq1	34
(GAT)n	3	PAC:30186418	17	comp45555_c0_seq9	17	comp49461_c0_seq3	17
(GAT)n	3	PAC:30299157	22	comp48341_c0_seq3	23	comp52499_c0_seq1	19
(GAT)n	3	PAC:30302997	23	comp53333_c0_seq6	23	comp60532_c0_seq6	24
(GAT)n	3	PAC:30302998	23	comp53333_c0_seq8	23	comp60532_c0_seq5	24
(GATC)n	3	PAC:30189519	23	comp1099020_c0_seq1	23	comp49183_c0_seq4	23
(GATC)n	3	PAC:30299473	24	comp50402_c0_seq15	21	comp54166_c0_seq11	21
(GCA)n	3	PAC:30198993	29	comp52961_c0_seq2	29	comp56061_c1_seq6	29
(GCA)n	3	PAC:30229643	21	comp510313_c0_seq1	38	comp2030_c0_seq1	38
(GCA)n	3	PAC:30257500	24	comp433413_c0_seq1	22	comp41083_c1_seq1	29
(GCA)n	3	PAC:30273445	22	comp39895_c0_seq3	16	comp46942_c0_seq1	19
(GCA)n	3	PAC:30293142	21	comp49999_c0_seq3	21	comp55548_c1_seq1	21
(GCA)n	3	PAC:30293143	16	comp49999_c0_seq1	16	comp55548_c1_seq2	16
(GCA)n	3	PAC:30297861	30	comp34065_c0_seq2	24	comp2539_c0_seq1	49
(GCC)n	3	PAC:30189305	32	comp40149_c0_seq1	82	comp50117_c0_seq2	16
(GCC)n	3	PAC:30191591	57	comp442743_c0_seq1	20	comp454029_c0_seq1	20
(GCC)n	3	PAC:30192031	29	comp51579_c0_seq7	29	comp55524_c0_seq1	29
(GCC)n	3	PAC:30195449	28	comp42806_c0_seq1	22	comp51675_c1_seq2	23
(GCC)n	3	PAC:30195552	20	comp51303_c2_seq2	23	comp60519_c0_seq7	29
(GCC)n	3	PAC:30208519	26	comp46000_c0_seq1	25	comp51729_c0_seq5	26
(GCC)n	3	PAC:30210494	27	comp49985_c2_seq1	20	comp53248_c1_seq4	20
(GCC)n	3	PAC:30212242	27	comp51973_c0_seq3	27	comp57571_c0_seq10	27
(GCC)n	3	PAC:30217204	29	comp47146_c0_seq8	17	comp60781_c1_seq8	17
(GCC)n	3	PAC:30237657	20	comp45875_c0_seq3	20	comp51219_c0_seq1	20
(GCC)n	3	PAC:30237803	23	comp50017_c1_seq6	23	comp57320_c0_seq1	20
(GCC)n	3	PAC:30238390	20	comp21968_c1_seq1	17	comp48413_c0_seq1	17
(GCC)n	3	PAC:30242844	22	comp43450_c0_seq1	22	comp58091_c0_seq9	22
(GCC)n	3	PAC:30244771	31	comp51621_c2_seq6	23	comp62139_c1_seq1	23
(GCC)n	3	PAC:30263566	22	comp1752_c0_seq1	22	comp43285_c0_seq2	22
(GCC)n	3	PAC:30273325	21	comp53683_c0_seq7	16	comp52642_c1_seq4	21
(GCC)n	3	PAC:30273325	21	comp53683_c0_seq7	16	comp52642_c1_seq4	21
(GCC)n	3	PAC:30274162	25	comp53084_c0_seq5	25	comp46603_c0_seq1	25
(GCC)n	3	PAC:30283350	21	comp47511_c0_seq2	21	comp50100_c0_seq1	21
(GCC)n	3	PAC:30284791	22	comp46894_c1_seq3	22	comp53273_c0_seq2	22
(GCC)n	3	PAC:30289193	21	comp50812_c3_seq36	32	comp58097_c0_seq17	27
(GCCACCG)n	3	PAC:30185027	34	comp40613_c0_seq2	34	comp53858_c0_seq3	34
(GCCG)n	3	PAC:30238006	25	comp51584_c1_seq5	33	comp48417_c0_seq4	33
(GCCG)n	3	PAC:30258271	21	comp43289_c0_seq1	21	comp47542_c0_seq2	23
(GCCG)n	3	PAC:30272771	24	comp45336_c1_seq1	24	comp49283_c0_seq2	24
(GCG)n	3	PAC:30191732	43	comp50930_c0_seq4	43	comp57152_c0_seq2	43
(GCG)n	3	PAC:30191812	17	comp54168_c0_seq20	17	comp56452_c0_seq28	17
(GCG)n	3	PAC:30201614	22	comp53577_c0_seq8	22	comp57900_c0_seq7	22
(GCG)n	3	PAC:30210700	16	comp53857_c0_seq9	16	comp61933_c2_seq68	16
(GCG)n	3	PAC:30210931	26	comp44429_c0_seq1	31	comp38359_c0_seq2	29
(GCG)n	3	PAC:30216131	24	comp9641_c0_seq1	18	comp52892_c2_seq1	21
(GCG)n	3	PAC:30227969	24	comp50392_c0_seq1	24	comp54176_c0_seq4	24
(GCG)n	3	PAC:30229618	42	comp45927_c0_seq2	40	comp16756_c0_seq1	17
(GCG)n	3	PAC:30242542	22	comp45872_c0_seq2	16	comp49203_c0_seq2	16
(GCG)n	3	PAC:30244929	16	comp53857_c0_seq10	16	comp61933_c2_seq59	29
(GCG)n	3	PAC:30245935	35	comp46997_c0_seq1	35	comp51885_c0_seq1	35
(GCG)n	3	PAC:30248420	35	comp603197_c0_seq1	35	comp3729_c0_seq1	35
(GCG)n	3	PAC:30249759	24	comp42031_c2_seq1	27	comp53635_c2_seq1	24
(GCG)n	3	PAC:30258430	20	comp40563_c0_seq2	20	comp49062_c0_seq2	20
(GCG)n	3	PAC:30265219	29	comp50383_c0_seq3	29	comp58716_c0_seq22	29
(GCG)n	3	PAC:30273042	23	comp387902_c0_seq1	23	comp51954_c0_seq1	23
(GCG)n	3	PAC:30283118	21	comp43225_c0_seq1	21	comp54192_c1_seq6	21
(GCG)n	3	PAC:30283275	28	comp21195_c0_seq1	18	comp42299_c0_seq1	28
(GCG)n	3	PAC:30283296	22	comp47129_c1_seq7	22	comp58113_c0_seq40	22
(GCG)n	3	PAC:30298738	19	comp54299_c0_seq1	19	comp54868_c1_seq1	22
(GCG)n	3	PAC:30302800	25	comp877425_c0_seq1	25	comp200013_c0_seq1	25
(GCGCC)n	3	PAC:30262703	40	comp50027_c0_seq1	40	comp54716_c0_seq1	40
(GCT)n	3	PAC:30204532	17	comp727342_c0_seq1	20	comp53083_c0_seq8	20
(GCT)n	3	PAC:30221286	16	comp53026_c1_seq1	16	comp58602_c0_seq3	17
(GCT)n	3	PAC:30239505	20	comp48580_c1_seq7	20	comp55292_c0_seq3	20
(GCT)n	3	PAC:30262658	18	comp50259_c0_seq2	18	comp56235_c0_seq15	31
(GCT)n	3	PAC:30290281	26	comp54025_c0_seq1	16	comp59610_c1_seq2	45
(GCT)n	3	PAC:30292265	20	comp47434_c0_seq2	20	comp53499_c0_seq2	20
(GCTC)n	3	PAC:30272018	49	comp36377_c0_seq1	49	comp12336_c0_seq1	49
(GCTCGC)n	3	PAC:30290281	26	comp54025_c0_seq1	16	comp59610_c1_seq2	45
(GGA)n	3	PAC:30290472	28	comp52361_c3_seq1	31	comp57083_c1_seq11	29
(GGA)n	3	PAC:30305525	24	comp24267_c0_seq1	24	comp231727_c0_seq1	24
(GGAGAT)n	3	PAC:30284654	32	comp49432_c0_seq1	32	comp53514_c0_seq1	32
(GGC)n	3	PAC:30195588	41	comp45602_c0_seq2	41	comp50802_c0_seq2	38
(GGC)n	3	PAC:30196434	20	comp40677_c0_seq3	24	comp53672_c0_seq2	24
(GGC)n	3	PAC:30202564	20	comp44044_c0_seq1	18	comp46895_c0_seq1	22
(GGC)n	3	PAC:30205088	29	comp43612_c0_seq2	29	comp33568_c0_seq1	29
(GGC)n	3	PAC:30210302	20	comp33423_c0_seq1	20	comp33071_c0_seq1	17
(GGC)n	3	PAC:30211246	35	comp49935_c0_seq4	35	comp54590_c4_seq1	26
(GGC)n	3	PAC:30220133	30	comp50597_c0_seq5	30	comp58572_c0_seq68	27
(GGC)n	3	PAC:30224724	19	comp50359_c1_seq4	19	comp59907_c0_seq8	19
(GGC)n	3	PAC:30252510	27	comp45588_c0_seq1	27	comp55156_c0_seq2	27
(GGC)n	3	PAC:30270054	41	comp48810_c0_seq2	30	comp46804_c0_seq1	30
(GGC)n	3	PAC:30272930	43	comp44088_c1_seq1	38	comp53112_c1_seq2	30
(GGC)n	3	PAC:30274223	21	comp49385_c2_seq2	67	comp53198_c3_seq1	35
(GGC)n	3	PAC:30292921	27	comp55650_c0_seq22	27	comp58931_c0_seq2	27
(GGC)n	3	PAC:30297231	29	comp41082_c0_seq1	29	comp25709_c0_seq1	33
(GGC)n	3	PAC:30309494	48	comp45547_c0_seq15	43	comp53136_c1_seq4	45
(GGCC)n	3	PAC:30223015	23	comp39477_c0_seq1	23	comp54679_c1_seq5	23
(GGCGGA)n	3	PAC:30313977	41	comp42820_c1_seq1	35	comp50033_c0_seq1	35
(GGCGGAC)n	3	PAC:30264072	35	comp46301_c1_seq5	35	comp58586_c3_seq8	35
(GGCTGC)n	3	PAC:30218955	32	comp50705_c0_seq4	36	comp47914_c1_seq2	36
(GGGAAC)n	3	PAC:30193431	61	comp43499_c0_seq6	55	comp53229_c0_seq3	37
(GGT)n	3	PAC:30235839	17	comp782993_c0_seq1	17	comp61648_c0_seq17	17
(GGT)n	3	PAC:30236325	29	comp36929_c0_seq2	18	comp445856_c0_seq1	23
(GT)n	3	PAC:30223045	47	comp50006_c0_seq5	35	comp55963_c0_seq5	30
(GTT)n	3	PAC:30226573	25	comp52544_c1_seq2	25	comp61456_c0_seq5	22
(T)n	3	PAC:30239778	30	comp42625_c0_seq2	22	comp60335_c1_seq4	21
(T)n	3	PAC:30305541	40	comp55378_c0_seq11	22	comp62188_c0_seq21	40
(TAA)n	3	PAC:30209221	38	comp41717_c0_seq1	17	comp49537_c0_seq3	17
(TACA)n	3	PAC:30209455	35	comp49860_c0_seq6	35	comp54544_c1_seq1	35
(TACTG)n	3	PAC:30186997	28	comp45030_c0_seq4	28	comp48729_c1_seq1	19
(TAG)n	3	PAC:30316463	25	comp284107_c0_seq1	25	comp734109_c0_seq1	22
(TATC)n	3	PAC:30245073	23	comp47378_c2_seq4	23	comp59004_c1_seq5	23
(TC)n	3	PAC:30204018	56	comp47496_c0_seq5	18	comp56967_c2_seq2	19
(TC)n	3	PAC:30224489	27	comp50956_c2_seq4	27	comp47909_c1_seq1	19
(TC)n	3	PAC:30233662	21	comp49974_c0_seq2	16	comp57737_c0_seq3	16
(TC)n	3	PAC:30236137	23	comp54604_c1_seq5	21	comp61045_c0_seq5	17
(TC)n	3	PAC:30242471	26	comp43548_c1_seq2	35	comp56867_c1_seq1	27
(TC)n	3	PAC:30249275	17	comp45779_c0_seq9	19	comp54001_c0_seq8	21
(TC)n	3	PAC:30250602	23	comp54234_c0_seq7	23	comp58178_c0_seq11	24
(TC)n	3	PAC:30296841	45	comp53181_c0_seq6	18	comp59765_c0_seq34	19
(TC)n	3	PAC:30309189	25	comp49627_c0_seq5	29	comp52262_c0_seq2	19
(TCC)n	3	PAC:30239568	26	comp50553_c0_seq2	40	comp50052_c2_seq3	24
(TCC)n	3	PAC:30256145	34	comp55643_c0_seq38	28	comp61815_c1_seq8	24
(TCC)n	3	PAC:30261297	19	comp46246_c0_seq1	19	comp46508_c0_seq4	19
(TCC)n	3	PAC:30304697	27	comp49938_c1_seq1	25	comp285730_c0_seq1	25
(TCC)n	3	PAC:30311393	20	comp48033_c0_seq2	20	comp58912_c0_seq15	19
(TCCCC)n	3	PAC:30313188	27	comp44243_c0_seq1	27	comp54903_c1_seq1	27
(TCCT)n	3	PAC:30266235	22	comp53585_c0_seq27	22	comp60689_c1_seq9	22
(TCGGC)n	3	PAC:30270355	29	comp49417_c0_seq5	29	comp61076_c0_seq13	29
(TCT)n	3	PAC:30190984	39	comp50946_c0_seq10	39	comp59015_c0_seq13	19
(TCTT)n	3	PAC:30198893	24	comp41565_c0_seq2	21	comp57655_c4_seq2	20
(TG)n	3	PAC:30240647	20	comp51321_c0_seq1	17	comp57526_c0_seq3	17
(TG)n	3	PAC:30284485	23	comp108865_c0_seq1	22	comp57236_c0_seq5	21
(TG)n	3	PAC:30309026	28	comp306580_c0_seq1	21	comp558_c0_seq1	31
(TG)n	3	PAC:30310402	28	comp43077_c0_seq3	18	comp50749_c1_seq1	18
(TGA)n	3	PAC:30210857	23	comp55115_c0_seq1	23	comp62253_c0_seq17	23
(TGA)n	3	PAC:30210858	23	comp55115_c0_seq4	23	comp62253_c0_seq4	23
(TGA)n	3	PAC:30210859	23	comp55115_c0_seq3	23	comp62253_c0_seq18	23
(TGAT)n	3	PAC:30238223	25	comp47496_c0_seq14	22	comp56967_c2_seq4	27
(TGC)n	3	PAC:30186035	25	comp51183_c0_seq43	25	comp59668_c0_seq3	25
(TGC)n	3	PAC:30186097	19	comp54083_c0_seq17	16	comp54219_c0_seq3	16
(TGC)n	3	PAC:30223500	22	comp40288_c0_seq2	22	comp60761_c0_seq14	19
(TGC)n	3	PAC:30249006	22	comp52829_c0_seq4	22	comp58159_c0_seq3	22
(TGC)n	3	PAC:30263258	29	comp51939_c0_seq1	20	comp58697_c0_seq1	21
(TGC)n	3	PAC:30270977	25	comp54083_c0_seq20	16	comp54219_c0_seq1	16
(TGC)n	3	PAC:30288020	27	comp18183_c0_seq1	27	comp62129_c0_seq86	27
(TGCC)n	3	PAC:30212088	21	comp40929_c0_seq3	21	comp366700_c0_seq1	21
(TGCTC)n	3	PAC:30242471	26	comp43548_c1_seq2	35	comp56867_c1_seq1	27
(TGG)n	3	PAC:30290459	36	comp48203_c0_seq14	21	comp53018_c0_seq5	20
(TGGA)n	3	PAC:30237217	25	comp51100_c0_seq13	25	comp56485_c0_seq4	21
(TTCT)n	3	PAC:30288117	48	comp44536_c0_seq2	23	comp55673_c0_seq1	20
(TTGGG)n	3	PAC:30206333	26	comp45165_c0_seq1	26	comp26347_c0_seq1	26
(TTTC)n	3	PAC:30225026	27	comp35331_c0_seq4	19	comp221220_c0_seq1	23
(TTTCTC)n	3	PAC:30201157	40	comp48550_c1_seq15	40	comp57827_c2_seq40	40
(AAAGA)n	2	PAC:30289345	27	comp314782_c0_seq1	0	comp49608_c0_seq3	27
(AAAGGA)n	2	PAC:30190276	43	comp55609_c0_seq20	0	comp58238_c3_seq1	43
(AAC)n	2	PAC:30295776	18	comp43336_c0_seq1	18	comp129811_c0_seq1	0
(AACCACA)n	2	PAC:30191037	43	comp633737_c0_seq1	0	comp49188_c0_seq6	43
(AAG)n	2	PAC:30187657	29	comp50549_c0_seq5	0	comp62115_c0_seq30	22
(AAG)n	2	PAC:30195653	24	comp53093_c0_seq1	16	comp60047_c0_seq6	19
(AAG)n	2	PAC:30196695	22	comp45034_c1_seq2	0	comp25432_c0_seq1	21
(AAG)n	2	PAC:30203693	23	comp55066_c1_seq4	23	comp58813_c1_seq4	0
(AAG)n	2	PAC:30204848	17	comp49475_c0_seq6	17	comp76047_c0_seq1	0
(AAG)n	2	PAC:30219859	63	comp47601_c0_seq6	63	comp52628_c2_seq1	0
(AAG)n	2	PAC:30222532	28	comp195140_c0_seq1	25	comp347002_c0_seq1	25
(AAG)n	2	PAC:30233658	23	comp43122_c0_seq1	23	comp46864_c0_seq1	37
(AAG)n	2	PAC:30260478	21	comp317664_c0_seq1	21	comp704946_c0_seq1	0
(AAG)n	2	PAC:30260504	17	comp47248_c1_seq1	0	comp53787_c1_seq2	17
(AAG)n	2	PAC:30288316	24	comp54962_c0_seq7	0	comp59797_c0_seq4	24
(AAG)n	2	PAC:30295173	17	comp52680_c0_seq20	17	comp49990_c1_seq2	19
(AAG)n	2	PAC:30297584	20	comp2569_c0_seq1	18	comp21587_c0_seq1	20
(AAGA)n	2	PAC:30219060	21	comp54307_c1_seq5	21	comp61438_c0_seq8	0
(AAGAA)n	2	PAC:30232943	39	comp34971_c0_seq2	0	comp45174_c0_seq8	39
(AAGAG)n	2	PAC:30309405	27	comp49004_c0_seq11	27	comp57951_c1_seq14	27
(AAGC)n	2	PAC:30234581	20	comp286557_c0_seq1	20	comp38007_c1_seq1	35
(AC)n	2	PAC:30187390	19	comp35545_c0_seq2	22	comp87209_c0_seq1	38
(AC)n	2	PAC:30231507	16	comp26108_c1_seq1	0	comp58196_c3_seq1	20
(AC)n	2	PAC:30272782	19	comp39322_c0_seq2	19	comp55045_c5_seq1	0
(AC)n	2	PAC:30273068	18	comp40964_c0_seq1	16	comp48706_c1_seq1	0
(ACA)n	2	PAC:30213265	21	comp44713_c0_seq2	21	comp62368_c0_seq13	0
(ACA)n	2	PAC:30233608	29	comp54529_c0_seq1	19	comp58809_c0_seq4	0
(ACC)n	2	PAC:30191831	31	comp53245_c0_seq1	31	comp60579_c0_seq7	31
(ACC)n	2	PAC:30202081	45	comp46093_c0_seq10	0	comp61413_c0_seq24	18
(ACC)n	2	PAC:30202081	45	comp46093_c0_seq10	0	comp61413_c0_seq24	18
(ACC)n	2	PAC:30212003	22	comp39952_c0_seq1	22	comp536760_c0_seq1	0
(ACC)n	2	PAC:30212377	30	comp42233_c1_seq2	26	comp57405_c2_seq1	26
(ACC)n	2	PAC:30220764	22	comp35292_c0_seq4	0	comp47982_c1_seq1	22
(ACC)n	2	PAC:30240044	45	comp46916_c1_seq2	50	comp61854_c1_seq1	45
(ACC)n	2	PAC:30251788	23	comp656958_c0_seq1	0	comp55978_c0_seq2	23
(ACG)n	2	PAC:30281325	18	comp39680_c1_seq1	18	comp48272_c0_seq1	0
(ACGCCG)n	2	PAC:30301733	32	comp51238_c0_seq1	32	comp59771_c0_seq3	0
(ACGCG)n	2	PAC:30304427	35	comp47670_c0_seq6	35	comp50390_c0_seq1	28
(ACGGCG)n	2	PAC:30230691	21	comp52154_c0_seq1	20	comp54971_c0_seq7	28
(ACGGCT)n	2	PAC:30284787	45	comp40733_c1_seq2	35	comp58966_c0_seq12	0
(ACGTGGC)n	2	PAC:30257225	28	comp41861_c0_seq2	28	comp60407_c0_seq5	0
(ACT)n	2	PAC:30270678	23	comp49593_c0_seq2	23	comp57822_c0_seq4	24
(ACTACG)n	2	PAC:30224616	44	comp678787_c0_seq1	0	comp55223_c0_seq1	38
(AG)n	2	PAC:30209791	41	comp49448_c0_seq2	36	comp46296_c0_seq1	37
(AG)n	2	PAC:30211073	20	comp46829_c0_seq6	31	comp58702_c0_seq3	0
(AG)n	2	PAC:30213294	25	comp48440_c1_seq5	19	comp576298_c0_seq1	0
(AG)n	2	PAC:30215512	34	comp1030939_c0_seq1	0	comp693378_c0_seq1	19
(AG)n	2	PAC:30226781	21	comp51288_c1_seq1	20	comp62415_c1_seq20	19
(AG)n	2	PAC:30227579	24	comp50316_c0_seq1	21	comp61050_c2_seq3	0
(AG)n	2	PAC:30232780	23	comp167106_c0_seq1	21	comp731235_c0_seq1	0
(AG)n	2	PAC:30242322	18	comp53188_c0_seq5	17	comp54953_c0_seq2	32
(AG)n	2	PAC:30242826	26	comp43889_c0_seq1	26	comp50277_c0_seq1	18
(AG)n	2	PAC:30256764	25	comp49404_c0_seq2	21	comp60266_c0_seq1	0
(AG)n	2	PAC:30259291	27	comp54379_c1_seq5	0	comp61242_c1_seq2	19
(AG)n	2	PAC:30265074	33	comp34612_c0_seq1	19	comp282639_c0_seq1	0
(AG)n	2	PAC:30266215	22	comp28117_c0_seq1	16	comp45331_c0_seq2	21
(AG)n	2	PAC:30283448	21	comp34526_c0_seq2	0	comp56095_c0_seq1	21
(AG)n	2	PAC:30287601	24	comp55778_c0_seq1	24	comp945818_c0_seq1	0
(AG)n	2	PAC:30288828	18	comp979328_c0_seq1	22	comp714035_c0_seq1	0
(AG)n	2	PAC:30291699	25	comp54866_c0_seq7	19	comp398971_c0_seq1	0
(AG)n	2	PAC:30294179	76	comp55865_c0_seq13	33	comp1272540_c0_seq1	0
(AG)n	2	PAC:30300883	23	comp45163_c1_seq1	0	comp53543_c0_seq4	36
(AG)n	2	PAC:30304422	22	comp43836_c0_seq3	0	comp52941_c0_seq3	18
(AG)n	2	PAC:30312971	23	comp51168_c0_seq4	0	comp58082_c0_seq25	17
(AGA)n	2	PAC:30290358	24	comp41707_c0_seq1	0	comp45913_c1_seq1	30
(AGA)n	2	PAC:30296840	22	comp28602_c1_seq1	25	comp841_c1_seq1	0
(AGAAG)n	2	PAC:30265437	39	comp38299_c0_seq2	0	comp38154_c1_seq1	25
(AGAGG)n	2	PAC:30266415	37	comp53914_c0_seq1	37	comp60619_c0_seq4	39
(AGATCCAG)n	2	PAC:30296629	40	comp54551_c0_seq1	40	comp60553_c0_seq1	25
(AGC)n	2	PAC:30199742	44	comp34147_c0_seq1	22	comp49261_c0_seq1	19
(AGC)n	2	PAC:30205195	25	comp51606_c0_seq2	21	comp56367_c0_seq5	29
(AGC)n	2	PAC:30205243	30	comp49646_c0_seq28	21	comp60232_c2_seq66	27
(AGC)n	2	PAC:30205243	30	comp49646_c0_seq28	21	comp60232_c2_seq66	27
(AGC)n	2	PAC:30207666	26	comp1049081_c0_seq1	0	comp58057_c1_seq36	22
(AGC)n	2	PAC:30207719	18	comp53694_c0_seq4	18	comp59739_c0_seq7	16
(AGC)n	2	PAC:30213478	32	comp763461_c0_seq1	0	comp53133_c4_seq1	34
(AGC)n	2	PAC:30216013	33	comp52715_c2_seq1	23	comp38965_c0_seq2	0
(AGC)n	2	PAC:30223112	18	comp45905_c0_seq20	18	comp53713_c0_seq3	0
(AGC)n	2	PAC:30229646	26	comp1032620_c0_seq1	0	comp56245_c1_seq30	26
(AGC)n	2	PAC:30232181	19	comp48184_c0_seq1	19	comp53812_c0_seq2	0
(AGC)n	2	PAC:30234050	40	comp55063_c0_seq3	40	comp61337_c0_seq2	21
(AGC)n	2	PAC:30235646	28	comp47907_c1_seq1	28	comp603034_c0_seq1	0
(AGC)n	2	PAC:30238635	16	comp50509_c0_seq5	28	comp759958_c0_seq1	0
(AGC)n	2	PAC:30240480	18	comp668876_c0_seq1	18	comp899400_c0_seq1	0
(AGC)n	2	PAC:30244034	55	comp53832_c0_seq6	56	comp58716_c0_seq9	0
(AGC)n	2	PAC:30244054	25	comp38338_c0_seq1	23	comp33027_c0_seq1	0
(AGC)n	2	PAC:30262321	19	comp53861_c0_seq19	19	comp53748_c1_seq1	0
(AGC)n	2	PAC:30279398	27	comp764836_c0_seq1	27	comp19352_c1_seq1	0
(AGC)n	2	PAC:30280657	17	comp32208_c0_seq1	17	comp46676_c0_seq4	0
(AGC)n	2	PAC:30281858	22	comp46885_c0_seq4	16	comp54934_c0_seq4	16
(AGC)n	2	PAC:30300787	16	comp42306_c0_seq1	0	comp57789_c1_seq1	22
(AGC)n	2	PAC:30301206	27	comp47488_c0_seq16	35	comp52137_c0_seq13	0
(AGC)n	2	PAC:30304539	20	comp53309_c0_seq1	23	comp59831_c2_seq8	0
(AGC)n	2	PAC:30304927	23	comp50652_c2_seq6	0	comp57907_c0_seq9	23
(AGCA)n	2	PAC:30265662	23	comp52130_c0_seq8	23	comp58049_c0_seq4	23
(AGCAT)n	2	PAC:30262078	23	comp52936_c0_seq15	23	comp55226_c0_seq2	0
(AGCC)n	2	PAC:30262066	20	comp49414_c0_seq8	20	comp57689_c0_seq20	20
(AGCT)n	2	PAC:30258093	27	comp53443_c0_seq9	24	comp1058159_c0_seq1	0
(AGCT)n	2	PAC:30297515	22	comp711380_c0_seq1	22	comp50140_c0_seq2	0
(AGCTAT)n	2	PAC:30201244	32	comp44209_c0_seq5	0	comp653248_c0_seq1	32
(AGCTC)n	2	PAC:30243840	37	comp29236_c2_seq1	37	comp48312_c0_seq1	24
(AGCTC)n	2	PAC:30303063	47	comp49664_c0_seq3	21	comp59897_c0_seq2	44
(AGG)n	2	PAC:30191934	24	comp42224_c0_seq2	24	comp49109_c0_seq4	0
(AGG)n	2	PAC:30195627	24	comp46465_c0_seq1	0	comp42062_c0_seq1	20
(AGG)n	2	PAC:30200819	18	comp38258_c0_seq2	0	comp61189_c2_seq2	18
(AGG)n	2	PAC:30214329	22	comp46569_c0_seq3	0	comp52604_c0_seq4	28
(AGG)n	2	PAC:30220598	23	comp631821_c0_seq1	23	comp800281_c0_seq1	0
(AGG)n	2	PAC:30242826	26	comp43889_c0_seq1	26	comp50277_c0_seq1	18
(AGG)n	2	PAC:30261078	29	comp47021_c0_seq4	19	comp53474_c1_seq3	0
(AGG)n	2	PAC:30262595	20	comp138426_c0_seq1	0	comp47710_c0_seq3	20
(AGG)n	2	PAC:30293894	24	comp1225703_c0_seq1	0	comp54006_c0_seq1	23
(AGGAA)n	2	PAC:30311479	30	comp41569_c1_seq1	30	comp56856_c3_seq3	28
(AGGAA)n	2	PAC:30316696	31	comp52543_c1_seq11	0	comp563187_c0_seq1	35
(AGGAGC)n	2	PAC:30223045	47	comp50006_c0_seq5	35	comp55963_c0_seq5	30
(AGGAGC)n	2	PAC:30304008	29	comp50006_c0_seq6	35	comp55963_c0_seq4	30
(AGGCA)n	2	PAC:30186531	35	comp16849_c0_seq1	35	comp55735_c0_seq2	18
(AGGCAGC)n	2	PAC:30236008	32	comp48739_c0_seq1	0	comp56396_c0_seq1	32
(AGGG)n	2	PAC:30240405	23	comp48816_c0_seq3	0	comp47064_c0_seq8	23
(AGGG)n	2	PAC:30263888	48	comp52195_c1_seq3	0	comp61460_c0_seq20	26
(AGGG)n	2	PAC:30315428	23	comp443330_c0_seq1	0	comp488085_c0_seq1	23
(AGT)n	2	PAC:30265065	22	comp51968_c1_seq3	19	comp59768_c1_seq20	30
(AGT)n	2	PAC:30265068	22	comp51968_c1_seq1	19	comp60673_c0_seq4	0
(AT)n	2	PAC:30251888	19	comp45487_c0_seq3	16	comp58887_c0_seq19	21
(AT)n	2	PAC:30257904	22	comp48823_c0_seq7	22	comp51210_c0_seq3	0
(AT)n	2	PAC:30269373	22	comp50735_c0_seq10	22	comp57240_c1_seq9	0
(AT)n	2	PAC:30308270	18	comp26440_c0_seq1	24	comp26388_c0_seq1	0
(ATAC)n	2	PAC:30297900	20	comp49794_c1_seq3	0	comp59469_c0_seq9	20
(ATAC)n	2	PAC:30299734	25	comp758660_c0_seq1	25	comp395021_c0_seq1	0
(ATATCA)n	2	PAC:30203101	24	comp51839_c0_seq3	24	comp61334_c0_seq4	0
(ATC)n	2	PAC:30189004	18	comp39638_c0_seq1	18	comp53602_c2_seq1	0
(ATC)n	2	PAC:30190323	17	comp53074_c0_seq3	17	comp62334_c0_seq3	0
(ATC)n	2	PAC:30219226	27	comp34471_c1_seq1	0	comp48999_c1_seq3	27
(ATC)n	2	PAC:30237534	25	comp437756_c0_seq1	25	comp49721_c0_seq2	0
(ATC)n	2	PAC:30282508	17	comp617665_c0_seq1	20	comp54893_c1_seq9	0
(ATCAA)n	2	PAC:30236951	25	comp35312_c0_seq1	25	comp14325_c1_seq1	0
(ATCC)n	2	PAC:30218502	22	comp7720_c0_seq1	22	comp57936_c0_seq2	37
(ATCC)n	2	PAC:30259309	24	comp48379_c0_seq3	24	comp60547_c1_seq1	24
(ATCC)n	2	PAC:30265065	22	comp51968_c1_seq3	19	comp59768_c1_seq20	30
(ATCCA)n	2	PAC:30206513	25	comp50880_c0_seq3	0	comp61323_c2_seq6	25
(ATCCT)n	2	PAC:30243802	25	comp24325_c0_seq1	16	comp598519_c0_seq1	0
(ATG)n	2	PAC:30232424	22	comp55847_c0_seq1	22	comp62134_c1_seq1	36
(ATG)n	2	PAC:30288147	21	comp44349_c0_seq1	21	comp56362_c1_seq8	0
(ATG)n	2	PAC:30290915	18	comp56026_c0_seq2	18	comp62521_c0_seq5	18
(ATGA)n	2	PAC:30214439	30	comp44263_c0_seq1	28	comp54851_c1_seq18	0
(ATGAAG)n	2	PAC:30281590	29	comp54776_c0_seq7	29	comp1190484_c0_seq1	0
(ATGC)n	2	PAC:30282789	40	comp48115_c0_seq11	0	comp58426_c0_seq16	25
(ATGG)n	2	PAC:30258764	22	comp52376_c0_seq2	22	comp57759_c0_seq6	22
(ATGT)n	2	PAC:30190796	23	comp43718_c0_seq3	0	comp39581_c0_seq4	27
(ATTA)n	2	PAC:30204940	20	comp49451_c0_seq2	20	comp56150_c0_seq3	0
(ATTC)n	2	PAC:30193680	20	comp44257_c0_seq1	24	comp51604_c0_seq1	0
(ATTC)n	2	PAC:30275045	38	comp41192_c0_seq1	0	comp57809_c0_seq14	26
(ATTC)n	2	PAC:30294586	26	comp48384_c1_seq8	26	comp56977_c0_seq1	21
(ATTC)n	2	PAC:30296092	20	comp52547_c1_seq12	0	comp61824_c0_seq5	22
(ATTG)n	2	PAC:30300504	26	comp47324_c0_seq7	24	comp59816_c0_seq21	0
(ATTT)n	2	PAC:30209966	27	comp35800_c0_seq2	0	comp540591_c0_seq1	27
(C)n	2	PAC:30188599	21	comp49032_c0_seq3	0	comp56824_c0_seq3	18
(C)n	2	PAC:30193562	37	comp53237_c0_seq2	18	comp58040_c0_seq2	0
(C)n	2	PAC:30206882	27	comp613480_c0_seq1	0	comp54972_c0_seq11	21
(C)n	2	PAC:30219808	18	comp50990_c2_seq27	0	comp57523_c0_seq9	16
(C)n	2	PAC:30219809	18	comp50990_c2_seq10	0	comp57523_c0_seq11	16
(C)n	2	PAC:30271476	18	comp45506_c1_seq21	24	comp61791_c1_seq11	0
(C)n	2	PAC:30305635	23	comp36039_c1_seq1	18	comp514030_c0_seq1	0
(CA)n	2	PAC:30220323	24	comp50328_c0_seq8	31	comp57499_c0_seq6	0
(CAA)n	2	PAC:30185874	18	comp37250_c0_seq1	18	comp25714_c0_seq1	0
(CAC)n	2	PAC:30196118	24	comp83810_c0_seq1	28	comp46752_c0_seq1	30
(CAC)n	2	PAC:30198893	24	comp41565_c0_seq2	21	comp57655_c4_seq2	20
(CAC)n	2	PAC:30212606	32	comp54230_c0_seq2	38	comp56996_c1_seq8	0
(CAC)n	2	PAC:30215453	23	comp51022_c0_seq3	20	comp1172337_c0_seq1	0
(CAC)n	2	PAC:30217231	26	comp52305_c0_seq13	26	comp60315_c0_seq2	0
(CAC)n	2	PAC:30234621	21	comp47700_c0_seq6	21	comp61570_c1_seq1	26
(CAC)n	2	PAC:30238732	18	comp50402_c0_seq16	0	comp56231_c2_seq5	21
(CAC)n	2	PAC:30243840	37	comp29236_c2_seq1	37	comp48312_c0_seq1	24
(CAC)n	2	PAC:30251245	24	comp55415_c0_seq2	35	comp61363_c0_seq4	27
(CAC)n	2	PAC:30256163	16	comp45960_c0_seq5	16	comp56182_c0_seq9	16
(CAC)n	2	PAC:30258084	24	comp49476_c0_seq3	0	comp182107_c0_seq1	21
(CAC)n	2	PAC:30266478	24	comp43446_c0_seq4	0	comp50425_c0_seq1	24
(CAC)n	2	PAC:30275900	23	comp47772_c0_seq4	23	comp61049_c3_seq5	20
(CACC)n	2	PAC:30298053	25	comp46123_c0_seq2	25	comp53840_c0_seq2	0
(CAG)n	2	PAC:30187457	39	comp49043_c1_seq1	18	comp60614_c0_seq14	0
(CAG)n	2	PAC:30192230	46	comp45569_c0_seq18	0	comp57027_c0_seq23	33
(CAG)n	2	PAC:30219997	16	comp275506_c0_seq1	21	comp43842_c0_seq1	18
(CAG)n	2	PAC:30219997	16	comp275506_c0_seq1	21	comp43842_c0_seq1	18
(CAG)n	2	PAC:30228383	16	comp52972_c0_seq8	16	comp60454_c0_seq10	0
(CAG)n	2	PAC:30230648	30	comp46186_c1_seq1	0	comp58042_c0_seq1	30
(CAG)n	2	PAC:30238223	25	comp47496_c0_seq14	22	comp56967_c2_seq4	27
(CAG)n	2	PAC:30242635	16	comp51513_c0_seq1	16	comp51226_c1_seq6	16
(CAG)n	2	PAC:30244909	23	comp48468_c3_seq5	21	comp59992_c0_seq12	30
(CAG)n	2	PAC:30244910	24	comp48468_c3_seq1	0	comp59992_c0_seq6	30
(CAG)n	2	PAC:30244912	26	comp48468_c0_seq3	0	comp59992_c0_seq8	30
(CAG)n	2	PAC:30252144	22	comp348501_c0_seq1	22	comp48744_c0_seq2	24
(CAG)n	2	PAC:30253249	21	comp34586_c0_seq1	19	comp56730_c0_seq1	19
(CAG)n	2	PAC:30266951	24	comp47625_c0_seq13	24	comp53951_c0_seq12	0
(CAG)n	2	PAC:30288222	17	comp49087_c1_seq3	17	comp52358_c0_seq9	0
(CAG)n	2	PAC:30289171	29	comp41119_c0_seq3	29	comp40795_c0_seq1	0
(CAG)n	2	PAC:30291664	24	comp50141_c2_seq5	0	comp54102_c3_seq9	24
(CAG)n	2	PAC:30297067	21	comp45887_c1_seq4	20	comp54800_c0_seq4	21
(CAG)n	2	PAC:30300109	25	comp43922_c0_seq2	16	comp56231_c3_seq2	22
(CAG)n	2	PAC:30300913	22	comp51214_c0_seq3	22	comp61708_c0_seq6	0
(CAG)n	2	PAC:30309896	19	comp51053_c0_seq21	0	comp59652_c0_seq25	16
(CAG)n	2	PAC:30311963	24	comp1299198_c0_seq1	0	comp62117_c1_seq2	18
(CAGAG)n	2	PAC:30232916	33	comp55743_c2_seq6	28	comp57242_c0_seq2	33
(CAGAG)n	2	PAC:30232919	33	comp55743_c2_seq3	0	comp57242_c0_seq1	33
(CAGC)n	2	PAC:30187176	25	comp46290_c0_seq2	0	comp53050_c0_seq4	25
(CAGC)n	2	PAC:30299291	36	comp50618_c0_seq1	21	comp59697_c1_seq4	0
(CAGCA)n	2	PAC:30314749	27	comp43832_c1_seq1	27	comp57961_c2_seq1	18
(CAGCAC)n	2	PAC:30298300	33	comp49065_c1_seq3	18	comp35300_c1_seq1	0
(CAGCT)n	2	PAC:30215687	28	comp50509_c0_seq6	28	comp56152_c0_seq3	28
(CAGCT)n	2	PAC:30237217	25	comp51100_c0_seq13	25	comp56485_c0_seq4	21
(CAGG)n	2	PAC:30190170	29	comp155876_c0_seq1	29	comp58212_c0_seq4	0
(CAGG)n	2	PAC:30238099	30	comp49087_c4_seq18	19	comp58591_c0_seq72	26
(CAGG)n	2	PAC:30238100	30	comp49087_c4_seq14	28	comp58591_c0_seq56	26
(CAGGACG)n	2	PAC:30269969	36	comp51382_c0_seq6	36	comp58321_c0_seq3	0
(CAGT)n	2	PAC:30256601	22	comp360349_c0_seq1	0	comp37088_c0_seq1	22
(CAGTG)n	2	PAC:30317110	27	comp266211_c0_seq1	27	comp51732_c1_seq13	27
(CAT)n	2	PAC:30279342	22	comp43554_c1_seq3	0	comp55710_c0_seq10	18
(CATACT)n	2	PAC:30268034	36	comp52988_c1_seq2	0	comp307049_c0_seq1	39
(CATATA)n	2	PAC:30256974	32	comp44689_c1_seq1	39	comp60681_c1_seq7	32
(CATC)n	2	PAC:30288759	23	comp55379_c0_seq7	0	comp61697_c1_seq4	23
(CATCG)n	2	PAC:30256160	31	comp55577_c0_seq6	31	comp62238_c0_seq4	0
(CATGT)n	2	PAC:30290151	33	comp1036334_c0_seq1	33	comp972358_c0_seq1	0
(CCA)n	2	PAC:30192642	18	comp34152_c0_seq1	18	comp46110_c0_seq2	0
(CCA)n	2	PAC:30195785	18	comp50521_c1_seq1	18	comp50222_c1_seq1	21
(CCA)n	2	PAC:30206684	16	comp2806_c0_seq1	16	comp1370040_c0_seq1	0
(CCA)n	2	PAC:30220035	34	comp49419_c0_seq5	34	comp50170_c0_seq3	0
(CCA)n	2	PAC:30233011	36	comp50575_c0_seq1	27	comp56180_c0_seq9	27
(CCA)n	2	PAC:30238199	21	comp52416_c1_seq3	21	comp59886_c0_seq4	21
(CCA)n	2	PAC:30269554	40	comp53298_c0_seq11	40	comp55949_c1_seq10	0
(CCA)n	2	PAC:30281782	32	comp44141_c1_seq1	23	comp55069_c0_seq4	0
(CCA)n	2	PAC:30292303	20	comp55772_c1_seq7	0	comp62261_c1_seq8	20
(CCA)n	2	PAC:30294682	17	comp49057_c1_seq1	17	comp56242_c0_seq6	0
(CCACCT)n	2	PAC:30209798	37	comp52691_c1_seq3	37	comp53163_c0_seq2	0
(CCACGG)n	2	PAC:30281036	36	comp49486_c0_seq2	36	comp737758_c0_seq1	0
(CCACT)n	2	PAC:30276351	39	comp35235_c0_seq1	18	comp61020_c0_seq2	41
(CCAGCA)n	2	PAC:30212959	26	comp194972_c0_seq1	0	comp61736_c0_seq21	32
(CCAGCA)n	2	PAC:30238034	34	comp52917_c1_seq3	42	comp53827_c0_seq2	0
(CCAGG)n	2	PAC:30242578	32	comp48303_c0_seq1	32	comp52607_c0_seq1	38
(CCAT)n	2	PAC:30284652	26	comp51244_c0_seq2	30	comp56756_c0_seq4	0
(CCCACTC)n	2	PAC:30272971	36	comp53405_c0_seq4	36	comp60850_c1_seq7	43
(CCCAGT)n	2	PAC:30231133	31	comp29400_c1_seq1	0	comp300566_c0_seq1	31
(CCCCCG)n	2	PAC:30279834	33	comp48795_c0_seq5	33	comp52686_c0_seq1	0
(CCCCT)n	2	PAC:30190005	26	comp47823_c0_seq1	26	comp53963_c0_seq1	26
(CCCG)n	2	PAC:30311620	32	comp54612_c0_seq23	32	comp53563_c0_seq4	0
(CCCGC)n	2	PAC:30202537	34	comp51181_c0_seq2	34	comp58889_c0_seq7	0
(CCCGCTC)n	2	PAC:30304268	35	comp898919_c0_seq1	52	comp20454_c1_seq1	0
(CCCGTA)n	2	PAC:30190124	39	comp42166_c0_seq4	39	comp46482_c0_seq3	23
(CCCT)n	2	PAC:30206073	29	comp54139_c0_seq1	31	comp59789_c0_seq2	0
(CCCT)n	2	PAC:30278708	35	comp50079_c0_seq3	38	comp56069_c1_seq1	40
(CCCTC)n	2	PAC:30227932	41	comp52401_c0_seq13	41	comp60027_c1_seq1	0
(CCCTCT)n	2	PAC:30270292	36	comp47329_c0_seq2	25	comp48879_c0_seq1	36
(CCCTCTC)n	2	PAC:30201045	38	comp29808_c0_seq1	38	comp50546_c0_seq3	0
(CCG)n	2	PAC:30192343	21	comp48354_c0_seq3	21	comp55781_c0_seq8	21
(CCG)n	2	PAC:30193307	16	comp446009_c0_seq1	26	comp370195_c0_seq1	16
(CCG)n	2	PAC:30193561	27	comp44290_c0_seq1	21	comp44267_c0_seq1	59
(CCG)n	2	PAC:30193985	22	comp53220_c0_seq17	0	comp61758_c0_seq1	22
(CCG)n	2	PAC:30199639	25	comp50298_c0_seq7	25	comp683873_c0_seq1	0
(CCG)n	2	PAC:30201655	18	comp43789_c0_seq2	18	comp53167_c1_seq5	22
(CCG)n	2	PAC:30205766	44	comp47502_c0_seq1	44	comp55700_c0_seq1	0
(CCG)n	2	PAC:30206260	34	comp48999_c0_seq3	34	comp54503_c0_seq3	0
(CCG)n	2	PAC:30206572	41	comp53935_c0_seq3	25	comp50948_c0_seq4	41
(CCG)n	2	PAC:30209503	28	comp45957_c0_seq2	25	comp52351_c0_seq18	28
(CCG)n	2	PAC:30213311	21	comp35742_c0_seq1	0	comp52970_c1_seq3	16
(CCG)n	2	PAC:30215013	41	comp47567_c0_seq1	0	comp52465_c0_seq2	42
(CCG)n	2	PAC:30217744	21	comp55772_c1_seq8	21	comp41440_c0_seq2	0
(CCG)n	2	PAC:30222107	27	comp51031_c1_seq3	27	comp58050_c1_seq2	21
(CCG)n	2	PAC:30227421	16	comp45066_c0_seq9	0	comp51213_c0_seq2	19
(CCG)n	2	PAC:30227422	16	comp45066_c0_seq4	0	comp51213_c0_seq3	23
(CCG)n	2	PAC:30228212	24	comp46016_c0_seq6	24	comp60923_c0_seq4	0
(CCG)n	2	PAC:30230620	35	comp55243_c0_seq3	0	comp61436_c0_seq3	35
(CCG)n	2	PAC:30232388	27	comp8049_c0_seq1	27	comp229973_c0_seq1	0
(CCG)n	2	PAC:30233081	27	comp773181_c0_seq1	34	comp1165627_c0_seq1	0
(CCG)n	2	PAC:30234056	27	comp54494_c0_seq45	27	comp59887_c0_seq1	27
(CCG)n	2	PAC:30234455	31	comp50994_c0_seq25	23	comp52778_c0_seq17	0
(CCG)n	2	PAC:30234673	24	comp31826_c2_seq1	24	comp46819_c1_seq2	0
(CCG)n	2	PAC:30234921	39	comp51480_c0_seq66	39	comp529511_c0_seq1	0
(CCG)n	2	PAC:30234922	39	comp51480_c0_seq74	39	comp58119_c1_seq59	0
(CCG)n	2	PAC:30236160	16	comp48668_c0_seq2	0	comp53765_c0_seq1	16
(CCG)n	2	PAC:30236161	16	comp48668_c0_seq5	16	comp514266_c0_seq1	0
(CCG)n	2	PAC:30237182	23	comp43867_c0_seq1	23	comp58802_c0_seq8	0
(CCG)n	2	PAC:30239528	56	comp37192_c0_seq1	56	comp51981_c0_seq6	22
(CCG)n	2	PAC:30239568	26	comp50553_c0_seq2	40	comp50052_c2_seq3	24
(CCG)n	2	PAC:30240702	25	comp55889_c0_seq2	21	comp46082_c0_seq6	0
(CCG)n	2	PAC:30241267	16	comp48698_c0_seq20	16	comp46128_c1_seq1	0
(CCG)n	2	PAC:30241508	27	comp617762_c0_seq1	0	comp35005_c0_seq1	27
(CCG)n	2	PAC:30242794	23	comp47262_c0_seq12	23	comp567976_c0_seq1	0
(CCG)n	2	PAC:30243558	24	comp48768_c2_seq2	24	comp60092_c5_seq4	0
(CCG)n	2	PAC:30244902	22	comp49957_c0_seq3	26	comp387540_c0_seq1	0
(CCG)n	2	PAC:30249382	31	comp47649_c0_seq1	29	comp52584_c0_seq1	31
(CCG)n	2	PAC:30250661	36	comp46263_c0_seq2	0	comp60207_c0_seq11	36
(CCG)n	2	PAC:30251961	27	comp47811_c1_seq1	0	comp58592_c1_seq12	35
(CCG)n	2	PAC:30255060	23	comp44989_c0_seq1	23	comp939513_c0_seq1	0
(CCG)n	2	PAC:30257322	20	comp48848_c0_seq2	20	comp55254_c0_seq2	0
(CCG)n	2	PAC:30258038	16	comp770709_c0_seq1	0	comp31224_c0_seq1	16
(CCG)n	2	PAC:30260746	21	comp45076_c0_seq3	21	comp48606_c0_seq2	0
(CCG)n	2	PAC:30260818	25	comp35943_c0_seq1	25	comp50919_c2_seq2	0
(CCG)n	2	PAC:30265387	24	comp55718_c0_seq3	0	comp62318_c0_seq1	24
(CCG)n	2	PAC:30269623	24	comp46992_c1_seq12	24	comp52639_c0_seq18	0
(CCG)n	2	PAC:30269860	16	comp53388_c0_seq1	16	comp60753_c0_seq2	0
(CCG)n	2	PAC:30273349	22	comp38039_c1_seq1	20	comp42555_c1_seq1	0
(CCG)n	2	PAC:30274650	25	comp48884_c0_seq2	16	comp685586_c0_seq1	0
(CCG)n	2	PAC:30274654	23	comp45863_c0_seq4	17	comp53772_c0_seq2	0
(CCG)n	2	PAC:30282749	22	comp254210_c0_seq1	0	comp51585_c0_seq3	22
(CCG)n	2	PAC:30287122	29	comp52360_c0_seq1	0	comp57866_c0_seq2	30
(CCG)n	2	PAC:30290559	36	comp53576_c0_seq3	0	comp61149_c1_seq9	17
(CCG)n	2	PAC:30293641	34	comp156233_c0_seq1	0	comp55303_c1_seq9	28
(CCG)n	2	PAC:30293642	34	comp6758_c0_seq1	0	comp55303_c1_seq12	28
(CCG)n	2	PAC:30295041	29	comp55368_c0_seq2	29	comp59238_c0_seq1	0
(CCG)n	2	PAC:30295180	25	comp31059_c0_seq1	33	comp52013_c1_seq2	22
(CCG)n	2	PAC:30295259	24	comp49957_c0_seq2	26	comp60492_c0_seq3	22
(CCG)n	2	PAC:30296682	25	comp54407_c0_seq2	19	comp57977_c0_seq1	24
(CCG)n	2	PAC:30296683	25	comp54407_c0_seq1	19	comp57977_c0_seq4	24
(CCG)n	2	PAC:30300507	40	comp50774_c0_seq1	0	comp53699_c0_seq1	31
(CCG)n	2	PAC:30304038	24	comp46158_c0_seq13	24	comp58068_c0_seq25	0
(CCG)n	2	PAC:30309025	28	comp27004_c0_seq1	25	comp971838_c0_seq1	0
(CCG)n	2	PAC:30309774	25	comp41550_c0_seq2	29	comp61761_c0_seq1	16
(CCG)n	2	PAC:30313661	20	comp55449_c0_seq2	0	comp54831_c0_seq1	20
(CCG)n	2	PAC:30315822	26	comp43562_c1_seq1	0	comp52970_c2_seq2	30
(CCG)n	2	PAC:30318008	34	comp488944_c0_seq1	24	comp36564_c1_seq1	22
(CCGAGG)n	2	PAC:30301870	29	comp52418_c0_seq4	29	comp55512_c0_seq4	29
(CCGAGG)n	2	PAC:30301871	29	comp314014_c0_seq1	0	comp55512_c0_seq3	29
(CCGC)n	2	PAC:30225293	29	comp43947_c1_seq2	23	comp643403_c0_seq1	0
(CCGCAG)n	2	PAC:30186575	38	comp41125_c0_seq2	0	comp52586_c0_seq2	38
(CCGCAG)n	2	PAC:30249538	29	comp49576_c0_seq8	0	comp57259_c0_seq5	33
(CCGCCGCCT)n	2	PAC:30233408	40	comp48735_c0_seq1	40	comp58942_c0_seq5	40
(CCGCCGG)n	2	PAC:30298744	39	comp53575_c0_seq2	39	comp61295_c0_seq14	0
(CCGCCT)n	2	PAC:30222809	35	comp54295_c1_seq1	25	comp60153_c1_seq7	35
(CCGCCT)n	2	PAC:30233850	36	comp46583_c0_seq2	36	comp856363_c0_seq1	0
(CCGCG)n	2	PAC:30235625	28	comp44562_c0_seq1	28	comp50928_c0_seq2	0
(CCGCG)n	2	PAC:30252525	28	comp52043_c1_seq1	22	comp59617_c2_seq3	28
(CCGCGA)n	2	PAC:30201017	67	comp49339_c0_seq2	59	comp52311_c0_seq1	63
(CCGCTCCCG)n	2	PAC:30304281	46	comp52061_c0_seq2	0	comp59043_c0_seq2	46
(CCGG)n	2	PAC:30209649	30	comp43714_c1_seq1	0	comp536598_c0_seq1	30
(CCGG)n	2	PAC:30254600	27	comp55402_c1_seq3	0	comp54532_c1_seq2	27
(CCGT)n	2	PAC:30234581	20	comp286557_c0_seq1	20	comp38007_c1_seq1	35
(CCGTAT)n	2	PAC:30185302	29	comp53146_c0_seq5	29	comp228931_c0_seq1	0
(CCT)n	2	PAC:30200482	17	comp112629_c0_seq1	21	comp55779_c0_seq9	22
(CCT)n	2	PAC:30204865	25	comp48882_c0_seq1	25	comp60164_c1_seq3	25
(CCT)n	2	PAC:30207495	17	comp51879_c0_seq26	25	comp55449_c0_seq16	0
(CCT)n	2	PAC:30209222	26	comp49338_c1_seq1	20	comp54820_c0_seq2	20
(CCT)n	2	PAC:30222005	29	comp54917_c0_seq20	29	comp61730_c0_seq3	0
(CCT)n	2	PAC:30224622	20	comp48678_c1_seq29	20	comp51594_c0_seq3	0
(CCT)n	2	PAC:30227182	39	comp46476_c4_seq3	39	comp52647_c4_seq2	0
(CCT)n	2	PAC:30227889	23	comp41837_c0_seq1	0	comp309679_c0_seq1	29
(CCT)n	2	PAC:30244216	26	comp43855_c1_seq3	34	comp52061_c0_seq12	0
(CCT)n	2	PAC:30244218	26	comp43855_c1_seq2	34	comp52061_c0_seq34	0
(CCT)n	2	PAC:30252985	38	comp309868_c0_seq1	38	comp299923_c0_seq1	0
(CCT)n	2	PAC:30262967	37	comp47837_c0_seq1	37	comp50590_c0_seq2	0
(CCT)n	2	PAC:30270677	36	comp53519_c1_seq2	17	comp61402_c0_seq14	44
(CCT)n	2	PAC:30280347	17	comp49846_c0_seq2	17	comp59201_c0_seq19	0
(CCT)n	2	PAC:30286371	32	comp40314_c1_seq1	32	comp51014_c0_seq2	32
(CCT)n	2	PAC:30287157	29	comp52887_c2_seq6	29	comp58839_c1_seq2	0
(CCT)n	2	PAC:30313962	20	comp537624_c0_seq1	0	comp757494_c0_seq1	20
(CCTC)n	2	PAC:30206944	32	comp47404_c0_seq3	32	comp54287_c0_seq60	0
(CCTC)n	2	PAC:30228633	24	comp55207_c0_seq16	0	comp61258_c0_seq4	24
(CCTC)n	2	PAC:30309572	23	comp55348_c0_seq7	23	comp59300_c0_seq2	0
(CCTC)n	2	PAC:30317088	28	comp27328_c0_seq1	28	comp47876_c1_seq1	0
(CCTCA)n	2	PAC:30244290	27	comp47259_c0_seq2	27	comp58666_c0_seq4	27
(CCTCC)n	2	PAC:30221671	25	comp51403_c0_seq2	0	comp58669_c0_seq4	25
(CCTCC)n	2	PAC:30228206	28	comp48389_c0_seq4	28	comp54992_c1_seq2	0
(CCTCC)n	2	PAC:30276064	29	comp42461_c1_seq1	32	comp52332_c0_seq1	23
(CCTCCT)n	2	PAC:30235449	29	comp48247_c0_seq12	0	comp51688_c0_seq5	29
(CCTCG)n	2	PAC:30228298	24	comp50161_c0_seq13	0	comp57702_c0_seq4	38
(CCTCG)n	2	PAC:30229968	26	comp53528_c0_seq2	0	comp59612_c0_seq1	31
(CCTCGT)n	2	PAC:30226296	16	comp36419_c0_seq1	33	comp50278_c0_seq1	33
(CCTG)n	2	PAC:30236548	28	comp43603_c0_seq1	28	comp325942_c0_seq1	0
(CCTGCA)n	2	PAC:30309685	31	comp637207_c0_seq1	0	comp50027_c0_seq1	31
(CCTGT)n	2	PAC:30245837	25	comp46595_c0_seq3	25	comp58524_c0_seq11	46
(CG)n	2	PAC:30234196	23	comp54279_c0_seq27	23	comp61106_c0_seq1	0
(CG)n	2	PAC:30270373	37	comp27786_c0_seq1	0	comp679960_c0_seq1	40
(CG)n	2	PAC:30285565	32	comp44232_c1_seq2	0	comp56775_c0_seq3	57
(CG)n	2	PAC:30308983	41	comp48650_c1_seq6	0	comp59741_c1_seq20	41
(CGA)n	2	PAC:30240300	39	comp39757_c0_seq1	18	comp39414_c3_seq1	0
(CGA)n	2	PAC:30251275	22	comp55951_c1_seq15	0	comp58452_c0_seq1	22
(CGA)n	2	PAC:30251643	18	comp52298_c1_seq13	0	comp60347_c1_seq1	21
(CGA)n	2	PAC:30271063	39	comp47371_c0_seq5	31	comp44033_c0_seq2	21
(CGA)n	2	PAC:30304829	22	comp613988_c0_seq1	19	comp675981_c0_seq1	0
(CGA)n	2	PAC:30312075	18	comp39930_c0_seq2	18	comp53721_c0_seq1	23
(CGACG)n	2	PAC:30292736	23	comp72293_c0_seq1	23	comp56457_c0_seq6	19
(CGAG)n	2	PAC:30239573	22	comp52905_c0_seq16	56	comp900944_c0_seq1	0
(CGAGTT)n	2	PAC:30286096	25	comp46104_c0_seq4	25	comp51017_c0_seq4	0
(CGAT)n	2	PAC:30211414	20	comp56050_c0_seq1	20	comp62642_c0_seq2	0
(CGC)n	2	PAC:30185908	20	comp52505_c0_seq1	0	comp59713_c0_seq2	20
(CGC)n	2	PAC:30186796	31	comp51984_c0_seq2	0	comp56663_c0_seq14	34
(CGC)n	2	PAC:30190694	25	comp52454_c0_seq2	0	comp57504_c0_seq6	25
(CGC)n	2	PAC:30192691	32	comp55118_c1_seq6	0	comp61707_c1_seq18	32
(CGC)n	2	PAC:30197283	18	comp54644_c2_seq1	20	comp55963_c1_seq2	0
(CGC)n	2	PAC:30199436	28	comp30935_c0_seq1	0	comp53781_c0_seq29	22
(CGC)n	2	PAC:30203552	34	comp51880_c0_seq5	29	comp56035_c0_seq27	0
(CGC)n	2	PAC:30204566	26	comp736_c1_seq1	18	comp500847_c0_seq1	0
(CGC)n	2	PAC:30206508	21	comp345820_c0_seq1	21	comp55751_c0_seq8	28
(CGC)n	2	PAC:30206617	22	comp50406_c0_seq1	22	comp62346_c1_seq2	22
(CGC)n	2	PAC:30209021	20	comp50234_c0_seq1	16	comp53949_c0_seq3	17
(CGC)n	2	PAC:30210599	25	comp55222_c0_seq1	25	comp1194230_c0_seq1	0
(CGC)n	2	PAC:30211167	19	comp55953_c2_seq4	0	comp59549_c1_seq1	19
(CGC)n	2	PAC:30211493	20	comp51190_c0_seq1	23	comp56341_c0_seq1	23
(CGC)n	2	PAC:30211552	34	comp49882_c1_seq3	32	comp60758_c0_seq4	0
(CGC)n	2	PAC:30218288	17	comp51177_c0_seq2	18	comp13609_c0_seq1	0
(CGC)n	2	PAC:30218785	27	comp35242_c0_seq1	27	comp24573_c0_seq1	27
(CGC)n	2	PAC:30219675	27	comp49565_c1_seq2	39	comp54144_c4_seq2	0
(CGC)n	2	PAC:30222350	23	comp53869_c0_seq5	23	comp62685_c0_seq5	23
(CGC)n	2	PAC:30226294	27	comp501827_c0_seq1	0	comp55090_c0_seq2	33
(CGC)n	2	PAC:30230236	26	comp54843_c0_seq36	0	comp60149_c0_seq25	26
(CGC)n	2	PAC:30231174	17	comp226407_c0_seq1	17	comp49703_c1_seq2	0
(CGC)n	2	PAC:30231581	20	comp626046_c0_seq1	0	comp50652_c0_seq1	19
(CGC)n	2	PAC:30231617	32	comp29113_c1_seq1	16	comp31647_c0_seq1	32
(CGC)n	2	PAC:30232375	23	comp44908_c0_seq1	17	comp54231_c0_seq1	16
(CGC)n	2	PAC:30234914	26	comp48961_c0_seq3	28	comp56547_c0_seq5	26
(CGC)n	2	PAC:30236291	22	comp54996_c1_seq6	22	comp56913_c0_seq8	19
(CGC)n	2	PAC:30236649	17	comp54080_c0_seq4	17	comp59136_c0_seq2	0
(CGC)n	2	PAC:30236962	16	comp51745_c1_seq2	0	comp60763_c0_seq5	19
(CGC)n	2	PAC:30236980	19	comp51463_c2_seq1	19	comp57265_c2_seq2	19
(CGC)n	2	PAC:30238392	33	comp55333_c0_seq1	0	comp61887_c0_seq2	35
(CGC)n	2	PAC:30239098	21	comp52255_c2_seq5	21	comp61149_c1_seq12	21
(CGC)n	2	PAC:30241162	19	comp559137_c0_seq1	19	comp1199592_c0_seq1	23
(CGC)n	2	PAC:30242376	32	comp55343_c2_seq31	0	comp61134_c0_seq5	26
(CGC)n	2	PAC:30243802	25	comp24325_c0_seq1	16	comp598519_c0_seq1	0
(CGC)n	2	PAC:30248838	33	comp53443_c1_seq6	27	comp414766_c0_seq1	0
(CGC)n	2	PAC:30249693	17	comp55565_c1_seq1	17	comp58468_c2_seq2	0
(CGC)n	2	PAC:30253703	16	comp46787_c0_seq8	17	comp51211_c0_seq1	0
(CGC)n	2	PAC:30254035	31	comp20595_c1_seq1	31	comp58431_c1_seq5	0
(CGC)n	2	PAC:30255362	19	comp44125_c0_seq2	0	comp222739_c0_seq1	18
(CGC)n	2	PAC:30255512	21	comp47208_c0_seq3	21	comp57395_c1_seq11	0
(CGC)n	2	PAC:30261452	27	comp54784_c0_seq2	0	comp61936_c0_seq22	27
(CGC)n	2	PAC:30266415	37	comp53914_c0_seq1	37	comp60619_c0_seq4	39
(CGC)n	2	PAC:30268953	23	comp54239_c0_seq5	23	comp31140_c0_seq1	0
(CGC)n	2	PAC:30271904	26	comp46403_c0_seq4	26	comp58447_c1_seq1	0
(CGC)n	2	PAC:30273419	28	comp46762_c1_seq2	0	comp61040_c0_seq1	20
(CGC)n	2	PAC:30274993	29	comp43321_c0_seq2	0	comp50416_c0_seq2	26
(CGC)n	2	PAC:30276965	27	comp44098_c0_seq2	0	comp51927_c0_seq2	27
(CGC)n	2	PAC:30278378	23	comp52505_c0_seq5	20	comp59713_c0_seq3	0
(CGC)n	2	PAC:30278847	17	comp53010_c2_seq44	17	comp676475_c0_seq1	0
(CGC)n	2	PAC:30282746	17	comp51432_c0_seq2	17	comp58475_c0_seq1	0
(CGC)n	2	PAC:30289865	26	comp50852_c0_seq4	22	comp74594_c0_seq1	0
(CGC)n	2	PAC:30290677	18	comp441281_c0_seq1	22	comp343726_c0_seq1	18
(CGC)n	2	PAC:30291861	27	comp29264_c0_seq1	37	comp60828_c0_seq5	0
(CGC)n	2	PAC:30299646	20	comp47243_c0_seq1	20	comp51450_c0_seq2	20
(CGC)n	2	PAC:30302314	20	comp42546_c0_seq1	20	comp386926_c0_seq1	0
(CGC)n	2	PAC:30303208	27	comp33874_c0_seq1	0	comp50148_c0_seq2	27
(CGC)n	2	PAC:30303694	23	comp53869_c0_seq8	23	comp62685_c0_seq6	23
(CGC)n	2	PAC:30304804	25	comp49663_c0_seq6	0	comp55712_c0_seq2	26
(CGC)n	2	PAC:30306363	40	comp46334_c0_seq2	40	comp54008_c0_seq2	0
(CGC)n	2	PAC:30310018	22	comp51358_c0_seq1	21	comp57756_c0_seq9	19
(CGC)n	2	PAC:30312244	19	comp117353_c0_seq1	0	comp57027_c0_seq20	19
(CGC)n	2	PAC:30312244	19	comp117353_c0_seq1	0	comp57027_c0_seq20	19
(CGC)n	2	PAC:30313230	20	comp733394_c0_seq1	0	comp38334_c0_seq1	39
(CGC)n	2	PAC:30313230	20	comp733394_c0_seq1	0	comp38334_c0_seq1	39
(CGC)n	2	PAC:30314416	28	comp46023_c0_seq4	0	comp55861_c0_seq36	16
(CGC)n	2	PAC:30315152	18	comp52416_c1_seq4	21	comp59886_c0_seq2	18
(CGC)n	2	PAC:30317605	39	comp15094_c0_seq2	33	comp43484_c1_seq4	33
(CGCA)n	2	PAC:30205121	25	comp50998_c0_seq3	25	comp251986_c0_seq1	0
(CGCA)n	2	PAC:30221686	24	comp55134_c0_seq2	39	comp61453_c0_seq4	33
(CGCA)n	2	PAC:30253275	23	comp40104_c0_seq1	23	comp50427_c2_seq1	23
(CGCAAG)n	2	PAC:30239460	37	comp41163_c0_seq3	0	comp56907_c0_seq3	37
(CGCAGC)n	2	PAC:30234624	30	comp45831_c0_seq2	30	comp54707_c0_seq2	0
(CGCAGCG)n	2	PAC:30294725	38	comp1035006_c0_seq1	38	comp565530_c0_seq1	38
(CGCC)n	2	PAC:30292945	22	comp47318_c2_seq1	22	comp50614_c2_seq2	0
(CGCCA)n	2	PAC:30185735	24	comp138862_c0_seq1	24	comp62157_c0_seq16	24
(CGCCG)n	2	PAC:30191491	30	comp54390_c0_seq13	16	comp62396_c2_seq7	0
(CGCCG)n	2	PAC:30253143	42	comp49636_c0_seq2	42	comp57816_c0_seq11	0
(CGCCG)n	2	PAC:30253144	42	comp49636_c0_seq3	42	comp57816_c0_seq10	0
(CGCCG)n	2	PAC:30253176	31	comp40573_c0_seq2	31	comp52950_c0_seq6	0
(CGCCG)n	2	PAC:30312956	41	comp55017_c0_seq1	0	comp60390_c0_seq1	41
(CGCCGCG)n	2	PAC:30203939	36	comp53168_c0_seq46	36	comp58837_c0_seq13	0
(CGCCGG)n	2	PAC:30187161	25	comp45560_c0_seq2	0	comp56425_c0_seq9	29
(CGCCGG)n	2	PAC:30207561	30	comp3931_c0_seq1	30	comp30805_c0_seq1	30
(CGCCGG)n	2	PAC:30253473	44	comp55049_c0_seq7	0	comp54829_c2_seq1	44
(CGCCT)n	2	PAC:30284770	34	comp54343_c1_seq11	37	comp60564_c1_seq9	22
(CGCGC)n	2	PAC:30299953	36	comp52508_c1_seq3	36	comp59172_c1_seq25	23
(CGCGC)n	2	PAC:30303545	40	comp48101_c0_seq3	40	comp59561_c0_seq94	0
(CGCGG)n	2	PAC:30204915	33	comp46618_c0_seq1	33	comp1163208_c0_seq1	0
(CGCTCCA)n	2	PAC:30229975	34	comp53249_c1_seq1	34	comp59820_c1_seq7	0
(CGG)n	2	PAC:30191591	57	comp442743_c0_seq1	20	comp454029_c0_seq1	20
(CGG)n	2	PAC:30191859	21	comp50977_c0_seq1	0	comp58493_c1_seq4	23
(CGG)n	2	PAC:30192782	37	comp49259_c0_seq3	26	comp56476_c2_seq3	0
(CGG)n	2	PAC:30206742	24	comp49345_c0_seq4	24	comp51872_c0_seq1	30
(CGG)n	2	PAC:30209392	25	comp44079_c0_seq6	18	comp679848_c0_seq1	0
(CGG)n	2	PAC:30210056	33	comp51275_c1_seq13	33	comp54359_c0_seq7	33
(CGG)n	2	PAC:30211206	25	comp53121_c0_seq1	25	comp57657_c0_seq6	0
(CGG)n	2	PAC:30212416	25	comp49082_c1_seq6	25	comp62572_c4_seq41	25
(CGG)n	2	PAC:30219858	25	comp1138436_c0_seq1	0	comp463718_c0_seq1	25
(CGG)n	2	PAC:30224250	19	comp54042_c2_seq2	19	comp56046_c4_seq1	0
(CGG)n	2	PAC:30229370	21	comp50351_c0_seq3	0	comp58694_c1_seq4	21
(CGG)n	2	PAC:30229852	29	comp55643_c0_seq35	28	comp61815_c1_seq16	21
(CGG)n	2	PAC:30229853	29	comp55643_c0_seq37	28	comp61815_c1_seq15	0
(CGG)n	2	PAC:30230845	25	comp46301_c1_seq20	24	comp58156_c2_seq3	25
(CGG)n	2	PAC:30230845	25	comp46301_c1_seq20	24	comp58156_c2_seq3	25
(CGG)n	2	PAC:30231314	41	comp51957_c0_seq4	79	comp326842_c0_seq1	0
(CGG)n	2	PAC:30231314	41	comp51957_c0_seq4	79	comp326842_c0_seq1	0
(CGG)n	2	PAC:30236234	19	comp34284_c0_seq1	19	comp1220695_c0_seq1	0
(CGG)n	2	PAC:30236280	23	comp47064_c0_seq1	23	comp54065_c1_seq3	0
(CGG)n	2	PAC:30238100	30	comp49087_c4_seq14	28	comp58591_c0_seq56	26
(CGG)n	2	PAC:30238634	27	comp47250_c0_seq5	0	comp57083_c1_seq9	23
(CGG)n	2	PAC:30239568	26	comp50553_c0_seq2	40	comp50052_c2_seq3	24
(CGG)n	2	PAC:30246379	24	comp55381_c0_seq4	0	comp61669_c0_seq2	24
(CGG)n	2	PAC:30246515	29	comp52808_c0_seq2	23	comp60990_c0_seq1	0
(CGG)n	2	PAC:30247376	17	comp49082_c1_seq4	0	comp62572_c4_seq16	25
(CGG)n	2	PAC:30252491	18	comp445256_c0_seq1	18	comp333189_c0_seq1	0
(CGG)n	2	PAC:30253061	22	comp14108_c0_seq1	22	comp439_c1_seq1	0
(CGG)n	2	PAC:30253951	36	comp48764_c0_seq1	0	comp54661_c0_seq5	24
(CGG)n	2	PAC:30256145	34	comp55643_c0_seq38	28	comp61815_c1_seq8	24
(CGG)n	2	PAC:30261552	17	comp44928_c0_seq3	17	comp171380_c0_seq1	0
(CGG)n	2	PAC:30263419	28	comp50710_c0_seq4	24	comp55723_c0_seq1	24
(CGG)n	2	PAC:30269576	32	comp55253_c0_seq26	23	comp62647_c0_seq4	0
(CGG)n	2	PAC:30272866	27	comp50872_c0_seq18	22	comp60882_c1_seq9	27
(CGG)n	2	PAC:30273458	23	comp52888_c2_seq16	23	comp907204_c0_seq1	0
(CGG)n	2	PAC:30276367	22	comp50374_c1_seq1	22	comp57193_c2_seq10	32
(CGG)n	2	PAC:30281092	20	comp51237_c0_seq5	0	comp428931_c0_seq1	17
(CGG)n	2	PAC:30288620	34	comp50400_c0_seq4	28	comp59409_c0_seq4	0
(CGG)n	2	PAC:30288621	34	comp50400_c0_seq3	28	comp486481_c0_seq1	0
(CGG)n	2	PAC:30289315	24	comp45937_c0_seq2	18	comp61741_c0_seq3	0
(CGG)n	2	PAC:30292096	27	comp36902_c0_seq1	27	comp39805_c0_seq1	0
(CGG)n	2	PAC:30292321	19	comp355807_c0_seq1	17	comp743377_c0_seq1	0
(CGG)n	2	PAC:30294663	16	comp49515_c0_seq2	20	comp59796_c0_seq2	21
(CGG)n	2	PAC:30294828	21	comp40153_c2_seq1	21	comp42799_c1_seq1	23
(CGG)n	2	PAC:30295460	21	comp49417_c2_seq8	18	comp57570_c1_seq9	0
(CGG)n	2	PAC:30297014	18	comp48189_c0_seq1	40	comp59473_c1_seq15	0
(CGG)n	2	PAC:30298573	26	comp47064_c0_seq2	23	comp54065_c1_seq4	0
(CGG)n	2	PAC:30300034	16	comp55293_c0_seq9	0	comp60738_c0_seq2	16
(CGG)n	2	PAC:30303889	30	comp55767_c3_seq1	23	comp60092_c5_seq7	0
(CGG)n	2	PAC:30303981	19	comp822015_c0_seq1	0	comp58439_c1_seq2	16
(CGG)n	2	PAC:30304690	21	comp51202_c0_seq6	0	comp58463_c1_seq4	32
(CGG)n	2	PAC:30305298	28	comp51447_c1_seq2	21	comp58820_c0_seq1	21
(CGG)n	2	PAC:30306054	23	comp55042_c0_seq1	24	comp60057_c1_seq2	20
(CGG)n	2	PAC:30310474	19	comp34300_c1_seq2	19	comp360661_c0_seq1	0
(CGG)n	2	PAC:30311899	26	comp398746_c0_seq1	26	comp678397_c0_seq1	26
(CGG)n	2	PAC:30312105	38	comp46301_c1_seq10	0	comp58156_c2_seq2	25
(CGGAGA)n	2	PAC:30199128	28	comp42635_c0_seq3	0	comp55589_c1_seq6	32
(CGGC)n	2	PAC:30205061	26	comp44379_c0_seq1	26	comp62285_c0_seq3	0
(CGGC)n	2	PAC:30230915	25	comp46664_c0_seq1	25	comp55534_c0_seq1	0
(CGGC)n	2	PAC:30248610	22	comp828533_c0_seq1	0	comp923922_c0_seq1	22
(CGGC)n	2	PAC:30255787	34	comp53112_c0_seq2	0	comp737875_c0_seq1	34
(CGGCAC)n	2	PAC:30221078	45	comp54125_c0_seq4	45	comp601391_c0_seq1	0
(CGGCAG)n	2	PAC:30290006	45	comp48581_c0_seq2	45	comp51773_c0_seq4	31
(CGGCCGG)n	2	PAC:30297645	34	comp39333_c0_seq2	34	comp42072_c2_seq1	0
(CGGCG)n	2	PAC:30210931	26	comp44429_c0_seq1	31	comp38359_c0_seq2	29
(CGGCG)n	2	PAC:30241644	29	comp895034_c0_seq1	0	comp34120_c1_seq1	30
(CGGCGGC)n	2	PAC:30207745	37	comp49847_c0_seq4	0	comp56809_c0_seq2	37
(CGGCTC)n	2	PAC:30194133	31	comp54283_c0_seq3	0	comp256573_c0_seq1	31
(CGT)n	2	PAC:30188286	22	comp786377_c0_seq1	0	comp52636_c0_seq3	22
(CGT)n	2	PAC:30198766	16	comp44075_c1_seq4	0	comp51392_c0_seq1	16
(CGT)n	2	PAC:30234785	18	comp49693_c0_seq4	18	comp55684_c1_seq5	18
(CGTATCGC)n	2	PAC:30185302	29	comp53146_c0_seq5	29	comp228931_c0_seq1	0
(CGTC)n	2	PAC:30221518	21	comp44838_c0_seq1	30	comp57328_c0_seq6	30
(CGTCCT)n	2	PAC:30214879	32	comp42022_c1_seq1	21	comp52360_c0_seq5	32
(CGTCGC)n	2	PAC:30265968	30	comp52941_c0_seq28	0	comp55792_c0_seq16	31
(CGTGCG)n	2	PAC:30193681	28	comp50100_c1_seq1	28	comp19063_c0_seq1	0
(CT)n	2	PAC:30186509	17	comp53846_c1_seq4	19	comp59064_c0_seq3	0
(CT)n	2	PAC:30189227	21	comp675566_c0_seq1	0	comp721137_c0_seq1	36
(CT)n	2	PAC:30194054	38	comp42701_c1_seq3	22	comp33109_c0_seq1	66
(CT)n	2	PAC:30194054	38	comp42701_c1_seq3	22	comp33109_c0_seq1	66
(CT)n	2	PAC:30197081	18	comp47215_c1_seq1	21	comp54869_c0_seq1	21
(CT)n	2	PAC:30201804	38	comp52473_c3_seq2	20	comp54206_c0_seq1	19
(CT)n	2	PAC:30202530	21	comp43538_c0_seq4	24	comp49794_c1_seq3	23
(CT)n	2	PAC:30203075	52	comp47069_c0_seq6	18	comp53060_c0_seq4	0
(CT)n	2	PAC:30203934	42	comp47382_c1_seq2	20	comp58932_c0_seq28	16
(CT)n	2	PAC:30211582	36	comp49102_c1_seq1	21	comp53023_c0_seq1	0
(CT)n	2	PAC:30211925	41	comp49811_c0_seq4	19	comp53541_c0_seq1	0
(CT)n	2	PAC:30212522	27	comp55853_c0_seq5	22	comp62432_c1_seq2	0
(CT)n	2	PAC:30215960	37	comp54347_c0_seq22	20	comp52705_c0_seq3	0
(CT)n	2	PAC:30218124	41	comp54069_c0_seq8	21	comp60584_c0_seq4	0
(CT)n	2	PAC:30224330	21	comp112467_c0_seq1	0	comp57012_c0_seq1	21
(CT)n	2	PAC:30242503	57	comp51061_c1_seq3	21	comp59883_c1_seq4	0
(CT)n	2	PAC:30244844	38	comp45218_c0_seq3	0	comp48550_c0_seq1	34
(CT)n	2	PAC:30248719	83	comp46990_c1_seq3	0	comp48227_c0_seq2	26
(CT)n	2	PAC:30248721	83	comp46990_c3_seq2	0	comp48227_c0_seq1	20
(CT)n	2	PAC:30250277	26	comp55620_c0_seq14	18	comp61480_c1_seq9	0
(CT)n	2	PAC:30250278	26	comp55620_c0_seq20	18	comp61480_c1_seq12	0
(CT)n	2	PAC:30251544	33	comp46399_c0_seq2	39	comp51692_c0_seq4	30
(CT)n	2	PAC:30253807	19	comp1153446_c0_seq1	0	comp45021_c0_seq1	19
(CT)n	2	PAC:30264741	27	comp55096_c0_seq8	0	comp568223_c0_seq1	19
(CT)n	2	PAC:30267482	33	comp56145_c0_seq1	0	comp62692_c0_seq1	32
(CT)n	2	PAC:30275640	52	comp996924_c0_seq1	18	comp659743_c0_seq1	0
(CT)n	2	PAC:30280414	18	comp44591_c0_seq1	18	comp51282_c1_seq3	0
(CT)n	2	PAC:30282647	24	comp54020_c0_seq15	0	comp57998_c1_seq4	17
(CT)n	2	PAC:30285860	29	comp54421_c0_seq5	22	comp48161_c0_seq6	21
(CT)n	2	PAC:30286008	24	comp46608_c0_seq9	25	comp56093_c0_seq5	0
(CT)n	2	PAC:30290381	27	comp47838_c0_seq1	22	comp55406_c0_seq1	0
(CT)n	2	PAC:30290483	54	comp44294_c0_seq3	19	comp52022_c0_seq3	19
(CT)n	2	PAC:30293861	28	comp55591_c0_seq4	0	comp57080_c1_seq19	22
(CT)n	2	PAC:30295584	33	comp55818_c1_seq2	0	comp62014_c0_seq2	19
(CT)n	2	PAC:30296865	16	comp45640_c0_seq4	18	comp60758_c0_seq12	0
(CT)n	2	PAC:30313581	62	comp45405_c1_seq2	0	comp60092_c4_seq1	16
(CT)n	2	PAC:30313755	18	comp52298_c1_seq15	0	comp47403_c0_seq2	20
(CT)n	2	PAC:30314699	35	comp53483_c0_seq19	0	comp58756_c0_seq106	16
(CTA)n	2	PAC:30191666	21	comp37948_c0_seq1	23	comp62060_c0_seq2	0
(CTAG)n	2	PAC:30209688	24	comp50206_c0_seq2	32	comp52791_c0_seq2	0
(CTAG)n	2	PAC:30285276	20	comp222149_c0_seq1	20	comp721117_c0_seq1	0
(CTC)n	2	PAC:30204277	34	comp53559_c0_seq6	19	comp57627_c0_seq8	31
(CTC)n	2	PAC:30207963	50	comp359058_c0_seq1	0	comp58100_c0_seq4	50
(CTC)n	2	PAC:30213564	18	comp39026_c0_seq1	18	comp57369_c0_seq6	0
(CTC)n	2	PAC:30219428	41	comp65798_c0_seq1	22	comp57376_c0_seq49	41
(CTC)n	2	PAC:30221031	21	comp54340_c0_seq2	16	comp59958_c2_seq19	0
(CTC)n	2	PAC:30232370	20	comp51105_c0_seq1	20	comp56793_c0_seq2	24
(CTC)n	2	PAC:30233870	21	comp55491_c0_seq11	0	comp60000_c1_seq4	21
(CTC)n	2	PAC:30260099	26	comp27316_c1_seq1	26	comp27551_c0_seq1	0
(CTC)n	2	PAC:30279457	20	comp206580_c0_seq1	0	comp51616_c1_seq15	23
(CTC)n	2	PAC:30280442	28	comp46270_c0_seq3	0	comp52422_c0_seq1	28
(CTC)n	2	PAC:30285243	18	comp52013_c0_seq3	18	comp59110_c1_seq1	0
(CTC)n	2	PAC:30285245	18	comp52013_c0_seq2	18	comp59110_c0_seq4	0
(CTC)n	2	PAC:30289331	36	comp46766_c0_seq3	36	comp55727_c0_seq11	0
(CTC)n	2	PAC:30298725	18	comp51786_c0_seq4	18	comp55980_c0_seq5	0
(CTC)n	2	PAC:30302084	27	comp48732_c1_seq1	25	comp1165069_c0_seq1	0
(CTC)n	2	PAC:30305527	49	comp55676_c1_seq1	0	comp61025_c0_seq4	23
(CTC)n	2	PAC:30311639	39	comp44768_c0_seq2	39	comp51641_c0_seq4	19
(CTCA)n	2	PAC:30291483	31	comp45441_c0_seq4	31	comp59383_c0_seq4	0
(CTCAT)n	2	PAC:30193058	26	comp45813_c0_seq1	26	comp52663_c0_seq1	27
(CTCC)n	2	PAC:30203359	21	comp54567_c1_seq1	21	comp61041_c0_seq10	39
(CTCC)n	2	PAC:30215111	26	comp54845_c0_seq2	0	comp62168_c1_seq19	22
(CTCC)n	2	PAC:30215112	26	comp50938_c0_seq9	26	comp62168_c1_seq14	0
(CTCCA)n	2	PAC:30268216	30	comp46606_c0_seq1	25	comp47520_c0_seq1	32
(CTCCA)n	2	PAC:30298698	40	comp643035_c0_seq1	40	comp58360_c0_seq13	0
(CTCCAG)n	2	PAC:30285614	32	comp53651_c0_seq2	32	comp53314_c1_seq1	0
(CTCCC)n	2	PAC:30240290	30	comp52791_c0_seq1	30	comp62100_c0_seq3	30
(CTCCC)n	2	PAC:30240291	30	comp52791_c0_seq3	30	comp62100_c0_seq1	30
(CTCCCA)n	2	PAC:30281871	34	comp50610_c0_seq7	0	comp56867_c2_seq3	34
(CTCCT)n	2	PAC:30203633	29	comp55641_c1_seq1	29	comp62590_c1_seq10	0
(CTCCT)n	2	PAC:30211073	20	comp46829_c0_seq6	31	comp58702_c0_seq3	0
(CTCCT)n	2	PAC:30255978	39	comp45317_c0_seq1	39	comp51756_c0_seq1	0
(CTCCT)n	2	PAC:30280671	29	comp47334_c0_seq2	29	comp52176_c0_seq4	29
(CTCG)n	2	PAC:30253400	23	comp44855_c0_seq9	0	comp61050_c0_seq2	23
(CTCG)n	2	PAC:30269373	22	comp50735_c0_seq10	22	comp57240_c1_seq9	0
(CTCG)n	2	PAC:30278269	23	comp55405_c0_seq9	0	comp59254_c0_seq4	23
(CTCGCG)n	2	PAC:30240948	33	comp608024_c0_seq1	0	comp56584_c0_seq2	33
(CTCTG)n	2	PAC:30209113	31	comp49443_c0_seq7	0	comp48732_c0_seq1	30
(CTCTTC)n	2	PAC:30279774	45	comp54409_c0_seq1	45	comp61230_c0_seq17	0
(CTG)n	2	PAC:30187570	44	comp55854_c1_seq5	33	comp60253_c0_seq7	25
(CTG)n	2	PAC:30225772	16	comp54832_c0_seq2	0	comp61462_c0_seq6	16
(CTG)n	2	PAC:30235042	22	comp541846_c0_seq1	0	comp32711_c0_seq1	19
(CTG)n	2	PAC:30237625	17	comp55223_c0_seq21	18	comp60601_c0_seq2	0
(CTG)n	2	PAC:30253370	25	comp54587_c0_seq4	22	comp61602_c0_seq2	20
(CTG)n	2	PAC:30270364	73	comp50693_c0_seq13	84	comp61535_c0_seq31	0
(CTG)n	2	PAC:30273464	28	comp50801_c2_seq10	0	comp56987_c4_seq15	16
(CTG)n	2	PAC:30279367	16	comp51758_c1_seq3	41	comp59785_c0_seq35	36
(CTG)n	2	PAC:30297469	33	comp53403_c0_seq8	0	comp719776_c0_seq1	22
(CTG)n	2	PAC:30305488	24	comp44805_c1_seq2	17	comp52179_c0_seq3	0
(CTG)n	2	PAC:30309435	24	comp50348_c0_seq1	24	comp57948_c0_seq2	0
(CTGATG)n	2	PAC:30262252	32	comp53244_c0_seq1	0	comp58906_c0_seq2	32
(CTGC)n	2	PAC:30227996	23	comp50780_c0_seq14	23	comp54878_c0_seq1	0
(CTGC)n	2	PAC:30261006	24	comp52760_c0_seq9	24	comp59420_c0_seq2	0
(CTGCGGCGA)n	2	PAC:30298495	22	comp47132_c2_seq16	37	comp59128_c2_seq10	37
(CTGCT)n	2	PAC:30228597	37	comp54402_c0_seq17	37	comp60683_c0_seq1	21
(CTGGGC)n	2	PAC:30298546	26	comp55385_c0_seq3	0	comp61761_c1_seq4	26
(CTGTT)n	2	PAC:30237217	25	comp51100_c0_seq13	25	comp56485_c0_seq4	21
(CTT)n	2	PAC:30187374	18	comp137490_c0_seq1	0	comp54712_c0_seq4	18
(CTT)n	2	PAC:30193336	53	comp902994_c0_seq1	0	comp53502_c0_seq1	21
(CTT)n	2	PAC:30209761	27	comp233748_c0_seq1	17	comp41099_c1_seq1	21
(CTT)n	2	PAC:30238080	16	comp53273_c2_seq4	21	comp50602_c0_seq2	0
(CTT)n	2	PAC:30310779	38	comp52020_c0_seq7	0	comp60654_c0_seq12	17
(CTTC)n	2	PAC:30214615	27	comp55225_c0_seq1	27	comp499859_c0_seq1	0
(CTTTC)n	2	PAC:30204921	31	comp54740_c0_seq1	28	comp62411_c0_seq2	0
(CTTTG)n	2	PAC:30298381	33	comp38807_c0_seq1	0	comp45240_c0_seq1	38
(G)n	2	PAC:30192208	32	comp45946_c0_seq3	0	comp53570_c0_seq1	25
(G)n	2	PAC:30290559	36	comp53576_c0_seq3	0	comp61149_c1_seq9	17
(G)n	2	PAC:30295995	20	comp47387_c0_seq21	0	comp61101_c0_seq22	19
(G)n	2	PAC:30302987	22	comp48257_c3_seq7	29	comp55674_c3_seq1	0
(G)n	2	PAC:30310674	19	comp54131_c1_seq1	20	comp31464_c0_seq1	0
(GA)n	2	PAC:30190602	22	comp50114_c0_seq9	19	comp58039_c0_seq15	0
(GA)n	2	PAC:30213734	18	comp47906_c0_seq11	21	comp56664_c0_seq5	16
(GA)n	2	PAC:30213947	25	comp46816_c0_seq6	24	comp42900_c1_seq1	0
(GA)n	2	PAC:30231263	36	comp1365584_c0_seq1	0	comp368721_c0_seq1	17
(GA)n	2	PAC:30236145	25	comp466890_c0_seq1	0	comp1334327_c0_seq1	25
(GA)n	2	PAC:30281168	28	comp52704_c0_seq12	32	comp54940_c0_seq4	0
(GA)n	2	PAC:30295173	17	comp52680_c0_seq20	17	comp49990_c1_seq2	19
(GA)n	2	PAC:30295345	21	comp788646_c0_seq1	0	comp62059_c0_seq12	24
(GA)n	2	PAC:30303994	21	comp54151_c0_seq3	0	comp54956_c3_seq1	21
(GA)n	2	PAC:30318366	24	comp54952_c0_seq37	24	comp56140_c0_seq38	0
(GAA)n	2	PAC:30212188	20	comp45808_c0_seq2	17	comp60722_c0_seq9	0
(GAA)n	2	PAC:30240630	38	comp49544_c0_seq1	23	comp186964_c0_seq1	0
(GAA)n	2	PAC:30241879	18	comp52376_c0_seq1	18	comp57759_c0_seq2	21
(GAA)n	2	PAC:30244642	26	comp35616_c0_seq1	0	comp50090_c0_seq1	26
(GAA)n	2	PAC:30257625	56	comp52371_c0_seq5	0	comp51803_c0_seq14	26
(GAA)n	2	PAC:30265876	20	comp34428_c0_seq2	0	comp56070_c0_seq2	17
(GAA)n	2	PAC:30298736	18	comp53852_c1_seq18	34	comp50343_c0_seq4	0
(GAA)n	2	PAC:30311639	39	comp44768_c0_seq2	39	comp51641_c0_seq4	19
(GAAA)n	2	PAC:30194715	24	comp54625_c0_seq3	0	comp61526_c0_seq1	24
(GAC)n	2	PAC:30205776	18	comp41628_c1_seq1	0	comp47814_c2_seq1	18
(GAC)n	2	PAC:30226573	25	comp52544_c1_seq2	25	comp61456_c0_seq5	22
(GAC)n	2	PAC:30230288	17	comp43256_c1_seq2	17	comp55071_c1_seq4	26
(GACAGG)n	2	PAC:30241369	31	comp55183_c0_seq11	25	comp61433_c0_seq6	0
(GACAGG)n	2	PAC:30241370	31	comp55183_c0_seq8	25	comp61433_c0_seq3	30
(GACCCC)n	2	PAC:30293509	32	comp610041_c0_seq1	0	comp50077_c0_seq1	32
(GACGCC)n	2	PAC:30255707	34	comp53649_c0_seq2	34	comp59343_c2_seq6	0
(GAG)n	2	PAC:30204922	25	comp50349_c0_seq9	28	comp55904_c0_seq3	0
(GAG)n	2	PAC:30233137	18	comp434137_c0_seq1	0	comp244749_c0_seq1	21
(GAG)n	2	PAC:30235959	19	comp51210_c0_seq12	22	comp60653_c0_seq31	16
(GAG)n	2	PAC:30243312	23	comp55863_c0_seq1	20	comp62458_c1_seq6	0
(GAG)n	2	PAC:30249079	26	comp45789_c0_seq2	26	comp52558_c0_seq1	0
(GAG)n	2	PAC:30250711	23	comp54365_c2_seq1	26	comp67331_c0_seq1	0
(GAG)n	2	PAC:30260518	26	comp54516_c0_seq7	22	comp57983_c0_seq1	19
(GAG)n	2	PAC:30262091	19	comp51456_c0_seq3	19	comp51454_c0_seq3	16
(GAG)n	2	PAC:30289193	21	comp50812_c3_seq36	32	comp58097_c0_seq17	27
(GAG)n	2	PAC:30290916	16	comp52181_c0_seq33	0	comp52875_c0_seq6	16
(GAG)n	2	PAC:30296867	23	comp120211_c0_seq1	20	comp39062_c1_seq2	0
(GAG)n	2	PAC:30303257	22	comp52278_c0_seq7	0	comp60396_c1_seq3	20
(GAG)n	2	PAC:30310831	25	comp380720_c0_seq1	0	comp61815_c1_seq20	23
(GAGAG)n	2	PAC:30309791	27	comp48697_c0_seq3	27	comp61335_c1_seq6	0
(GAGCA)n	2	PAC:30251501	30	comp47258_c0_seq3	30	comp540348_c0_seq1	0
(GAGG)n	2	PAC:30198570	35	comp54039_c1_seq3	35	comp57173_c0_seq2	27
(GAGG)n	2	PAC:30238078	24	comp48127_c0_seq1	24	comp60892_c0_seq3	0
(GAGGA)n	2	PAC:30280375	27	comp53376_c0_seq3	27	comp235825_c0_seq1	0
(GAGGCG)n	2	PAC:30210645	35	comp39503_c0_seq1	35	comp61558_c0_seq4	35
(GAT)n	2	PAC:30227331	28	comp47180_c1_seq9	28	comp60921_c0_seq1	28
(GAT)n	2	PAC:30228520	30	comp49800_c0_seq10	24	comp59464_c0_seq12	20
(GAT)n	2	PAC:30233977	26	comp51390_c0_seq3	23	comp54664_c0_seq4	26
(GAT)n	2	PAC:30253823	33	comp38171_c0_seq1	22	comp39647_c0_seq2	23
(GAT)n	2	PAC:30268622	36	comp53195_c0_seq6	21	comp58957_c0_seq23	0
(GAT)n	2	PAC:30268623	36	comp53195_c0_seq4	24	comp58957_c0_seq22	0
(GAT)n	2	PAC:30297244	26	comp50090_c1_seq1	17	comp55501_c2_seq1	0
(GC)n	2	PAC:30240651	22	comp47207_c0_seq6	22	comp64328_c0_seq1	27
(GC)n	2	PAC:30278122	38	comp1068981_c0_seq1	0	comp32024_c1_seq1	68
(GC)n	2	PAC:30279978	21	comp420874_c0_seq1	0	comp50327_c1_seq2	21
(GC)n	2	PAC:30302819	34	comp55049_c0_seq10	0	comp62234_c1_seq22	34
(GCA)n	2	PAC:30185138	16	comp55386_c0_seq16	0	comp61554_c0_seq14	33
(GCA)n	2	PAC:30188490	19	comp28707_c0_seq1	20	comp371059_c0_seq1	16
(GCA)n	2	PAC:30194480	21	comp52130_c0_seq3	18	comp59712_c4_seq9	18
(GCA)n	2	PAC:30195652	23	comp47125_c0_seq16	0	comp52576_c0_seq4	23
(GCA)n	2	PAC:30195665	27	comp52831_c0_seq13	0	comp53695_c0_seq12	27
(GCA)n	2	PAC:30195785	18	comp50521_c1_seq1	18	comp50222_c1_seq1	21
(GCA)n	2	PAC:30200520	16	comp52125_c3_seq1	0	comp61513_c3_seq2	16
(GCA)n	2	PAC:30204168	29	comp55885_c0_seq16	20	comp62459_c0_seq6	0
(GCA)n	2	PAC:30204169	29	comp55885_c0_seq17	20	comp38636_c0_seq2	0
(GCA)n	2	PAC:30204172	29	comp55885_c0_seq20	20	comp652330_c0_seq1	0
(GCA)n	2	PAC:30211644	21	comp49314_c0_seq1	40	comp61913_c0_seq35	21
(GCA)n	2	PAC:30215562	24	comp50817_c0_seq5	23	comp56645_c0_seq6	0
(GCA)n	2	PAC:30220660	32	comp48189_c1_seq6	23	comp49476_c1_seq6	43
(GCA)n	2	PAC:30221120	16	comp54834_c0_seq6	0	comp58594_c0_seq9	16
(GCA)n	2	PAC:30224978	41	comp52466_c0_seq5	21	comp60275_c2_seq15	0
(GCA)n	2	PAC:30230066	18	comp45766_c1_seq2	18	comp48345_c1_seq1	0
(GCA)n	2	PAC:30232183	27	comp315860_c0_seq1	27	comp702119_c0_seq1	0
(GCA)n	2	PAC:30233348	19	comp41095_c0_seq1	19	comp56277_c0_seq1	0
(GCA)n	2	PAC:30233573	30	comp52195_c1_seq2	32	comp61460_c0_seq29	28
(GCA)n	2	PAC:30236945	23	comp593061_c0_seq1	0	comp20432_c0_seq1	23
(GCA)n	2	PAC:30236962	16	comp51745_c1_seq2	0	comp60763_c0_seq5	19
(GCA)n	2	PAC:30258717	21	comp51988_c0_seq8	21	comp58885_c0_seq1	0
(GCA)n	2	PAC:30259789	21	comp31175_c0_seq2	0	comp56273_c1_seq12	21
(GCA)n	2	PAC:30272123	19	comp41038_c0_seq1	16	comp388877_c0_seq1	0
(GCA)n	2	PAC:30274583	36	comp767174_c0_seq1	16	comp550920_c0_seq1	0
(GCA)n	2	PAC:30290530	17	comp55500_c1_seq5	17	comp53727_c0_seq12	19
(GCA)n	2	PAC:30308560	18	comp46227_c0_seq3	35	comp220886_c0_seq1	0
(GCA)n	2	PAC:30309435	24	comp50348_c0_seq1	24	comp57948_c0_seq2	0
(GCA)n	2	PAC:30314086	22	comp53790_c0_seq11	22	comp60339_c1_seq11	0
(GCA)n	2	PAC:30314697	29	comp47916_c0_seq3	0	comp49418_c0_seq4	21
(GCA)n	2	PAC:30317041	26	comp54497_c2_seq8	0	comp60556_c0_seq2	35
(GCAG)n	2	PAC:30252493	34	comp54660_c0_seq6	34	comp60624_c0_seq2	32
(GCAGAA)n	2	PAC:30299294	36	comp50462_c0_seq8	36	comp62144_c0_seq24	0
(GCAGTAA)n	2	PAC:30263566	22	comp1752_c0_seq1	22	comp43285_c0_seq2	22
(GCC)n	2	PAC:30185752	17	comp39189_c0_seq2	23	comp46830_c0_seq2	0
(GCC)n	2	PAC:30185952	16	comp26667_c0_seq2	0	comp152910_c0_seq1	16
(GCC)n	2	PAC:30188741	18	comp46357_c1_seq1	18	comp51776_c0_seq1	0
(GCC)n	2	PAC:30192625	22	comp34785_c0_seq1	22	comp37555_c0_seq1	0
(GCC)n	2	PAC:30192794	22	comp11477_c0_seq1	22	comp59210_c1_seq6	22
(GCC)n	2	PAC:30196759	23	comp53658_c0_seq10	0	comp58177_c1_seq6	49
(GCC)n	2	PAC:30196760	23	comp53658_c0_seq19	0	comp58177_c1_seq10	49
(GCC)n	2	PAC:30203401	25	comp46894_c1_seq2	22	comp53273_c0_seq1	0
(GCC)n	2	PAC:30204705	35	comp44877_c0_seq6	0	comp52145_c1_seq14	35
(GCC)n	2	PAC:30205027	20	comp50241_c0_seq28	20	comp55979_c0_seq7	0
(GCC)n	2	PAC:30205028	20	comp50241_c0_seq16	20	comp55979_c0_seq18	0
(GCC)n	2	PAC:30206230	25	comp48884_c0_seq1	0	comp57533_c0_seq7	40
(GCC)n	2	PAC:30206886	20	comp628034_c0_seq1	20	comp860017_c0_seq1	0
(GCC)n	2	PAC:30211633	34	comp54194_c0_seq4	34	comp61220_c4_seq10	34
(GCC)n	2	PAC:30212841	16	comp49324_c0_seq6	0	comp54625_c0_seq2	16
(GCC)n	2	PAC:30229347	17	comp169702_c0_seq1	0	comp30950_c0_seq1	17
(GCC)n	2	PAC:30229370	21	comp50351_c0_seq3	0	comp58694_c1_seq4	21
(GCC)n	2	PAC:30230235	33	comp54722_c0_seq3	16	comp59893_c0_seq2	17
(GCC)n	2	PAC:30244864	26	comp47083_c0_seq5	37	comp40480_c0_seq2	0
(GCC)n	2	PAC:30245978	18	comp51064_c0_seq1	24	comp60660_c0_seq3	0
(GCC)n	2	PAC:30247340	21	comp53969_c0_seq3	20	comp55633_c0_seq8	21
(GCC)n	2	PAC:30247619	45	comp38037_c0_seq1	18	comp51675_c0_seq1	22
(GCC)n	2	PAC:30249721	27	comp54594_c0_seq4	18	comp59373_c1_seq11	27
(GCC)n	2	PAC:30249899	25	comp52664_c1_seq6	25	comp60751_c0_seq13	0
(GCC)n	2	PAC:30251641	21	comp48499_c0_seq3	0	comp59161_c0_seq2	21
(GCC)n	2	PAC:30252209	26	comp55493_c0_seq3	36	comp61670_c0_seq2	23
(GCC)n	2	PAC:30257880	24	comp52974_c0_seq2	24	comp58073_c0_seq4	0
(GCC)n	2	PAC:30264397	30	comp38408_c0_seq4	31	comp59252_c1_seq6	24
(GCC)n	2	PAC:30266824	20	comp36342_c0_seq4	31	comp37318_c0_seq6	18
(GCC)n	2	PAC:30267731	44	comp53081_c1_seq1	18	comp59956_c0_seq17	0
(GCC)n	2	PAC:30267793	23	comp911363_c0_seq1	0	comp18583_c1_seq1	18
(GCC)n	2	PAC:30272988	26	comp51417_c0_seq5	26	comp48457_c0_seq2	0
(GCC)n	2	PAC:30273555	19	comp49010_c1_seq1	17	comp180881_c0_seq1	0
(GCC)n	2	PAC:30274196	23	comp55659_c0_seq5	0	comp58836_c0_seq4	20
(GCC)n	2	PAC:30276350	24	comp54222_c0_seq9	22	comp58563_c0_seq4	24
(GCC)n	2	PAC:30279298	18	comp1077219_c0_seq1	0	comp9962_c0_seq2	18
(GCC)n	2	PAC:30280191	33	comp42902_c0_seq1	33	comp330579_c0_seq1	33
(GCC)n	2	PAC:30280700	23	comp52072_c1_seq8	29	comp55577_c0_seq15	0
(GCC)n	2	PAC:30281749	28	comp49751_c0_seq1	31	comp323918_c0_seq1	0
(GCC)n	2	PAC:30286712	21	comp49260_c0_seq1	0	comp53777_c0_seq4	21
(GCC)n	2	PAC:30289623	32	comp40662_c1_seq1	0	comp53631_c0_seq2	32
(GCC)n	2	PAC:30290980	28	comp48892_c0_seq1	31	comp59953_c0_seq2	0
(GCC)n	2	PAC:30299933	26	comp50125_c0_seq9	28	comp59778_c4_seq1	0
(GCC)n	2	PAC:30300438	18	comp46085_c0_seq1	18	comp54434_c0_seq2	0
(GCC)n	2	PAC:30303376	17	comp291371_c0_seq1	17	comp3220_c0_seq1	0
(GCC)n	2	PAC:30303692	21	comp55612_c0_seq6	21	comp62055_c0_seq1	0
(GCC)n	2	PAC:30308312	16	comp47297_c0_seq12	16	comp50281_c0_seq3	0
(GCC)n	2	PAC:30310465	24	comp50351_c0_seq5	30	comp58694_c1_seq10	21
(GCCAC)n	2	PAC:30242129	30	comp2893_c0_seq1	0	comp54765_c0_seq7	30
(GCCAGCC)n	2	PAC:30244987	42	comp45712_c0_seq2	0	comp56784_c0_seq4	42
(GCCC)n	2	PAC:30237982	48	comp52239_c0_seq4	48	comp506313_c0_seq1	0
(GCCCA)n	2	PAC:30291666	33	comp44274_c0_seq3	33	comp505375_c0_seq1	0
(GCCCG)n	2	PAC:30260337	30	comp43661_c0_seq1	0	comp45718_c0_seq1	30
(GCCG)n	2	PAC:30197349	25	comp50424_c0_seq4	0	comp55275_c0_seq1	25
(GCCG)n	2	PAC:30233554	36	comp39243_c0_seq6	0	comp46351_c0_seq1	36
(GCCG)n	2	PAC:30257116	30	comp40718_c0_seq1	0	comp58894_c2_seq55	30
(GCCG)n	2	PAC:30272710	19	comp50424_c0_seq5	20	comp871621_c0_seq1	0
(GCCG)n	2	PAC:30290061	30	comp49582_c2_seq29	30	comp58894_c2_seq51	0
(GCCG)n	2	PAC:30290427	21	comp53957_c0_seq57	21	comp57425_c1_seq1	19
(GCCG)n	2	PAC:30298709	38	comp711890_c0_seq1	16	comp182491_c0_seq1	20
(GCCG)n	2	PAC:30302605	21	comp51575_c0_seq8	21	comp57007_c0_seq5	24
(GCCG)n	2	PAC:30304154	28	comp49157_c0_seq2	30	comp55817_c0_seq17	0
(GCCG)n	2	PAC:30310658	20	comp674495_c0_seq1	29	comp597096_c0_seq1	0
(GCCGAC)n	2	PAC:30190984	39	comp50946_c0_seq10	39	comp59015_c0_seq13	19
(GCCGC)n	2	PAC:30188460	31	comp50485_c2_seq22	31	comp58693_c1_seq7	0
(GCCGGA)n	2	PAC:30260885	27	comp49496_c0_seq1	27	comp55853_c1_seq2	27
(GCCT)n	2	PAC:30239573	22	comp52905_c0_seq16	56	comp900944_c0_seq1	0
(GCCTC)n	2	PAC:30232645	42	comp51951_c0_seq1	42	comp57780_c0_seq1	30
(GCG)n	2	PAC:30186833	19	comp31656_c1_seq1	19	comp49997_c1_seq1	20
(GCG)n	2	PAC:30188212	21	comp51314_c0_seq2	42	comp58983_c1_seq1	0
(GCG)n	2	PAC:30194577	23	comp54746_c1_seq9	23	comp59714_c0_seq2	0
(GCG)n	2	PAC:30199397	47	comp47128_c1_seq1	22	comp51705_c1_seq2	22
(GCG)n	2	PAC:30199487	70	comp50257_c0_seq2	0	comp212093_c0_seq1	65
(GCG)n	2	PAC:30199812	33	comp811113_c0_seq1	0	comp65489_c0_seq1	33
(GCG)n	2	PAC:30204233	19	comp55173_c0_seq13	0	comp62135_c0_seq1	19
(GCG)n	2	PAC:30218955	32	comp50705_c0_seq4	36	comp47914_c1_seq2	36
(GCG)n	2	PAC:30226943	23	comp28276_c0_seq2	23	comp49826_c0_seq1	0
(GCG)n	2	PAC:30227013	18	comp48146_c0_seq1	18	comp56757_c2_seq2	21
(GCG)n	2	PAC:30231199	24	comp218036_c0_seq1	0	comp618647_c0_seq1	50
(GCG)n	2	PAC:30231376	20	comp44635_c0_seq3	20	comp42638_c0_seq2	0
(GCG)n	2	PAC:30235604	26	comp507598_c0_seq1	21	comp298444_c0_seq1	0
(GCG)n	2	PAC:30239178	47	comp52111_c0_seq29	18	comp60460_c0_seq38	18
(GCG)n	2	PAC:30240413	36	comp42914_c0_seq2	18	comp52593_c0_seq2	20
(GCG)n	2	PAC:30241060	23	comp51925_c1_seq5	0	comp59988_c2_seq3	26
(GCG)n	2	PAC:30241065	18	comp52614_c1_seq1	18	comp1206000_c0_seq1	0
(GCG)n	2	PAC:30241065	18	comp52614_c1_seq1	18	comp1206000_c0_seq1	0
(GCG)n	2	PAC:30241133	25	comp37894_c0_seq1	25	comp35382_c1_seq1	0
(GCG)n	2	PAC:30242463	25	comp47972_c0_seq4	19	comp2081_c0_seq1	0
(GCG)n	2	PAC:30247323	19	comp45862_c0_seq4	19	comp54373_c0_seq8	19
(GCG)n	2	PAC:30247524	31	comp51182_c2_seq1	0	comp58156_c4_seq1	19
(GCG)n	2	PAC:30250452	19	comp43122_c0_seq3	23	comp53971_c0_seq1	22
(GCG)n	2	PAC:30252549	25	comp43962_c0_seq1	25	comp192174_c0_seq1	0
(GCG)n	2	PAC:30257540	26	comp47165_c0_seq2	26	comp676214_c0_seq1	0
(GCG)n	2	PAC:30262954	42	comp34204_c0_seq1	42	comp54760_c1_seq10	0
(GCG)n	2	PAC:30265462	26	comp48618_c1_seq1	23	comp58536_c1_seq1	0
(GCG)n	2	PAC:30266670	17	comp321841_c0_seq1	16	comp56352_c0_seq2	0
(GCG)n	2	PAC:30268953	23	comp54239_c0_seq5	23	comp31140_c0_seq1	0
(GCG)n	2	PAC:30274185	19	comp30914_c0_seq1	22	comp43279_c0_seq1	0
(GCG)n	2	PAC:30279496	31	comp54344_c1_seq36	0	comp59540_c0_seq11	31
(GCG)n	2	PAC:30281930	24	comp50232_c0_seq3	24	comp47923_c1_seq1	19
(GCG)n	2	PAC:30285974	20	comp52181_c0_seq17	16	comp59732_c2_seq2	18
(GCG)n	2	PAC:30288326	24	comp44422_c1_seq1	23	comp49844_c0_seq2	23
(GCG)n	2	PAC:30293517	36	comp36751_c1_seq2	0	comp123140_c0_seq1	22
(GCG)n	2	PAC:30300453	22	comp53577_c0_seq9	22	comp57900_c0_seq3	0
(GCG)n	2	PAC:30301340	43	comp45544_c0_seq2	21	comp50535_c0_seq1	21
(GCG)n	2	PAC:30309257	27	comp43117_c1_seq1	27	comp57626_c2_seq53	18
(GCG)n	2	PAC:30315822	26	comp43562_c1_seq1	0	comp52970_c2_seq2	30
(GCGA)n	2	PAC:30252138	34	comp53406_c0_seq11	34	comp59002_c0_seq3	0
(GCGACT)n	2	PAC:30227848	29	comp55236_c2_seq5	29	comp52767_c0_seq2	35
(GCGAGA)n	2	PAC:30300625	35	comp37899_c0_seq1	35	comp59712_c4_seq11	35
(GCGCC)n	2	PAC:30188430	26	comp49268_c0_seq12	29	comp944694_c0_seq1	0
(GCGCC)n	2	PAC:30204340	40	comp51780_c0_seq17	40	comp57749_c0_seq25	40
(GCGCC)n	2	PAC:30250451	39	comp134073_c0_seq1	0	comp60106_c0_seq1	32
(GCGCC)n	2	PAC:30271891	32	comp12069_c0_seq1	32	comp589127_c0_seq1	0
(GCGCC)n	2	PAC:30292324	31	comp43171_c0_seq1	0	comp50344_c0_seq2	31
(GCGCCG)n	2	PAC:30295509	34	comp50872_c0_seq25	0	comp60882_c1_seq10	19
(GCGCG)n	2	PAC:30235259	46	comp46595_c0_seq2	0	comp58524_c0_seq12	46
(GCGCG)n	2	PAC:30239573	22	comp52905_c0_seq16	56	comp900944_c0_seq1	0
(GCGCG)n	2	PAC:30245837	25	comp46595_c0_seq3	25	comp58524_c0_seq11	46
(GCGG)n	2	PAC:30307767	24	comp33746_c0_seq3	24	comp447239_c0_seq1	0
(GCGGC)n	2	PAC:30243362	27	comp1327888_c0_seq1	0	comp401682_c0_seq1	27
(GCGGG)n	2	PAC:30266118	30	comp54489_c0_seq6	18	comp60930_c1_seq6	30
(GCGGGCG)n	2	PAC:30242866	37	comp40693_c0_seq2	0	comp58292_c0_seq1	37
(GCGT)n	2	PAC:30191359	26	comp39817_c1_seq1	0	comp50475_c0_seq5	38
(GCGT)n	2	PAC:30226422	40	comp43095_c1_seq4	43	comp53109_c0_seq3	0
(GCT)n	2	PAC:30186405	19	comp41592_c0_seq1	16	comp50741_c0_seq1	0
(GCT)n	2	PAC:30195376	18	comp54438_c2_seq2	0	comp51582_c0_seq2	55
(GCT)n	2	PAC:30214315	26	comp438985_c0_seq1	0	comp58602_c0_seq1	16
(GCT)n	2	PAC:30214442	26	comp55589_c0_seq19	22	comp62199_c0_seq8	0
(GCT)n	2	PAC:30237673	29	comp25849_c0_seq1	23	comp42389_c0_seq1	21
(GCT)n	2	PAC:30242457	16	comp48618_c2_seq4	0	comp58134_c0_seq14	20
(GCT)n	2	PAC:30244909	23	comp48468_c3_seq5	21	comp59992_c0_seq12	30
(GCT)n	2	PAC:30246316	22	comp51457_c0_seq4	22	comp840968_c0_seq1	0
(GCT)n	2	PAC:30246619	27	comp51029_c0_seq4	0	comp56603_c0_seq6	27
(GCT)n	2	PAC:30250491	29	comp53050_c1_seq3	29	comp54251_c1_seq1	27
(GCT)n	2	PAC:30250812	18	comp51457_c0_seq3	22	comp58497_c0_seq2	18
(GCT)n	2	PAC:30267536	26	comp47829_c0_seq12	19	comp55440_c0_seq15	0
(GCT)n	2	PAC:30280211	23	comp48712_c1_seq2	39	comp1310841_c0_seq1	0
(GCT)n	2	PAC:30299365	25	comp55985_c1_seq3	35	comp61961_c0_seq14	16
(GCT)n	2	PAC:30303456	16	comp48134_c0_seq3	16	comp37075_c0_seq1	16
(GCT)n	2	PAC:30308109	16	comp48088_c0_seq1	0	comp49938_c0_seq2	16
(GCT)n	2	PAC:30310052	22	comp630254_c0_seq1	19	comp53789_c0_seq5	16
(GCT)n	2	PAC:30314669	23	comp346171_c0_seq1	23	comp35381_c0_seq2	23
(GCT)n	2	PAC:30316289	25	comp41109_c0_seq2	27	comp50743_c0_seq1	25
(GCT)n	2	PAC:30317300	22	comp52068_c0_seq5	22	comp60086_c0_seq7	19
(GCTA)n	2	PAC:30214461	20	comp50146_c0_seq2	16	comp59005_c0_seq13	0
(GCTA)n	2	PAC:30253643	21	comp45956_c0_seq7	21	comp52189_c1_seq1	0
(GCTC)n	2	PAC:30190704	22	comp47170_c0_seq1	0	comp57057_c0_seq3	26
(GCTC)n	2	PAC:30203553	34	comp48029_c0_seq2	24	comp56035_c0_seq26	0
(GCTC)n	2	PAC:30275798	22	comp44159_c0_seq2	22	comp51340_c0_seq1	0
(GCTCCG)n	2	PAC:30305720	23	comp55513_c0_seq32	36	comp62056_c0_seq2	24
(GCTCGCC)n	2	PAC:30302220	38	comp1158770_c0_seq1	0	comp30646_c0_seq1	38
(GCTGC)n	2	PAC:30240939	28	comp59062_c0_seq1	28	comp58577_c0_seq2	0
(GCTGC)n	2	PAC:30311954	32	comp40679_c1_seq1	0	comp47702_c0_seq1	32
(GCTT)n	2	PAC:30207832	20	comp20108_c0_seq1	0	comp53347_c0_seq1	20
(GGA)n	2	PAC:30185629	23	comp187670_c0_seq1	0	comp60473_c0_seq4	23
(GGA)n	2	PAC:30200581	20	comp139499_c0_seq1	20	comp46434_c1_seq2	18
(GGA)n	2	PAC:30200956	23	comp52765_c0_seq1	23	comp60107_c0_seq4	0
(GGA)n	2	PAC:30204126	19	comp53083_c1_seq1	21	comp62411_c0_seq6	19
(GGA)n	2	PAC:30221379	22	comp52323_c0_seq3	0	comp56737_c1_seq5	19
(GGA)n	2	PAC:30226722	26	comp487642_c0_seq1	26	comp14472_c0_seq1	0
(GGA)n	2	PAC:30235392	22	comp42954_c0_seq4	34	comp61950_c0_seq11	0
(GGA)n	2	PAC:30243840	37	comp29236_c2_seq1	37	comp48312_c0_seq1	24
(GGA)n	2	PAC:30248258	22	comp54676_c0_seq3	0	comp53449_c1_seq47	22
(GGA)n	2	PAC:30250250	35	comp54404_c0_seq8	18	comp60287_c1_seq4	0
(GGA)n	2	PAC:30259973	24	comp52920_c0_seq57	22	comp55125_c0_seq4	0
(GGA)n	2	PAC:30259975	24	comp52920_c0_seq42	22	comp55125_c0_seq5	0
(GGA)n	2	PAC:30267712	18	comp41623_c0_seq2	22	comp53637_c1_seq1	0
(GGA)n	2	PAC:30271393	24	comp42692_c0_seq2	20	comp46690_c0_seq1	21
(GGA)n	2	PAC:30281152	19	comp47234_c0_seq1	19	comp57035_c0_seq1	19
(GGA)n	2	PAC:30283584	22	comp49910_c0_seq2	22	comp57956_c1_seq1	22
(GGA)n	2	PAC:30285001	26	comp35485_c0_seq2	26	comp868566_c0_seq1	26
(GGA)n	2	PAC:30289114	24	comp53499_c0_seq6	0	comp58154_c1_seq1	24
(GGA)n	2	PAC:30302506	22	comp175195_c0_seq1	23	comp16291_c0_seq1	0
(GGAAT)n	2	PAC:30187294	26	comp42407_c0_seq2	26	comp51212_c0_seq3	0
(GGACAT)n	2	PAC:30301029	32	comp43356_c1_seq2	32	comp48564_c2_seq1	16
(GGAGCC)n	2	PAC:30308560	18	comp46227_c0_seq3	35	comp220886_c0_seq1	0
(GGAGGC)n	2	PAC:30241807	47	comp33798_c0_seq1	47	comp388575_c0_seq1	0
(GGATGGC)n	2	PAC:30254118	37	comp806497_c0_seq1	0	comp329217_c0_seq1	37
(GGC)n	2	PAC:30186619	16	comp38985_c0_seq1	16	comp384987_c0_seq1	0
(GGC)n	2	PAC:30189770	19	comp32921_c0_seq3	19	comp679908_c0_seq1	22
(GGC)n	2	PAC:30192613	19	comp52462_c0_seq12	19	comp56953_c0_seq2	0
(GGC)n	2	PAC:30192823	45	comp42574_c0_seq1	0	comp60019_c0_seq2	39
(GGC)n	2	PAC:30193126	24	comp55290_c0_seq3	0	comp61974_c1_seq1	27
(GGC)n	2	PAC:30199635	19	comp20855_c0_seq2	19	comp32309_c0_seq1	18
(GGC)n	2	PAC:30205357	26	comp54532_c0_seq2	0	comp60441_c1_seq2	17
(GGC)n	2	PAC:30210191	18	comp43638_c0_seq3	0	comp51877_c0_seq4	18
(GGC)n	2	PAC:30216071	20	comp53672_c0_seq12	22	comp40692_c0_seq5	0
(GGC)n	2	PAC:30221481	17	comp394371_c0_seq1	24	comp47644_c0_seq1	17
(GGC)n	2	PAC:30231125	25	comp55281_c2_seq16	25	comp56408_c1_seq18	0
(GGC)n	2	PAC:30231378	29	comp47945_c1_seq10	23	comp55630_c0_seq1	0
(GGC)n	2	PAC:30231556	18	comp51650_c0_seq4	18	comp51419_c1_seq4	18
(GGC)n	2	PAC:30232570	23	comp54090_c0_seq1	0	comp59864_c0_seq2	23
(GGC)n	2	PAC:30235865	27	comp773475_c0_seq1	16	comp484843_c0_seq1	0
(GGC)n	2	PAC:30237100	16	comp48977_c0_seq4	16	comp56377_c0_seq3	0
(GGC)n	2	PAC:30238025	19	comp45307_c0_seq3	19	comp48795_c0_seq2	0
(GGC)n	2	PAC:30239946	22	comp53815_c1_seq1	0	comp51559_c0_seq3	29
(GGC)n	2	PAC:30242966	21	comp51679_c5_seq16	21	comp44696_c2_seq1	0
(GGC)n	2	PAC:30243184	19	comp49087_c2_seq2	19	comp86616_c0_seq1	0
(GGC)n	2	PAC:30243656	18	comp406423_c0_seq1	0	comp33886_c0_seq1	18
(GGC)n	2	PAC:30247092	20	comp45646_c1_seq5	0	comp53332_c0_seq1	17
(GGC)n	2	PAC:30249166	25	comp48714_c0_seq7	25	comp56501_c0_seq3	0
(GGC)n	2	PAC:30249721	27	comp54594_c0_seq4	18	comp59373_c1_seq11	27
(GGC)n	2	PAC:30252366	17	comp55166_c1_seq1	17	comp51816_c0_seq3	0
(GGC)n	2	PAC:30257601	19	comp285016_c0_seq1	0	comp203953_c0_seq1	19
(GGC)n	2	PAC:30260065	19	comp50072_c1_seq4	18	comp54676_c0_seq3	0
(GGC)n	2	PAC:30261874	21	comp52837_c0_seq20	0	comp60008_c1_seq8	21
(GGC)n	2	PAC:30261906	29	comp54746_c0_seq1	21	comp59714_c2_seq1	20
(GGC)n	2	PAC:30262180	22	comp55055_c4_seq1	22	comp52575_c0_seq4	0
(GGC)n	2	PAC:30269494	40	comp53015_c0_seq4	0	comp57888_c0_seq5	34
(GGC)n	2	PAC:30274277	22	comp46625_c1_seq1	24	comp46858_c1_seq1	20
(GGC)n	2	PAC:30276064	29	comp42461_c1_seq1	32	comp52332_c0_seq1	23
(GGC)n	2	PAC:30286319	26	comp517915_c0_seq1	32	comp41300_c1_seq1	0
(GGC)n	2	PAC:30286356	21	comp49807_c2_seq2	0	comp57252_c0_seq2	21
(GGC)n	2	PAC:30289580	20	comp51540_c0_seq5	20	comp55104_c1_seq8	0
(GGC)n	2	PAC:30290556	24	comp53453_c0_seq28	24	comp58738_c1_seq16	24
(GGC)n	2	PAC:30297629	24	comp45086_c0_seq2	20	comp56179_c0_seq5	0
(GGC)n	2	PAC:30298733	18	comp53852_c1_seq21	18	comp267605_c0_seq1	0
(GGC)n	2	PAC:30299271	52	comp40948_c0_seq1	52	comp50324_c0_seq6	46
(GGC)n	2	PAC:30300565	19	comp46637_c0_seq4	19	comp55845_c5_seq2	0
(GGC)n	2	PAC:30304690	21	comp51202_c0_seq6	0	comp58463_c1_seq4	32
(GGC)n	2	PAC:30308095	30	comp41601_c0_seq1	30	comp52369_c0_seq1	30
(GGC)n	2	PAC:30309733	22	comp105108_c0_seq1	0	comp58934_c0_seq2	22
(GGC)n	2	PAC:30310658	20	comp674495_c0_seq1	29	comp597096_c0_seq1	0
(GGC)n	2	PAC:30316900	17	comp19521_c0_seq1	0	comp38209_c0_seq1	20
(GGC)n	2	PAC:30318292	20	comp55357_c0_seq17	17	comp49749_c0_seq1	0
(GGCA)n	2	PAC:30192794	22	comp11477_c0_seq1	22	comp59210_c1_seq6	22
(GGCA)n	2	PAC:30236145	25	comp466890_c0_seq1	0	comp1334327_c0_seq1	25
(GGCC)n	2	PAC:30250049	22	comp55915_c0_seq1	22	comp61818_c0_seq1	26
(GGCG)n	2	PAC:30214396	33	comp49972_c0_seq1	23	comp57562_c1_seq7	0
(GGCG)n	2	PAC:30306759	34	comp41702_c0_seq4	34	comp59250_c1_seq71	0
(GGCGA)n	2	PAC:30213568	45	comp48911_c0_seq4	45	comp57044_c0_seq8	53
(GGCGA)n	2	PAC:30298709	38	comp711890_c0_seq1	16	comp182491_c0_seq1	20
(GGCGC)n	2	PAC:30206281	24	comp44830_c3_seq1	0	comp57107_c1_seq4	24
(GGCGCC)n	2	PAC:30186167	24	comp54906_c1_seq7	32	comp54431_c0_seq2	0
(GGCGCG)n	2	PAC:30230648	30	comp46186_c1_seq1	0	comp58042_c0_seq1	30
(GGCGCT)n	2	PAC:30205088	29	comp43612_c0_seq2	29	comp33568_c0_seq1	29
(GGCGCTC)n	2	PAC:30276619	33	comp36907_c0_seq2	0	comp55944_c0_seq6	38
(GGCGG)n	2	PAC:30318003	25	comp52384_c0_seq3	0	comp58790_c0_seq3	25
(GGCGGCC)n	2	PAC:30297014	18	comp48189_c0_seq1	40	comp59473_c1_seq15	0
(GGCTCG)n	2	PAC:30280191	33	comp42902_c0_seq1	33	comp330579_c0_seq1	33
(GGGA)n	2	PAC:30266753	26	comp139358_c0_seq1	21	comp850917_c0_seq1	0
(GGGAAG)n	2	PAC:30243785	24	comp56032_c0_seq3	33	comp55169_c0_seq2	22
(GGT)n	2	PAC:30209574	44	comp512587_c0_seq1	0	comp49023_c0_seq1	23
(GGT)n	2	PAC:30229245	19	comp846742_c0_seq1	0	comp38563_c0_seq1	19
(GGT)n	2	PAC:30235838	17	comp55498_c0_seq53	0	comp61648_c0_seq21	17
(GGT)n	2	PAC:30268618	27	comp28349_c1_seq1	21	comp62530_c1_seq42	18
(GGT)n	2	PAC:30273455	16	comp1119413_c0_seq1	17	comp390773_c0_seq1	0
(GGT)n	2	PAC:30313191	19	comp49856_c0_seq3	19	comp59806_c3_seq2	21
(GT)n	2	PAC:30194880	89	comp39227_c0_seq2	0	comp42445_c0_seq2	18
(GT)n	2	PAC:30212834	31	comp53498_c0_seq25	26	comp55418_c0_seq1	24
(GT)n	2	PAC:30241422	21	comp53498_c0_seq20	30	comp50317_c0_seq3	19
(GT)n	2	PAC:30253287	19	comp544821_c0_seq1	19	comp57217_c1_seq15	22
(GTA)n	2	PAC:30215996	16	comp50819_c0_seq4	16	comp58748_c0_seq6	0
(GTAT)n	2	PAC:30216807	27	comp1307259_c0_seq1	0	comp59382_c1_seq58	27
(GTC)n	2	PAC:30223645	18	comp50134_c1_seq4	18	comp54904_c0_seq4	18
(GTC)n	2	PAC:30249729	24	comp39689_c0_seq1	0	comp273209_c0_seq1	24
(GTC)n	2	PAC:30293700	18	comp48185_c0_seq2	18	comp57421_c0_seq3	0
(GTCA)n	2	PAC:30235063	46	comp51212_c0_seq2	21	comp54639_c1_seq1	22
(GTCGT)n	2	PAC:30251245	24	comp55415_c0_seq2	35	comp61363_c0_seq4	27
(GTCTCTG)n	2	PAC:30231342	33	comp55307_c0_seq2	29	comp55393_c0_seq1	29
(GTG)n	2	PAC:30216022	23	comp47125_c0_seq7	23	comp52576_c0_seq10	0
(GTG)n	2	PAC:30235175	23	comp48699_c0_seq4	30	comp48883_c0_seq2	23
(GTG)n	2	PAC:30302378	18	comp39053_c2_seq1	18	comp930719_c0_seq1	0
(GTGCGT)n	2	PAC:30251245	24	comp55415_c0_seq2	35	comp61363_c0_seq4	27
(GTGGA)n	2	PAC:30303769	36	comp440999_c0_seq1	0	comp51874_c0_seq3	31
(GTGTG)n	2	PAC:30197415	26	comp45726_c1_seq2	31	comp45643_c0_seq1	34
(GTT)n	2	PAC:30265263	31	comp1095689_c0_seq1	0	comp45952_c0_seq1	34
(GTTG)n	2	PAC:30306905	25	comp47467_c0_seq4	25	comp57608_c0_seq39	0
(GTTTCTT)n	2	PAC:30193356	38	comp12520_c0_seq1	0	comp872370_c0_seq1	38
(T)n	2	PAC:30194038	22	comp41974_c0_seq2	61	comp55363_c0_seq11	0
(T)n	2	PAC:30198694	29	comp39290_c1_seq1	21	comp57417_c1_seq1	26
(T)n	2	PAC:30215100	22	comp37684_c0_seq4	23	comp50510_c1_seq2	0
(T)n	2	PAC:30228473	22	comp54220_c0_seq1	23	comp62405_c0_seq1	0
(T)n	2	PAC:30229582	30	comp43706_c0_seq1	20	comp59680_c0_seq5	0
(T)n	2	PAC:30248749	18	comp50680_c0_seq5	26	comp51727_c0_seq14	0
(T)n	2	PAC:30257225	28	comp41861_c0_seq2	28	comp60407_c0_seq5	0
(T)n	2	PAC:30317461	23	comp44347_c0_seq2	0	comp42657_c0_seq1	23
(TA)n	2	PAC:30186732	21	comp39101_c0_seq4	26	comp58244_c1_seq7	0
(TAAT)n	2	PAC:30229677	28	comp44061_c0_seq2	0	comp48639_c0_seq2	28
(TACA)n	2	PAC:30204018	56	comp47496_c0_seq5	18	comp56967_c2_seq2	19
(TACA)n	2	PAC:30275214	20	comp47660_c0_seq2	20	comp55273_c0_seq43	20
(TACCT)n	2	PAC:30280812	29	comp498330_c0_seq1	0	comp56061_c1_seq5	24
(TAG)n	2	PAC:30198469	25	comp52092_c2_seq13	20	comp62366_c1_seq1	0
(TAG)n	2	PAC:30274196	23	comp55659_c0_seq5	0	comp58836_c0_seq4	20
(TAGAT)n	2	PAC:30278227	28	comp55170_c0_seq5	0	comp60969_c0_seq5	28
(TAGC)n	2	PAC:30262824	24	comp39980_c0_seq1	24	comp37303_c1_seq1	0
(TATC)n	2	PAC:30186228	23	comp46226_c0_seq1	22	comp54451_c1_seq3	22
(TATC)n	2	PAC:30286403	21	comp45628_c0_seq4	21	comp51770_c0_seq4	25
(TATG)n	2	PAC:30195439	18	comp40716_c0_seq5	18	comp50375_c0_seq4	18
(TC)n	2	PAC:30186649	20	comp39357_c0_seq1	37	comp47047_c0_seq1	0
(TC)n	2	PAC:30188390	16	comp54075_c0_seq5	26	comp61449_c0_seq13	0
(TC)n	2	PAC:30193122	16	comp39423_c1_seq1	0	comp358131_c0_seq1	19
(TC)n	2	PAC:30199436	28	comp30935_c0_seq1	0	comp53781_c0_seq29	22
(TC)n	2	PAC:30201279	25	comp44591_c0_seq2	18	comp53415_c0_seq2	25
(TC)n	2	PAC:30204337	27	comp49633_c0_seq2	0	comp59255_c1_seq1	18
(TC)n	2	PAC:30205532	21	comp51134_c0_seq7	21	comp51654_c0_seq2	0
(TC)n	2	PAC:30211522	21	comp46430_c0_seq2	21	comp959049_c0_seq1	0
(TC)n	2	PAC:30219331	29	comp30396_c0_seq1	45	comp31323_c0_seq1	38
(TC)n	2	PAC:30221787	29	comp46930_c2_seq1	21	comp56089_c3_seq15	18
(TC)n	2	PAC:30222434	24	comp52642_c0_seq1	24	comp59506_c1_seq14	0
(TC)n	2	PAC:30227963	42	comp55159_c0_seq2	42	comp61113_c0_seq1	0
(TC)n	2	PAC:30235793	30	comp44771_c0_seq3	30	comp50280_c0_seq1	0
(TC)n	2	PAC:30239723	79	comp47839_c0_seq8	0	comp57017_c0_seq9	64
(TC)n	2	PAC:30240651	22	comp47207_c0_seq6	22	comp64328_c0_seq1	27
(TC)n	2	PAC:30251539	17	comp1760_c0_seq1	0	comp45655_c0_seq2	19
(TC)n	2	PAC:30252463	21	comp55046_c0_seq4	0	comp61682_c0_seq2	21
(TC)n	2	PAC:30260518	26	comp54516_c0_seq7	22	comp57983_c0_seq1	19
(TC)n	2	PAC:30266215	22	comp28117_c0_seq1	16	comp45331_c0_seq2	21
(TC)n	2	PAC:30277963	33	comp49994_c0_seq12	25	comp55992_c0_seq24	0
(TC)n	2	PAC:30280044	32	comp601377_c0_seq1	19	comp394833_c0_seq1	0
(TC)n	2	PAC:30290714	26	comp33531_c0_seq2	0	comp59019_c0_seq17	25
(TC)n	2	PAC:30291174	23	comp55038_c0_seq2	27	comp61414_c0_seq17	0
(TC)n	2	PAC:30292144	20	comp816679_c0_seq1	0	comp687840_c0_seq1	31
(TC)n	2	PAC:30297552	41	comp511954_c0_seq1	20	comp556240_c0_seq1	19
(TC)n	2	PAC:30298996	29	comp55038_c0_seq4	27	comp61414_c0_seq1	0
(TC)n	2	PAC:30303116	16	comp1053095_c0_seq1	18	comp505899_c0_seq1	0
(TCA)n	2	PAC:30280648	16	comp1088_c0_seq1	16	comp51989_c0_seq5	16
(TCAT)n	2	PAC:30296753	35	comp10843_c0_seq1	0	comp487302_c0_seq1	35
(TCC)n	2	PAC:30187521	20	comp43667_c0_seq3	20	comp644361_c0_seq1	0
(TCC)n	2	PAC:30206390	32	comp52402_c0_seq9	32	comp59339_c1_seq14	0
(TCC)n	2	PAC:30222418	21	comp55198_c0_seq2	19	comp60175_c0_seq2	16
(TCC)n	2	PAC:30227827	16	comp55505_c0_seq6	0	comp61772_c0_seq5	16
(TCC)n	2	PAC:30229582	30	comp43706_c0_seq1	20	comp59680_c0_seq5	0
(TCC)n	2	PAC:30230066	18	comp45766_c1_seq2	18	comp48345_c1_seq1	0
(TCC)n	2	PAC:30253866	16	comp25516_c0_seq2	16	comp16957_c0_seq1	22
(TCC)n	2	PAC:30299813	30	comp8485_c0_seq2	0	comp56488_c0_seq7	22
(TCC)n	2	PAC:30301704	17	comp270782_c0_seq1	0	comp47785_c1_seq2	17
(TCC)n	2	PAC:30304008	29	comp50006_c0_seq6	35	comp55963_c0_seq4	30
(TCC)n	2	PAC:30311391	20	comp48033_c0_seq3	0	comp58912_c0_seq11	19
(TCCA)n	2	PAC:30203135	24	comp32950_c0_seq1	0	comp40633_c0_seq1	23
(TCCA)n	2	PAC:30297449	33	comp45399_c0_seq2	0	comp51745_c0_seq1	33
(TCCC)n	2	PAC:30190654	27	comp45366_c0_seq1	0	comp54951_c1_seq2	27
(TCCC)n	2	PAC:30255929	23	comp7721_c0_seq1	23	comp60181_c0_seq88	0
(TCCCA)n	2	PAC:30248384	26	comp53455_c0_seq2	21	comp60361_c0_seq1	0
(TCCT)n	2	PAC:30227182	39	comp46476_c4_seq3	39	comp52647_c4_seq2	0
(TCCTC)n	2	PAC:30218260	36	comp10058_c0_seq1	0	comp13754_c1_seq1	36
(TCCTTT)n	2	PAC:30244226	24	comp41180_c0_seq1	35	comp49274_c0_seq4	0
(TCG)n	2	PAC:30256206	23	comp41715_c2_seq1	23	comp50322_c2_seq1	0
(TCG)n	2	PAC:30309257	27	comp43117_c1_seq1	27	comp57626_c2_seq53	18
(TCGACC)n	2	PAC:30236599	34	comp51599_c0_seq2	0	comp51305_c0_seq3	34
(TCGC)n	2	PAC:30245073	23	comp47378_c2_seq4	23	comp59004_c1_seq5	23
(TCGCCC)n	2	PAC:30222809	35	comp54295_c1_seq1	25	comp60153_c1_seq7	35
(TCGCGT)n	2	PAC:30302373	18	comp51766_c0_seq1	18	comp59390_c0_seq1	18
(TCT)n	2	PAC:30214946	66	comp45557_c2_seq1	23	comp49600_c0_seq1	0
(TCT)n	2	PAC:30219585	24	comp45534_c0_seq4	30	comp728416_c0_seq1	0
(TCT)n	2	PAC:30236609	24	comp51522_c1_seq10	50	comp51815_c2_seq3	0
(TCT)n	2	PAC:30241980	23	comp621141_c0_seq1	0	comp56007_c0_seq2	21
(TCT)n	2	PAC:30248166	43	comp290886_c0_seq1	64	comp884122_c0_seq1	0
(TCT)n	2	PAC:30248166	43	comp290886_c0_seq1	64	comp884122_c0_seq1	0
(TCT)n	2	PAC:30285571	25	comp55065_c1_seq1	25	comp62099_c0_seq5	25
(TCT)n	2	PAC:30296241	20	comp6263_c0_seq1	0	comp52738_c1_seq1	20
(TCT)n	2	PAC:30298357	29	comp47015_c0_seq5	49	comp53896_c2_seq3	0
(TCT)n	2	PAC:30299426	17	comp46639_c0_seq12	0	comp60103_c2_seq20	22
(TCTT)n	2	PAC:30243205	20	comp53527_c1_seq14	20	comp62497_c0_seq43	0
(TCTT)n	2	PAC:30291627	29	comp53807_c0_seq5	0	comp53954_c0_seq2	36
(TCTTC)n	2	PAC:30277963	33	comp49994_c0_seq12	25	comp55992_c0_seq24	0
(TCTTT)n	2	PAC:30282368	31	comp50357_c2_seq50	31	comp56096_c1_seq15	0
(TCTTT)n	2	PAC:30282369	31	comp50357_c2_seq38	31	comp56096_c1_seq18	0
(TCTTT)n	2	PAC:30290548	31	comp50357_c2_seq53	31	comp56096_c1_seq21	0
(TG)n	2	PAC:30209125	171	comp97357_c0_seq1	24	comp60180_c2_seq1	0
(TG)n	2	PAC:30211889	32	comp47232_c0_seq4	32	comp52470_c0_seq2	32
(TG)n	2	PAC:30266478	24	comp43446_c0_seq4	0	comp50425_c0_seq1	24
(TG)n	2	PAC:30271593	18	comp46213_c3_seq1	16	comp46224_c0_seq1	0
(TG)n	2	PAC:30279556	21	comp52209_c0_seq7	20	comp60327_c0_seq4	0
(TG)n	2	PAC:30279557	21	comp52209_c0_seq10	21	comp60327_c0_seq3	0
(TG)n	2	PAC:30294946	19	comp52555_c1_seq6	0	comp60036_c0_seq2	21
(TG)n	2	PAC:30318646	19	comp3066_c0_seq1	19	comp592218_c0_seq1	19
(TGA)n	2	PAC:30197232	33	comp52417_c0_seq14	33	comp51577_c0_seq1	0
(TGA)n	2	PAC:30209661	29	comp877008_c0_seq1	0	comp51326_c0_seq1	26
(TGA)n	2	PAC:30248092	22	comp465156_c0_seq1	22	comp310794_c0_seq1	22
(TGA)n	2	PAC:30285582	26	comp609391_c0_seq1	21	comp11054_c0_seq2	23
(TGAC)n	2	PAC:30302635	22	comp55836_c0_seq2	0	comp61609_c0_seq10	22
(TGC)n	2	PAC:30202543	18	comp789228_c0_seq1	0	comp50311_c0_seq8	33
(TGC)n	2	PAC:30206572	41	comp53935_c0_seq3	25	comp50948_c0_seq4	41
(TGC)n	2	PAC:30209716	27	comp54964_c0_seq1	27	comp61932_c0_seq4	27
(TGC)n	2	PAC:30216335	31	comp37061_c0_seq1	22	comp47529_c1_seq1	18
(TGC)n	2	PAC:30226635	22	comp43579_c1_seq2	20	comp40007_c1_seq1	19
(TGC)n	2	PAC:30237107	26	comp1108376_c0_seq1	0	comp60013_c1_seq28	26
(TGC)n	2	PAC:30261909	17	comp33897_c1_seq1	17	comp706825_c0_seq1	0
(TGC)n	2	PAC:30287465	24	comp40476_c0_seq2	0	comp53672_c0_seq5	24
(TGC)n	2	PAC:30288022	27	comp1543175_c0_seq1	0	comp62129_c0_seq79	27
(TGC)n	2	PAC:30308692	24	comp53888_c0_seq4	27	comp55707_c1_seq6	0
(TGCA)n	2	PAC:30199647	37	comp44398_c0_seq3	24	comp96972_c0_seq1	0
(TGCA)n	2	PAC:30281584	22	comp49132_c0_seq2	22	comp57266_c2_seq1	22
(TGCCG)n	2	PAC:30238100	30	comp49087_c4_seq14	28	comp58591_c0_seq56	26
(TGCTGG)n	2	PAC:30194269	32	comp51342_c0_seq4	38	comp490892_c0_seq1	0
(TGCTT)n	2	PAC:30295041	29	comp55368_c0_seq2	29	comp59238_c0_seq1	0
(TGG)n	2	PAC:30244652	29	comp46600_c0_seq5	0	comp52508_c0_seq3	25
(TGG)n	2	PAC:30297974	21	comp48203_c0_seq16	21	comp56527_c0_seq1	23
(TGGA)n	2	PAC:30232404	21	comp53302_c0_seq1	0	comp60835_c0_seq1	25
(TGGA)n	2	PAC:30236320	25	comp31396_c1_seq1	0	comp44228_c0_seq2	26
(TGGCCG)n	2	PAC:30287528	33	comp50749_c0_seq31	33	comp62378_c1_seq3	0
(TGT)n	2	PAC:30204464	26	comp42670_c0_seq2	35	comp50112_c0_seq4	0
(TGT)n	2	PAC:30212317	35	comp47447_c0_seq3	17	comp51147_c0_seq2	0
(TGT)n	2	PAC:30216765	29	comp46095_c0_seq2	21	comp60468_c0_seq6	0
(TGT)n	2	PAC:30233550	20	comp53566_c1_seq2	29	comp888031_c0_seq1	0
(TGTA)n	2	PAC:30205459	27	comp52078_c0_seq4	0	comp60276_c1_seq57	27
(TGTA)n	2	PAC:30238052	20	comp45367_c0_seq1	34	comp50015_c0_seq1	20
(TGTCC)n	2	PAC:30227969	24	comp50392_c0_seq1	24	comp54176_c0_seq4	24
(TGTT)n	2	PAC:30227969	24	comp50392_c0_seq1	24	comp54176_c0_seq4	24
(TGTT)n	2	PAC:30250997	21	comp44178_c0_seq10	21	comp49412_c0_seq6	21
(TTAT)n	2	PAC:30217566	20	comp55056_c0_seq4	20	comp55819_c0_seq1	0
(TTAT)n	2	PAC:30223696	23	comp51234_c0_seq8	23	comp57275_c0_seq5	0
(TTC)n	2	PAC:30189836	26	comp49898_c1_seq19	0	comp54535_c1_seq8	16
(TTC)n	2	PAC:30193816	23	comp55857_c0_seq6	0	comp62349_c0_seq5	24
(TTC)n	2	PAC:30229524	29	comp52611_c0_seq39	26	comp58714_c0_seq28	29
(TTC)n	2	PAC:30229525	29	comp52611_c0_seq41	26	comp58714_c0_seq18	0
(TTC)n	2	PAC:30229526	29	comp52611_c0_seq37	26	comp58714_c0_seq29	0
(TTC)n	2	PAC:30285233	34	comp40439_c2_seq1	23	comp48892_c0_seq2	0
(TTC)n	2	PAC:30296878	20	comp38912_c0_seq1	20	comp50617_c0_seq1	26
(TTC)n	2	PAC:30298630	21	comp51365_c2_seq6	20	comp57613_c0_seq8	21
(TTCA)n	2	PAC:30287157	29	comp52887_c2_seq6	29	comp58839_c1_seq2	0
(TTCT)n	2	PAC:30274244	28	comp44822_c0_seq1	21	comp56747_c1_seq3	0
(TTCTCC)n	2	PAC:30262992	37	comp94957_c0_seq1	0	comp60531_c1_seq10	37
(TTCTT)n	2	PAC:30296161	36	comp44032_c0_seq3	29	comp53904_c0_seq2	36
(TTCTTCC)n	2	PAC:30205178	36	comp16528_c0_seq1	36	comp609645_c0_seq1	0
(TTG)n	2	PAC:30251737	37	comp41637_c0_seq1	23	comp62168_c1_seq4	0
(TTG)n	2	PAC:30280865	33	comp19464_c0_seq1	33	comp49305_c0_seq2	0
(TTG)n	2	PAC:30303751	25	comp52726_c0_seq6	25	comp60245_c0_seq11	0
(TTGC)n	2	PAC:30250798	27	comp55954_c0_seq27	0	comp62398_c0_seq9	27
(TTGC)n	2	PAC:30250799	27	comp55954_c0_seq31	0	comp62398_c0_seq7	27
(TTGCTAA)n	2	PAC:30194862	43	comp520507_c0_seq1	0	comp58036_c0_seq36	37
(TTGCTAT)n	2	PAC:30280211	23	comp48712_c1_seq2	39	comp1310841_c0_seq1	0
(TTGGAT)n	2	PAC:30239628	39	comp47534_c0_seq4	0	comp48440_c0_seq3	39
(TTGT)n	2	PAC:30301520	37	comp42503_c0_seq2	21	comp53079_c0_seq3	21
(TTGTCC)n	2	PAC:30304572	39	comp46604_c0_seq4	39	comp16717_c0_seq1	39
(TTGTG)n	2	PAC:30216560	37	comp874656_c0_seq1	27	comp719850_c0_seq1	0
(TTTC)n	2	PAC:30196665	17	comp47325_c0_seq3	22	comp59148_c2_seq25	21
(TTTC)n	2	PAC:30228682	25	comp54287_c0_seq19	34	comp43229_c0_seq1	25
(TTTC)n	2	PAC:30244123	36	comp48310_c1_seq2	31	comp55848_c0_seq4	0
(TTTC)n	2	PAC:30261015	29	comp39565_c0_seq3	29	comp44088_c0_seq1	29
(TTTC)n	2	PAC:30298861	31	comp627611_c0_seq1	31	comp951463_c0_seq1	0
(TTTG)n	2	PAC:30286583	27	comp39333_c0_seq1	0	comp55102_c0_seq6	27
(TTTGT)n	2	PAC:30244367	29	comp48351_c0_seq10	27	comp54539_c0_seq20	27
